# Supplementary material for: Network pharmacology reveals that Berberine may function against Alzheimer’s disease via the AKT signaling pathway
Source: Front Neurosci. 2023 May 4;17:1059496. doi: 10.3389/fnins.2023.1059496 (PMC10192713; doi:10.3389/fnins.2023.1059496)
Supplement: Supplementary file 1 [file Table_1.XLSX]

## Sheet: Genes in PM, CTD, Genecards 
PM database (215)	CTD database (24282)	Genecards database (11301)	DisGeNet (3397)
CYP19A1	APP	PSEN1	ACE
ESR1	IL1B	APP	APP
AR	CASP3	APOE	ADAM10
CA2	TNF	PSEN2	GSK3B
PPIA	BDNF	MAPT	HFE
BMP2	BCL2	SNCA	APOE
AKR1C2	SOD2	NOS3	MAPT
STS	BAX	MT-ND1	TREM2
APOA2	ACHE	GBA	PSEN1
PIM1	GSK3B	HFE	PLAU
ADAM17	HMOX1	PRNP	BACE1
ALB	VEGFA	NPC1	IDE
ESRRG	PPARG	MPO	IL1B
CFD	APOE	LRRK2	INSR
CCNA2	BACE1	AD5	LEP
TTR	NOS3	PKD1	NPY
RXRA	IGF1	TNF	BCL2
CDK2	MPO	ABCA7	BDNF
NOS3	ENO1	AD10	CASP3
GSR	INS	IL6	IGF2
HSD17B1	BCHE	AD6	IGF1R
SHBG	TF	GAA	ATP5F1A
F2	MAPT	AD7	INS
PRKACA	PLAU	AD11	BAX
NR3C2	TFAM	AD8	ABCA7
CASP3	ACE	AD12	TOMM40
SRC	ESR1	AD13	CLU
PDE4D	PSEN1	AD14	CR1
MTHFD1	IGF1R	AD17	A2M
ANXA5	CLU	LMNA	EPHA1
SULT2A1	F2	AD16	CD2AP
MET	INSR	PLAU	BIN1
Esr2	NPY	SMPD1	APOC1
PGR	SLC2A4	SQSTM1	MPO
BACE1	EIF2S1	MIR146A	NOS3
SORD	TPI1	PRKN	PSEN2
PDE4B	ARC	VCP	SORL1
HSD11B1	ATP5F1A	IL10	PICALM
AKR1B1	MAOB	NOD2	VSNL1
DUSP6	PRNP	SORL1	INPP5D
DPP4	DHCR24	MPZ	NECTIN2
MMP12	CALM1	TREM2	MS4A4A
MMP13	CYP2D6	LOC106627981	PCDH11X
AKR1C1	IDE	MIR34A	CASS4
PPP5C	ADAMTS1	MFN2	CYP46A1
MAPK14	MIR146A	NEFL	CHRNA7
PTPN1	RELN	MIR29A	CST3
PDPK1	IGF2	ATP7B	CYP2D6
CHEK1	NCSTN	VWF	DHCR24
F10	PSEN2	ACE	DPYSL2
IGLV2-8	VSNL1	MIR29B1	ESR1
PDE3B	A2M	MIR106B	NCSTN
ADH1C	PYY	HFE-AS1	HMOX1
GC	CHRNA7	DYNC1H1	IGF1
AKR1C3	TOMM40	PARK7	IL6
FGFR2	AMFR	ABCA1	MIR146A
HSP90AA1	IGF2R	ADAM10	MAOB
TTPA	PLCG2	TGFB1	ACHE
PTPN11	PGRMC1	UNC5C	MTHFR
HDAC8	APOC1	IL1B	PPARG
MMP8	MIR375	RET	PRNP
PLA2G2A	SLC30A6	MIR107	RELN
NR1H2	MTHFR	HLA-DRB1	BCHE
CES1	PICALM	GDAP1	TFAM
GSK3B	MIR296	MIR328	TNF
MTAP	GAPDHS	PINK1	VEGFA
PDK2	TPP1	TP53	CD33
ADK	CHRNB2	GBE1	CRH
EPHB4	MIR100	GJB1	SOD2
AURKA	CD33	PSAP	PLCG2
KDR	DPYSL2	AGL	UNC5C
THRB	BIN1	ABCA4	ABI3
LTA4H	PTK2B	NPC2	WWOX
DHODH	HFE	HTT	TF
BCHE	IQCK	CYBB	CHRNB2
XIAP	WWOX	GFAP	SLC30A6
CASP7	ABCA7	BDNF	PGRMC1
NR1I2	SLC30A4	PMP22	EIF2S1
PGF	PILRA	APBB1	F2
IGF1	APH1B	SOD1	ARC
CTNNA1	CYP46A1	GARS1	CALM1
MMP3	TREM2	MIR298	ENO1
NQO1	EPHA1	TOMM40	HLA-DRB5
MAOB	NECTIN2	SERPINA3	IGF2R
ADH5	INPP5D	TARDBP	TPI1
PPARG	MIR505	MME	SNAR-I
CDK6	CD2AP	BACE1	IQCK
FKBP1A	CCDC6	NCF2	AMFR
MAPK10	MS4A4A	GDNF	MIR100
FABP3	SPRED2	UCHL1	MIR296
ITK	ADAM10	NAGLU	MIR375
FGFR1	CASS4	TTR	SLC2A4
PDE5A	TSPAN14	FIG4	SLC30A4
NR1H4	MIR766	MTHFR	MIR708
SULT2B1	MIR708	IGHMBP2	MIR3622B
ACADM	CR1	HLA-DQB1	MIR4467
BHMT	PCDH11X	GRN	CDK5
JAK3	NCK2	DNM2	PPARGC1A
MME	ABI3	G6PC1	CHAT
LCK	HLA-DRB5	SLC17A5	TPP1
THRA	MIR3622B	PLP1	MAPK14
REN	MIR4467	INS	CTNNB1
EPHX2	SNAR-I	CTSD	AGER
CYP2C9	CST3	IFNG	GAPDH
ERBB4	LEP	STAT1	GAPDHS
NR3C1	CRH	RYR1	IRS1
PPARA	CTR1B	TSC2	LRP1
TYMS	ATP7	SYNJ1	MAP2
SDS	CTR1C	CFH	MME
PAH	MIR124A-3	PON1	NFE2L2
RARA	NOS2	POLG	NGF
GSTA1	PTGS2	ADAM17	NGFR
IL2	JUN	SNCAIP	NOS2
GSTA3	CAT	ALB	PIN1
NQO2	TP53	IL1A	PYY
PTK2	MAPK3	C9orf72	PTGS2
RBP4	MAPK1	SNCB	MIR505
KIF11	CXCL8	EGR2	NGB
ABO	TGFB1	CRP	S100B
LCN2	IL6	MIR21	SOD1
SULT1E1	ALB	PPARG	SYP
S100A9	RELA	CHAT	MIR766
MAPKAPK2	MAPK8	KIF1B	ADAMTS1
FABP6	MMP9	CFTR	NTRK2
TGFBR1	FOS	APOA1	CAV1
TGM3	SQSTM1	HLA-B	PTGS1
HCK	NFKBIA	CYBA	DNM1
PAPSS1	IL2	ACHE	APLP2
RARB	IFNG	EDNRB	ADAM17
IGF1R	CCND1	TLR2	MFN2
NMNAT1	FASN	LRSAM1	HSF1
GSTP1	NFE2L2	NOTCH1	CCR5
HNF4G	SOD1	MT-ND2	GSR
DHFR	GPX1	AKT1	HSPD1
NR1H3	IL10	NDRG1	IL33
HSPA8	AKT1	COMT	CIB1
TEK	CASP9	CLU	HSPB1
FDPS	GSR	APOB	CASP8
RARG	CD36	HSD17B10	IKBKB
CCL5	CCL2	TLR4	SERPINF1
MAP2K1	CASP8	GSK3B	MT2A
HMGCR	CDKN1A	HSPB1	ATP7A
DTYMK	CREB1	ATP7A	BCL2L2
TRAPPC3	SIRT1	EGFR	INS-IGF2
SERPINA1	CASP7	MTMR2	CASP9
CRABP2	NFKB1	TNFRSF1A	ADAM9
FABP7	BECN1	NR4A2	CASP12
ELANE	SREBF1	LRP5	FERMT2
DCK	ICAM1	LRP1	ABCA1
MMP2	MTOR	AR	PTK2B
AMD1	MMP2	ATXN2	PLCB1
RXRB	PPARA	LAMP2	GRN
PPP1CC	BID	SERPINA1	SQSTM1
ABL1	DDIT3	HSPB8	GAB2
VDR	GCLC	HMOX1	HLA-DRB1
APRT	HSPA5	LIPA	NFIC
FKBP1B	CTNNB1	FAS	CSF1R
SETD7	IL4	MAPK1	HSPG2
CTSS	NOS1	HEXB	APOB
CTSK	LDLR	PTEN	MARK4
ZAP70	MAPK9	CCL2	MS4A6A
CTSB	SNCA	COL4A1	CELF1
TPSB2	CYCS	MIR17	VCP
JAK2	GPT	ATXN3	SYNJ1
GSTM1	FASLG	STAT3	ZCWPW1
INSR	TLR4	BCHE	F13A1
BIRC7	PARP1	PLA2G6	APOC2
CMA1	TJP1	MT-ATP6	MS4A4E
GSTM2	EPO	VEGFA	APH1B
EGFR	COL1A1	TBP	EXOC3L2
HINT1	NTRK2	F2	AKAP9
DPEP1	TH	LITAF	PILRA
PRKCQ	CASP1	CTNNB1	LAMP1
OAT	FAS	KRAS	FRMD4A
FECH	NQO1	CST3	DST
KAT2B	EGR1	PRKAG2	MADD
PYGL	CEBPB	XIAP	PLXNA4
EIF4E	MMP3	TNFRSF11A	ADAMTS4
MMP9	HIF1A	DBT	SPON1
TRDMT1	SRC	NCSTN	SLC24A4
RORA	EGFR	JUP	IL34
GPI	BCL2L1	ERBB2	GLIS3
BCL2L1	NR3C1	HLA-DQA1	MTHFD1L
CASP1	MYC	PRKCSH	IL6R
PPARD	STAT3	IL4	DCHS2
BCAT2	ACTA2	VHL	AICDA
DUT	VCAM1	FBN1	BCL3
PNMT	MAP1LC3B	CDK5	SPI1
PKLR	PTGS1	CCR6	TGFB2
TGFB2	SERPINE1	MAP2K1	COL18A1
FGG	IL17A	NOS2	MEGF10
DCPS	PPARGC1A	APC	TRIP4
OTC	TFRC	CASP3	CADPS2
HADH	PCNA	LDLR	TSPOAP1-AS1
RAP2A	ACACA	PTGS2	CDH13
RFK	FABP4	NDP	CELF2
STAT1	CCL5	NOTCH3	OSBPL6
KIT	XBP1	HRAS	NDUFAF6
ADAM33	CYP1A2	BRAF	AP2A2
HNMT	BBC3	GALC	DSG2
APAF1	BAD	ECE1	EPHX2
HRAS	VIM	PSENEN	SORCS3
FKBP3	DUSP1	IGF1	LAMA1
AKT1	IKBKB	TH	LUZP2
DAPK1	GAPDH	BCL2	RBFOX1
GMPR	PLAT	MEFV	MAPK7
TAP1	CREBBP	PHKA2	FMN2
PCK1	EIF4EBP1	CP	PTPRG
PROCR	CDH1	GATA1	EXOC4
SEC14L2	RUNX2	EDN3	SGK1
GMPR2	BGLAP	HTR2A	ST6GAL1
SPR	AGT	HNRNPA2B1	TCF7L2
SULT1A1	GFAP	ASPA	UBE2L3
HPRT1	PRKCA	PIK3CA	ZAP70
AMY2A	MT2A	CLN3	TLN2
	MT2	MTOR	SPPL2A
	GCLM	JAG1	SUCLG2
	PCK1	JAK2	ALDH1A2
	OCLN	TNFRSF11B	SLC16A7
	HSPA1A	GANAB	OTOF
	SPP1	FN1	ZGLP1
	CASP12	MIR15A	SLC8A1-AS1
	SLC2A1	FGFR1	LINC00476
	CD14	MYH7	INHCAP
	HSPA9	IDE	HDAC6
	MKI67	CXCL8	TRIM51CP
	ABCC1	SOX10	LINC00271
	ERN1	RAB7A	SDR42E2
	LPL	MIR132	BACE1-AS
	INS1	AGER	PGAM5P1
	NR4A1	OPTN	LINC01672
	TNFRSF1A	NTRK1	ARL17B
	SLC7A11	IL23R	KRBOX1
	MMP1	ACTA2	ALOX12-AS1
	SLC3A2	NCF1	AZIN1-AS1
	STAT1	SLC6A3	APOC4-APOC2
	EIF2AK3	CYP27A1	DNM1L
	NCF1	FUS	GPC6
	FOXO1	TF	COX10-AS1
	SELE	YARS1	OVCH1-AS1
	XDH	NEFH	G3BP1
	PDGFRB	MIR126	FARP1
	ABCB1	NF1	STAG3L5P
	ADIPOQ	COL4A4	STAG3L5P-PVRIG2P-PILRB
	IL18	ARSA	LINC02653
	ELK1	CCR5	LINC01712
	BIRC5	NGF	LINC01725
	TIMP2	IL12B	LINC01508
	EDN1	MMP9	LINC02268
	IRS1	ESR1	LINC02325
	PRKCD	ATP2A2	MEF2C-AS1
	CXCL1	PYGL	TSHZ1
	GSTA4	GYS1	DCAF7
	ITGB1	SMAD6	SIGMAR1
	THBS1	VPS13C	BCKDK
	DNMT1	TBK1	RTN3
	FN1	NCF4	ABCA8
	GOT1	EPM2A	CDR1
	CYP3A4	ICAM1	GEMIN7-AS1
	MAPK14	LPA	UPK3B
	SYP	CD36	LINC00972
	ERBB2	GATA3	LINC02008
	TXNRD1	SAG	AHSA1
	ABCC2	ATM	KHDRBS1
	PMAIP1	GJA1	MTCO2P12
	ALPL	FGFR3	CETP
	PKM	HNRNPA1	STAG3
	CASP4	RPS27A	AHCYL1
	MAP2K1	IL2	LINC01965
	HSP90AA1	CD40	TPPP
	CXCL2	TTN	AKR1C4
	CTSD	GRIN2B	CLASRP
	SCD1	SMN1	CHI3L1
	MMP10	MIR155	PSIP1
	CYP1A1	DSP	CHN2
	CD44	NHLRC1	CDCA5
	JUNB	TERT	ACOT7
	ATF3	IL1RN	CHRNA2
	IL1A	CREBBP	CHRNA4
	HSPD1	FCGR2A	NLRP3
	CSF2	DNAJB2	ALPK2
	TNFRSF10B	INSR	MED12L
	CEBPA	MECP2	ARAP2
	CALR	REN	C10orf71
	F3	GAPDH	SERPINA3
	SELENOP	PHYH	LRRK2
	ITGAM	CTSB	CLPTM1
	TNFRSF11B	CSTB	ANO4
	BAK1	PRPH2	AGBL1
	PTEN	VPS35	ACKR2
	MT1	NLRP3	CEACAM20
	DRD2	A2M	ZNF813
	CDKN2A	ATP13A2	CNR2
	CAV1	ADRB2	COL4A4
	TXNIP	TNFAIP3	COL12A1
	COX4I1	CETP	COMT
	PINK1	SLC6A4	CP
	LHB	MIR210	CR1L
	HSP90B1	AGTR1	CREB1
	TRP53	IL18	CRK
	CCNE1	LPL	CRMP1
	CP	COL1A1	CRP
	NGFR	CACNA1A	PARP1
	BCL2L11	DRD2	CSF2
	LCAT	HLA-A	LINC00343
	ATM	ERBB4	TCAM1P
	MMP13	SYP	IGSF23
	DNM1L	COL4A5	CTNNA2
	NOX4	DNAJC6	CTSB
	GRIN1	VLDLR	CTSD
	CRP	IL17A	RMDN2
	GRIN2B	RELN	CUX1
	CBS	LCAT	SLC25A48
	PENK	S100B	NKAIN2
	TNFAIP3	DYRK1A	CYP8B1
	GSN	SOD2	CYP19A1
	CPT1A	SPTLC1	DAPK1
	PRKAA1	COPA	FSIP1
	HGF	AD9	DBN1
	TLR2	GM2A	DMXL1
	HAVCR1	NRAS	BMPER
	CDKN1B	MMP1	DLG4
	CXCL5	MIR144	DLX5
	GPAM	MAOB	DPP4
	CXCL12	ABCD1	RCAN1
	PGK1	DNAJB11	AGT
	IRS2	CRYAA	DYRK1A
	APOA1	TRIM2	PLPP4
	CTSB	TMEM67	AIF1
	PRKCE	PICALM	ABCA2
	TGFBR1	MMP3	SPRED2
	IL12B	PARK16	C3orf67
	RHOA	IL2RA	ENO2
	TIMP1	ABCB1	C9orf72
	JAK2	CCL3	EPHB2
	NFKBIB	MIR143	EPO
	MMP7	BACE2	AKT1
	PNPLA2	CYP2D6	EYA4
	ABCA1	SERPINE1	ESR2
	ALOX5	NAGA	ALB
	CDH2	CASR	ALDH2
	FSHB	CHMP2B	FANCD2
	PRL	CD4	CCDC83
	ZFP36	CXCL12	CCDC89
	AR	TGFBR2	KDM1B
	EEF1A1	MT-ND4	FCN2
	CCN2	MT-ND5	ATXN7L1
	ADM	ITCH	ADGRF2
	APOB	GP1BA	FGF10
	XIAP	PARK10	SIRT2
	HMGCR	SLC11A1	DKK1
	CRYAB	CAV3	MYO16
	ID1	BEST1	ZNF292
	AIF1	BRCA1	HECW1
	GAD1	IDUA	COLGALT2
	PRKN	MTR	FBXL7
	SPAG9	CDKN2A	PRRC2C
	OPA1	CALR	KAZN
	NGF	NOS1	CLEC16A
	MT3	VDR	WWC1
	LIF	MMACHC	ACSL6
	AREG	SFTPC	SZT2
	FGF2	CAV1	SIRT3
	HSPB1	DRD3	SIRT1
	BIRC3	ESR2	NCS1
	MFN2	AGT	TARDBP
	ALAD	LOX	SMUG1
	G6PD	F5	DAPK2
	KEAP1	TSC1	CBLC
	COL1A2	PARK12	NUP62
	CCNA2	IL13	PLD3
	KLF6	CBS	SGK3
	ARG1	CRH	ALOX5
	B2M	ELN	STH
	GSS	NTRK2	MTOR
	RB1	EIF2AK2	FYN
	PPP1R15A	HMGCR	CALHM1
	CYP2E1	SMAD3	GABPA
	RAF1	SMAD4	GABRA2
	ACO2	DCTN1	PCSK9
	MAP3K5	PPARA	ANKRD31
	PTK2	IFNGR1	STEAP1B
	SNAI1	H2AC18	GABRG3
	ACTB	MAOA	QPCT
	CXCR4	HTRA2	BACE2
	IKBKG	FGFR2	RNF19A
	POMC	MKS1	GAP43
	DRD1	RRM2B	CNTNAP2
	S100A8	HPRT1	POLDIP2
	SLC6A3	CDK5R1	TRPC4AP
	ABCG2	BIN1	GATA1
	HAMP	CCL5	GCG
	HNRNPH1	AD15	GCHFR
	P4HA1	NFKB1	TSPAN16
	H2AX	MIF	GDNF
	ITGA5	CAT	GFAP
	SLC22A2	GLB1	GIP
	SPHK1	ENPP1	SIGLEC7
	NFE2L1	PARK21	PDE7B
	NRF1	GRIN2A	HPGDS
	CKB	CXCR4	TNRC6A
	GSTP1	TPP1	GOLIM4
	MT1A	LEP	GLP1R
	CHAT	TLR5	FAM181A-AS1
	IL6ST	SREBF1	PPP1R37
	SERPINE2	CDH1	NKPD1
	SMAD3	MMP2	EPHA1-AS1
	CSF1	SFTPA1	TRIQK
	GJA1	CCND1	NKAIN3
	TNFSF11	CSF1R	PPP1R42
	CYBB	GRIN1	BZW2
	IGFBP3	TLR3	GRIN2B
	SLC11A2	ACTA1	NR3C1
	EP300	MT-CO1	DDX25
	SP1	MT-ND3	GRM5
	TXN	OLR1	GTF2H1
	RPS6KB1	DZIP1L	PARVB
	HBEGF	MIR125A	GULOP
	ATF4	CRYAB	IL19
	UQCRC2	GIGYF2	UBQLN1
	QKI	PTPRC	ANXA1
	COX1	HSPG2	HSD17B10
	LDHA	RIPK1	HCLS1
	MXD1	SLC2A3	HCRT
	PRKAA2	POMC	CFH
	UCHL1	CASP8	APBB1
	ANXA5	DNAJC13	AGFG2
	ATG5	NFKBIA	HRES1
	PRDX2	CYCS	HSPA4
	HSF1	PIN1	HSP90AA1
	TOP2A	DYNC2H1	APOA1
	UCP1	PTPN11	HTR2A
	COL3A1	HTRA1	HTR6
	CALCA	JUN	IAPP
	TIPARP	EP300	TAS2R62P
	MYD88	KRT5	TAS2R64P
	HP	BPTF	APOC1P1
	RGS2	C3	RSPO4
	TRAF2	ALOX5	TGM6
	ALDOA	CHCHD10	MCIDAS
	RAC1	COL17A1	ACTBL2
	ITGAV	FGF23	IFNG
	TGFBR2	ADIPOQ	APOC4
	ME1	AIFM1	APOD
	GADD45A	CASP1	IGFALS
	GNAI2	GNAS	CASTOR3
	STAT6	FLG	GPR141
	PRXL2A	SH2D1A	FAS
	ATF2	CDH23	IL1A
	C4B	ABL1	IL2RB
	PDGFB	EDN1	IL4
	HNF4A	CR1	CXCL8
	MME	PRKCQ	IL10
	SLC6A4	UBB	IL12A
	C3	CYP46A1	IL17A
	SCARB1	C4A	IL18
	CDK2	NRG1	AQP4
	TNFSF10	CDKN2B-AS1	INSIG1
	SGK1	PON2	EIF3E
	ATP1A1	TNFRSF1B	IRF2
	GPX4	CD40LG	SIMC1
	EZR	B2M	PNPLA7
	CAMK2A	PAX2	KCNN2
	SERPINH1	NPPB	KNG1
	UBC	F11	SH2D4B
	ODC1	GLE1	SCIMP
	PRKCB	COL4A3	CEACAM22P
	ITGA3	MAPK14	BLOC1S3
	PIK3R1	MT-CYB	BHMG1
	ANXA3	STX1A	LAMC2
	LDHB	TMEM106B	RPSA
	AGTR2	MAPK8	LCN2
	TPD52L1	STAT4	LDLR
	CHUK	AHI1	LINC01567
	CS	MBL2	LINC01185
	S100B	HLA-DPB1	LPA
	GRIN2A	MT-ND6	LPL
	CLK1	KCNQ1	LTBP2
	BCL3	SCARB2	BCAM
	H19	ATG16L1	MIR107
	CD40	ITM2B	MIR132
	RGS16	WT1	MIR29A
	CYP19A1	DMD	MIR34A
	TRAF3	SRC	MAOA
	PON1	NPY	ARVCF
	FOSL1	SIRT1	AFF1
	IL5	MIR142	TRPM1
	PDK1	G6PD	MMP9
	SLC5A1	IQCB1	MNAT1
	PECAM1	PDE11A	MOBP
	PLIN2	COL7A1	POTEKP
	DLD	LRP6	PMS2CL
	ERCC1	PRPS1	MSH2
	VWF	CHRNA7	PALM2AKAP2
	PER2	MAPK3	MT3
	EIF4E	ASAH1	COX2
	GAS6	MIR93	RNR2
	RASD1	NLRP1	NEFL
	TPM3	PHKG2	NOS1
	PPM1B	ACTB	NPC1
	APEX1	ALDH2	NRGN
	MAP2K2	LDHA	RNF165
	PRDX3	FLNA	OGG1
	STIP1	HSPA5	SERPINE1
	CXCL10	PDCD1	ITSN2
	OAT	ENG	APH1A
	DMBT1	KARS1	RMDN1
	LRP1	TWNK	DCTN4
	CCNT1	DKK1	WAC
	SRXN1	ADH1C	SNX9
	LITAF	ELANE	LARS1
	ANXA1	TGM2	RAPGEF6
	E2F1	HCRT	ABCB1
	SP7	PTGS1	PIK3CA
	PPP2CA	EDNRA	PIK3CB
	SCD2	SHOC2	PIK3CD
	PER1	CREB1	PIK3CG
	OGDH	NQO1	PLA2G1B
	GSTM1	DBH	PLG
	CFB	RHO	PMS2P1
	DIABLO	JPH3	IL6-AS1
	MCL1	GSN	CYCS
	TIMM17A	DHCR24	POLD1
	CCNB1	MT-TL1	PON1
	HNRNPC	LMX1B	PPARA
	CX3CL1	EPO	TMED9
	KRT5	SYK	EPDR1
	NR1H3	CX3CR1	BCAS3
	MTTP	MFSD8	CDKAL1
	GLUL	PEX6	RMDN3
	PLA2G4A	ISG15	PTPA
	SPARC	CLN6	WDR41
	STC2	OGG1	STK32B
	KRAS	SERPINC1	PRKAA1
	HSD17B4	MYH9	PRKAA2
	FDPS	SMN2	SYBU
	GCK	ADA	PRKAB1
	PRDX6	APOC1	EDEM2
	ULK1	DOCK3	PRKCA
	ALDH2	BSND	PRKCB
	MRPS7	PEX7	MAPK1
	ID2	LRP2	NDUFA12
	SLC2A2	CACNA1F	MAPK8
	HMGCS1	ERBB3	EIF2AK2
	LUC7L	HARS1	NIT2
	GEM	ATXN8OS	CEACAM19
	PGAM1	GCG	CDC42SE2
	BCL10	THBD	TULP4
	S100A6	PLA2G2A	DSCAML1
	DNAJB1	PINK1-AS	ARHGAP20
	RPS6	FMR1	SH3RF1
	CALM2	SFTPA2	VAT1L
	SCD	MIR140	PTPRA
	EDNRB	MAP2	PVALB
	GADD45B	SPP1	PVR
	ADORA2A	CASP9	RAC1
	APAF1	SLC25A4	MOK
	MCCC1	MYBPC3	RELB
	SOX9	HSPD1	REN
	COL7A1	SNAP25	REST
	TRAP1	GSR	ACTB
	NDRG1	CYP2E1	ROS1
	HSPA8	PACRG	SORT1
	AK3	SDHB	CCL2
	CCL3	APOL1	CX3CL1
	AKR1A1	IL7R	ANO3
	ATOX1	MIR320A	POTEM
	TFAP2A	MIR29C	ZNF862
	PDIA3	PRODH	CSMD1
	SOCS3	LRAT	LINC01184
	SDHB	BBS1	PINK1
	COL6A1	EIF2AK3	SLC1A2
	GMFB	SCN1A	SLC6A3
	CCND2	PDGFRB	SLC6A4
	IL1RN	GSK3A	SNAP25
	ACTN1	F12	SNCB
	CDK4	TYR	SNCA
	PTGES	CAPN1	SNCG
	MSMO1	RUNX1	SOAT1
	NRG1	TGFB2	BRCA2
	S100A9	MSR1	SST
	LGALS1	MIR342	TCF3
	SIRT3	GAD1	TFF1
	NCF2	WNT1	TGFB1
	SPTAN1	WFS1	TH
	GABPA	ZEB2	TSPO
	AHR	AGRN	THY1
	AKR1B1	MAPK10	TLR2
	SOD3	TGFBR1	TLR4
	ABCB11	GNB4	ACTG1
	INSIG1	MIR22	TNFRSF1B
	GCH1	ZAP70	TP53
	SLC40A1	FASLG	C3
	TSC22D1	RHOA	ACTG2
	UBE2C	PRF1	TTR
	RAMP2	SNCG	MEIKIN
	RPL5	GLUD2	TYROBP
	MRPL4	DPYSL2	UBB
	SETD7	FYN	UCHL1
	GSTA2	YWHAQ	UTRN
	F2R	LTA	VDR
	HSD3B1	CCL11	VLDLR
	FOXA2	CD28	YWHAZ
	KDR	ADORA2A	ZNF232
	ACADM	ABCG5	AHNAK
	GPX3	SST	CALB1
	MAFG	USH2A	TFEB
	ATF6	DNMT1	AIMP2
	IL1R1	CPT2	PPP1R3B
	GSTM2	UBQLN1	SAP30L
	C1S	PEX1	ANKRD55
	SLC39A9	SCO2	GEMIN7
	ACSL1	OPA1	CLMN
	VDR	GHRL	EHMT1
	DDIT4	NIPSNAP3B	TMC5
	LEPR	EIF2B5	THSD4
	RELB	CNTF	CCDC134
	SFPQ	NR3C1	SP6
	CHRNA4	SOS1	PDCD1LG2
	FIS1	SLC6A2	SETD7
	CTH	NGFR	HYI
	MT1E	MIR122	CAPN1
	GSTA1	PNKP	CASP1
	UCP2	SLC1A2	CASP6
	WNT5A	NDUFS4	KAT8
	BNIP3	AQP4	CAT
	CASP6	IRF8	AGPS
	MCM2	SPG7	DENR
	GSTM3	GRK1	KHSRP
	TRADD	PPARGC1A	RUNX1T1
	NAMPT	CCR3	ABCB11
	FOSB	IL6R	PDE5A
	KRT19	IL21	BECN1
	HSPG2	RFC1	CRADD
	HSPA1L	EGF	GGACT
	FOXO3	UBQLN2	SUCLA2
	ASNS	MT-CO3	CDK5R1
	HMGB1	SLC2A1	CACNA1G
	IER3	HP	HERC2
	HTR2A	ERCC2	FAM181A
	ACTR3	F10	MPZL1
	ACO1	GAL	CCRL2
	DNAJB9	GLUL	TENM3-AS1
	DUSP5	BICC1	L3MBTL4
	IGFBP5	GPHN	UBXN11
	RBM39	APH1A	AP4M1
	SERPINA6	CCK	LRAT
	MGMT	C1R	TMEM132C
	RETN	ARSB	STRADA
	PYCARD	IFIH1	MSC
	PPP1CA	FTL	CD14
	SMAD2	CDKN3	KL
	TRIB3	PDYN	ADIPOQ
	AQP4	RAF1	LIPG
	SREK1	VCAM1	GRAP2
	AGER	ACAN	ITM2B
	CDK6	GUSB	GSTO1
	VEGFC	DHTKD1	FHL5
	ITPR3	CALB2	CD36
	NDUFS1	S100A9	SCARB1
	CHD2	ATXN1	SLC4A8
	COX5A	NR1H4	RAB3D
	PPP1CB	SELP	CLOCK
	GDF15	TSPO	CD40
	HADH	IRS1	MICAL2
	CYP1B1	CAST	FNIP1
	ATP5A1	VAPB	PHF14
	ACTA1	HBA1	CD68
	JDP2	CHRNA4	ST18
	ABCB1A	LIPC	HDAC9
	CTSH	DNM1L	CDK1
	TFF1	NTRK3	ELMO1
	HPGD	CYP19A1	MVP
	MAPK11	GALNS	ABCB6
	SLC25A5	PTCH1	PRRT2
	FOSL2	NTF3	SORCS1
	HIF3A	SERPINI1	COX8A
	SELENBP1	KLK6	EGR1
	SERPINF1	TERC	GSN
	TMPRSS2	TXN	HDAC2
	GSK3A	ITGB3	IL2
	ARNT	SELE	ITGAM
	ABCG1	KCNN4	OLR1
	APOA4	HSPA8	P2RX7
	CTSK	F3	PDE4A
	PGD	CTNNA3	HSD17B7
	CLCF1	EIF4G1	ATP7B
	RPL17	ITGAM	MAPK3
	NLRP3	DBN1	KLK6
	CLDN11	PIK3R1	RAB5A
	CYBA	CHI3L1	S100A9
	FADD	SDHD	CCL11
	IDH1	PLG	BLMH
	DIO2	MYC	POTEF
	ARG2	IAPP	SUMO1
	PRDX1	RBCK1	VDAC1
	CAMK4	IL12A	LRP8
	HMGA1	SCN4A	COL25A1
	KNG1	PDGFB	CASR
	SQLE	HTR1A	NR1I2
	AKT2	MIRLET7D	ESCO1
	MDH2	MYOCD	MRGPRX3
	SERPINA3	HSPA1A	MRGPRX4
	INHBB	PCSK9	GPR151
	GSTT1	PAH	CSNK1D
	CYP27A1	PRKACA	PLB1
	MGST1	CNR1	DBH
	PTPRU	MIR223	OXER1
	HMOX2	GPT	DLST
	IRF3	CXCR2	AGTR1
	ANXA2	STUB1	GPRC6A
	SDHA	EMD	NLRP1
	CDKN1C	AFG3L2	LPAR3
	HDAC7	PRTN3	MRGPRX1
	NR1I2	HAMP	ANK1
	SLC1A3	SLC1A3	HTT
	BMP2	FBXO7	NRG1
	LCN2	MIR9-1	HMGCR
	HK1	P2RX7	HSD11B1
	TICAM1	SIGMAR1	APLP1
	GPD1	TNFSF11	IL1RN
	IFNB1	SETBP1	IL13
	MAOA	NRTN	AR
	FTH1	MAP1B	ACAT1
	SLC7A7	DRD1	LRP2
	GK	APOD	MIR155
	SREBF2	RCAN1	VN1R17P
	STAR	TPI1	GPR166P
	AQP3	ZFYVE26	NFIA
	ENC1	ATP1A1	NFIB
	MYLK	CASP2	NFIX
	VDAC1	PVALB	NTRK1
	BCL2A1	ZMPSTE24	OGDH
	GAL	SLC5A7	PAEP
	EGF	RBP4	GAL
	MCM5	APOC3	PLA2G4A
	TGFB3	LOC109504728	PPID
	CHRM2	ITPR1	VPS35
	AIFM1	RELA	PSENEN
	PDGFRA	IGF1R	LGR6
	IFRD1	ATP2C1	REG1A
	NDUFB8	CHEK2	SET
	EIF1	ENO3	BLVRA
	ELF3	DLG4	SOX2
	GPX2	ADAMTS13	STAT3
	MIR25	KIF5A	TFCP2
	TRIB1	LAMP1	XBP1
	YIF1B	GSTM1	FZD4
	SRSF5	MAP3K5	C4B_2
	FKBP5	IGF2	KAT5
	EDNRA	AIF1	OGA
	CCL26	MSH2	CNTF
	FABP1	ICOSLG	RBM45
	SLC37A3	MSH6	SLCO6A1
	OXT	TNNI3	CREBBP
	GSTA5	EIF2B2	ECE1
	COX2	PTH	FGF2
	PDGFA	RLBP1	ADNP
	DAXX	COX10	FPR2
	GYS1	CSF2	CHMP2B
	TAC1	GNE	SGSM3
	BMP4	VDAC1	GRIA1
	CFD	DLST	GRIA2
	HSPA1B	CD2AP	CTNNA3
	CCDC12	HIF1A	GSTM1
	CD86	STH	KCNIP3
	PLAUR	P4HB	HIF1A
	TNFRSF11A	MT3	APBA1
	DEPP1	CHRNB2	HP
	EIF5A	TPH1	APCS
	MIR222	RPGR	ICAM1
	RO60	RTN4R	HSD17B13
	TNK2	IFNA1	APRT
	TK1	EIF2S1	GSTK1
	RRM2	F13A1	KLC1
	IGFBP4	CD19	LBP
	SERPINB2	PDK3	MIR206
	DUSP6	CALB1	MFAP1
	CHRNB1	BAX	MMP3
	CKMT2	FZD4	COX1
	MIR98	COL25A1	NFKB1
	RCOR3	MT-CO2	NOTCH1
	GLO1	CDH2	NTF3
	PTX3	APLP2	PAWR
	ESR2	UCP2	SERPINA1
	DNMT3A	APBA1	GSAP
	AMD1	CCR1	TMEM106B
	MIR34A	SETX	ST3GAL4
	IL12A	MAPK8IP1	BRCA1
	HSD11B2	NDUFAF6	TFRC
	MBP	EIF2AK4	TNFRSF1A
	TNC	BTNL2	C4A
	CD47	PLEC	C4B
	EIF2A	KRT14	DHRS11
	YWHAE	CSF3	PLA2G6
	ACAT1	PRKCA	TTBK1
	IFIT1	ALPL	RIPK1
	KDM6B	POLR2F	ABCG2
	MIR155	MIR15B	EIF2AK3
	POR	GSTP1	CD44
	AGO2	FCGR3A	ABCG1
	RACK1	DES	PPIF
	CTSS	TET2	C1D
	CHGA	CFAP410	TMED10
	PRDM16	IL1R1	KLK8
	TSC2	BAG3	CPOX
	AURKA	ABCC8	CRHR1
	CHORDC1	HMGB1	CSF3
	GRB10	KL	PDIK1L
	MFN1	PANK2	CX3CR1
	EPB41L1	FBLN5	CYP3A4
	ERCC4	MITF	MARK2
	ITGB3	COX5A	FGF1
	PTPN1	PDE8B	FKBP4
	RPA2	FASTKD2	FKBP5
	UHRF1	TIMP1	FOXO3
	CYP7A1	CTNS	FLT1
	CDK5RAP3	GNB3	FUS
	LSM6	FURIN	GJA1
	WNT1	BMP2	ANPEP
	E2F8	OGDH	GRIN2A
	GHR	SLC4A1	GSTP1
	PLD1	F7	HMGA1
	DDX17	EYS	HSPA1A
	SSR1	SLC11A2	IFNB1
	TRPV6	SLC18A2	IGFBP3
	CDC25A	SGPL1	CXCL10
	CRY1	TUBB4A	MIR29C
	PGF	APOA5	MARK1
	TNFRSF21	NODAL	MEFV
	CFL1	KCNV2	MIF
	HSPA2	CIB1	MYC
	ITGB5	MIR133B	SLC11A2
	PC	BCL11A	PHF1
	PPIA	KAT6B	PLA2G2A
	TUBA1B	PTPN1	PON2
	NDUFS4	CXCL1	PREP
	PRKAB1	EIF2B4	SLC17A7
	SERPINB5	VPS13B	S100A1
	RAC2	KDR	SP1
	SHC1	MPL	SREBF2
	TEAD4	FGF2	SYK
	TMEM50B	FCGR2B	C5AR1
	CSF1R	RAB5A	VCAM1
	PGR	CACNA1S	CALB2
	GATA4	CXCL10	CAST
	GLI1	MIRLET7A1	SHANK3
	PHLDA2	PLA2G4A	CH25H
	SMAD4	CLCN7	XPR1
	DBH	C5AR1	COX5A
	GADD45G	SLC2A2	CD40LG
	LMNA	TYROBP	CDC42
	FTL	ACTC1	NAT2
	KIF20A	NPPA	RANBP9
	HK2	MIRLET7G	ABCC9
	NR4A2	PMM2	PGR-AS1
	ALDH1A1	PCSK1N	RIDA
	DLG4	MKKS	TUBA1B
	ROCK2	DRD4	LINC02210-CRHR1
	HBA-A1	CSNK1D	CEBPB
	DCN	CDK1	CEBPD
	THBD	VSNL1	TXNIP
	CRK	IL37	NES
	TMSB4X	SPATA22	CPLX1
	CFTR	SAR1B	GSTO2
	LOX	PAWR	CNR1
	EIF5	IRGM	BPIFA2
	OLR1	TOR1A	CRYAB
	PTCH1	PKD2L1	PWAR1
	RACGAP1	ATP2A1	CCN2
	DNAJB4	FKTN	ADRB2
	FTMT	PRND	DAB1
	GATA3	RETN	DECR1
	BIRC2	BGLAP	NQO1
	ID3	PDE4A	DLD
	DLC1	HTR2C	DNAH8
	GPC1	ATN1	EDN1
	SPEG	CNTNAP1	EEF2
	INSIG2	FARSB	EGFR
	LY96	MIR98	ELANE
	SLPI	MIR24-1	ELAVL2
	NUPR1	GRIA3	EPHA4
	ADRB1	TFRC	ETS2
	ERBB3	DCDC2	F2R
	TAGLN	OPRM1	SYNM
	ETFB	TIA1	FN1
	GRK5	SLC22A5	FOS
	TIMP3	CALCA	ABCA4
	TSC22D3	IRF4	GDF2
	BNIP3L	KIF1A	GH1
	EBP	CDC42	TMEM97
	ETS2	PPT1	HTRA2
	TOP1	CAPN2	GLUL
	ADRB2	SPAST	GPR3
	BLM	EEF2	TMED10P1
	FBXO30	LRP8	GRK5
	UBB	PAX6	GRM2
	MAP2K6	CSF1	GSTT1
	AP1G1	HNF4A	EEF2K
	CCDC88A	MBP	HLA-A
	ACOX1	HNF1A	HMGB1
	TUBB3	GRIA2	HSPA1B
	CNN3	APEX1	HSPA5
	C5	FOXG1	HSPA8
	LIG4	INA	PWAR4
	CYB5B	UGT1A1	IGFBP2
	HIGD1A	STAT5B	MIR137
	MAP3K1	NOTCH2	MIR21
	MYH7	NR2E3	MIR212
	PSME1	CTNND2	MIR29B1
	CFLAR	NTF4	MEF2C
	HSP90AB1	ATP1A3	MMP2
	ALCAM	NTS	MMP14
	RBP4	TLR9	MIR342
	GAS1	GGT1	MSMB
	RIDA	TPO	MYCL
	RRBP1	APBA2	ATM
	UQCRH	GSTO1	NEDD9
	ACSS2	PLTP	NTSR1
	MAT2A	MT-ATP8	P4HB
	PDE5A	KCNJ11	PRKN
	PKLR	KCNIP3	NME8
	LAD1	RTN4	IL23A
	FGFR1	SLC19A1	PECAM1
	ANGPT2	SYN1	CALML5
	UQCRC1	TFCP2	PLTP
	XPA	REST	TREM1
	AXIN2	GRB2	POU5F1
	DDC	ITIH4	SAMD9
	NDUFB2	HSPA4	MAPK10
	SRP9	MIR221	PSPN
	EGLN1	HK1	LGMN
	LYZ	PRKCD	HTRA1
	CPT2	LIF	PSPH
	IGFBP2	GCH1	PTBP1
	PMP22	RUNX2	PTEN
	CDK1	CTSL	NDRG2
	KCNH2	SLC18A3	PTPN1
	KL	NEFM	HAMP
	NPC2	CDKN1A	PTPRC
	MMP11	LAMA2	BCYRN1
	ZCCHC7	GCDH	MIR455
	PPARD	TNNT2	POU5F1P3
	GART	RAG1	POU5F1P4
	IDO1	GNPTAB	RTN4R
	PDK2	ITGA2B	SLC2A1
	PTMA	MYD88	SLC2A3
	MIA2	CASP6	SPTBN1
	SMIM3	SMAD2	STXBP3
	HRAS	ANXA11	SYN1
	NFATC1	CIITA	SYT1
	ALAS1	TCF4	PRDX2
	MAP2	SYT1	TGM2
	CHRM1	CRHR1	TIMP1
	WFS1	CHIT1	SERPING1
	DUSP2	MATR3	CLDN5
	HDAC5	CD14	TRPM2
	PPP3CA	PRL	VIM
	MIRLET7I	MEF2A	XRCC1
	EGR2	TLR1	DDR1
	KIT	LMNB1	RAB7A
	CYC1	CAMK2G	PLA2G7
	NRAS	AOC3	SLC52A2
	PIK3R2	LOC108663987	LIN28A
	SRSF1	MT-TS1	TP63
	CCL7	JAK3	CBS
	UPP1	COL9A2	APLN
	ATG12	CDKN2B	KALRN
	GRB2	HADHA	F2RL3
	MYH10	IL4R	NTN1
	PSMB1	COQ2	ROCK2
	SMAD1	MYH11	ADAMTS2
	SCARA5	SDHA	CD59
	CABIN1	GMPPB	C20orf181
	RDX	MIR433	OPTN
	DES	FXN	CEBPZ
	DKK1	NCAM1	CDKN2A
	MCM6	RAG2	CDR2
	SLC1A2	SYNE1	PLK2
	IER5	DNAJC5	HPSE
	PDIA6	CDKN1B	RAB10
	PDPK1	PTH1R	MMP24
	TNFRSF25	ACTN4	ADCYAP1
	TPM4	IDH1	COL11A2
	EIF2B5	NFE2L2	ADM
	HBS1L	PFN1	ADORA2A
	KAZALD1	PLAT	C1orf52
	RALGAPA1	APPL1	ADRA2B
	SNRPD2	COL4A2	CYP2B6
	ABCB1B	TAB2	CYP2C9
	MMP14	NR3C2	GRK2
	EMP1	ATL1	CD55
	NES	COL6A1	DAO
	ADAM9	PIK3CD	DCX
	CKS1B	MIR455	DDIT3
	FOXA1	DLG1	DIO2
	EGLN3	CHGA	DRD1
	SMAD7	DNMT3A	DRD4
	PHLDA1	SLC40A1	AGTR2
	RPS12	MT-TK	EIF4E
	TMED2	OXT	ELK3
	VHL	RETREG1	GGA3
	CD68	RPS6KB1	CRTC1
	MDM2	CCNF	FOLH1
	ADAM17	EXOSC3	SRRM2
	ATP5F1B	MMP13	FXN
	ALDH3A2	FGA	MS4A6E
	CAPN1	CH25H	ALOX15
	PRKACA	PDGFRA	FNDC5
	FGD4	MIR20A	GAD1
	OSBPL3	LBR	GBA
	ANKFY1	ENO2	DISC1
	PRXL2B	CACNA1C	NEAT1
	FGF1	GRIA1	GPT
	ITGB2	LDB3	REM1
	MED22	OXTR	GZMB
	PAICS	MT-ND4L	UBE2K
	MARCKS	FLT1	HNRNPA1
	NEDD9	MIR128-1	APBB2
	B4GALT2	NPM1	HSPA9
	IL11	MYO9B	HSPB2
	NFKBIZ	PTPA	HTR1F
	ACLY	GCK	HTR4
	AURKB	HSPB2	APOA4
	SNAP25	GAP43	IFNA1
	MMUT	DNMT3B	IFNA13
	AVP	SOX9	APOC3
	MIR203	AARS2	LRRTM3
	SLC20A1	KNG1	KLK3
	DHCR7	BACE1-AS	IL9
	CPE	CUBN	AQP1
	NPC1	ADCYAP1	IDO1
	SLC2A5	PLD3	ITGAX
	CNR1	RB1	ITPR3
	CCNL2	FLNC	LGALS3
	EPC1	BMP4	LIPA
	H3C4	STN1	LRP6
	MFF	OTC	ARNTL
	MIR30A	SAA1	MIR106B
	PTPRA	ADAR	MIR142
	FOXM1	CD27	MIR222
	TPM1	MIR338	MIR29B2
	BTG2	UBE2L3	MFGE8
	HNRNPK	APOA2	MELTF
	MAP1LC3A	CS	MGAT3
	PHGDH	STX3	MS
	BMI1	HTR6	ND2
	GNAI3	IFNGR2	MTR
	LPO	CCN2	ATF4
	PPBP	MIR30A	NUBP1
	CHCHD1	GH1	NFATC2
	FAM32A	CHCHD2	NOTCH3
	NT5E	TBX1	NPTX2
	SLC14A2	NDUFV1	NR4A2
	SORD	BLVRB	MIR424
	TTR	PRMT7	P2RY2
	ATP2A2	MIR197	PRDX1
	TGFA	CYP17A1	HSPA14
	AKR1C1	PECAM1	PDE4D
	FXYD5	MTRR	PDE9A
	PDGFRL	NEU1	PDGFRB
	HIPK2	YARS2	PDK1
	LAMP1	CARD8	PLD1
	LTF	ANG	TLR9
	MAPKAPK2	MET	POLB
	MRPL18	EIF2B1	POMC
	RAB10	APBB2	PPY
	RBM15	XDH	FAM20C
	SAC3D1	HLA-G	ACKR3
	PPP1R12A	DDX58	MCOLN1
	COX5B	LOC109461479	SEMA6A
	SLC25A1	DDC	STIM2
	UBE2D3	SOAT1	CIP2A
	ANGPTL4	L1CAM	PTPN4
	SERPINA1	ALDOA	BCL2A1
	EMC3	LRPAP1	RENBP
	CLDN1	SERPINF1	ATXN1
	HES1	MIR103A1	CCL5
	RARA	KITLG	SRR
	DNAJA1	NALCN	CXCL12
	KLK3	MIRLET7I	LRRC4
	P4HB	OGT	ABCG4
	ATP5PB	MYL2	SELENOP
	MRPL20	HSP90AA1	SH3GL2
	SFXN4	FOS	SI
	TNKS	S100A8	WNK1
	APC	PLA2G7	BMP4
	REL	DAG1	SLC18A2
	ERBB4	RD3	SLC18A3
	KLHL21	STK11	SRPK2
	RPL15	BLMH	SSTR4
	B3GNT3	CPS1	BSG
	ASAH1	SCO1	TBP
	KLF4	TFAM	C2
	NCL	C4B	TRPC6
	PDE4D	RYR2	UGCG
	STMN1	CALHM1	NR1H2
	DGKH	GLRX	VGF
	EXOSC4	BTK	XPNPEP1
	RXRA	PEX2	SLC30A3
	LTB	LTF	CXCR4
	PTGIS	GSTM3	FTO
	UGP2	APLP1	MMEL1
	ZMYND8	MED12	TREML2
	AKR1C3	CLN5	NANOG
	ALPK1	MUTYH	COASY
	TMEM106C	NPEPPS	CALM3
	CKM	TUBB	CAMK2A
	HSPH1	MIR26B	MAP1LC3B
	SLC19A1	HRH1	EBPL
	FBXO32	MIR212	OGT
	HMGB2	ADORA1	ATCAY
	NOS2A	IL7	IRS2
	PROK1	GPX1	MBTPS1
	SMIM7	MIR30E	PABPC4
	IL13	GLP1R	HDAC3
	FLT1	FUCA1	MGAM
	CITED2	SV2A	WNT3A
	PIM1	TUBA1A	SLC25A27
	POU5F1	DIAPH1	KLK4
	FBXO3	POLR1C	HDAC4
	FNTB	ASPM	KEAP1
	PHF11	SLC25A16	AD11
	SOS1	SERPINE2	CDK4
	GLS	ALK	GDF11
	NFKB2	PON3	GPHN
	TNFRSF1B	ALS2	STUB1
	GSTT2	RAD51C	LILRB2
	MSH6	C10orf55	AKR1A1
	PODXL	SPTAN1	OLFM1
	HSPB8	CFHR2	SLC9A6
	HTR1A	SEMA3A	CREB3
	EPOR	TPMT	PITRM1
	PPP2R1A	EGR1	SCGN
	RPS7	DNTT	CXCR6
	SLC51A	IRAK4	CETN1
	ROCK1	SFTPD	NCKAP1
	ABCB9	TMEM126B	LOC107987479
	EIF2B4	ASXL1	CPLX2
	ND5	GSTT1	EDAR
	PAN2	MAF	METAP2
	NR1D1	FHL1	IMMT
	VASP	UGCG	SDS
	APLP2	SPPL2A	ADAP1
	ALDOC	IL15	ADAM30
	AQP1	DLD	CIT
	GNAS	EIF4E	CHGA
	ATP7A	COL18A1	CHRM1
	GATM	U2AF1	CHRM2
	MEF2C	SEMA3C	CKB
	NCOR2	TREX1	CLK1
	CYP2C9	XK	ATF2
	INTS10	ADAMTS4	CS
	BBOX1	TNFSF15	CSF1
	CCNL1	TGM1	ADRA1A
	HNRNPAB	VIM	CTRL
	XRCC6	ANKH	CTSS
	BMP6	ITGB2	ADRB1
	CREM	KCNJ10	CYBB
	GNRH1	OTX2	CYP17A1
	ISG20	MIR222	SARDH
	TES	STXBP1	DMRT1
	GOLT1B	MIR106A	DNM2
	NDUFA13	TRPC6	DNMT3B
	RPN1	RBFOX3	DRD3
	UFM1	HGF	TSC22D3
	AHSG	SLC26A4	EDNRA
	DAG1	MIR192	EGF
	DBN1	NDUFS2	DCP1B
	HMBS	TNFSF13B	ENPEP
	NBN	MEOX2	ERBB4
	CEBPD	IL33	AKT2
	CCK	ERCC1	F2RL1
	COL12A1	MIR27A	F12
	NOP14	EDAR	FAAH
	TERT	NEK9	FABP3
	ABHD4	CHRM1	FAT1
	DFFA	DYSF	FCGR3A
	ATF5	SCN8A	FCGR3B
	IRAK1	CXCR3	FDPS
	NME1	CEACAM6	FGFR3
	SOCS1	SNAP91	LMTK2
	ABCF2	MIR31	NLGN1
	TUBA1A	MT-TF	SBNO2
	GLRX	GCLC	SHANK2
	CYP3A11	KALRN	PAXIP1
	COL5A2	BMP6	SPEN
	EXOSC5	CYLD	NCOA6
	GLB1	NEK8	FLNA
	HPX	TRAF3IP1	DNMBP
	ITGA2	CBL	NPTXR
	PCK2	TP63	PRND
	PTHLH	NDUFV2	PPP1R15A
	SERPINB1A	HDAC9	CIZ1
	SF3B4	MRE11	TPSG1
	UQCRFS1	PEBP1	GGA1
	ARPP19	PEX19	GAS6
	DKK3	PPIG	GC
	LTA	LEPR	AATF
	SCN5A	RNASEH2C	GLB1
	FABP5	MMP12	RBMS3
	BRCA1	IKZF1	GLO1
	ACSL5	AVPR2	ANGPT1
	ATRX	SDHC	CISD3
	CXCL3	PREP	ANGPT2
	FEN1	HOTAIR	GPR42
	HNRNPA1	ABCA2	GPX1
	MAP1B	USP8	GRB2
	SAT1	PHF1	GRIN1
	ARPC1B	QPCT	PYCARD
	CD81	ETV6	CD274
	CETN3	KCNH2	CXCL1
	COMMD1	SOX2	GSTM3
	GNB1	CNR2	SLC40A1
	RASGRP1	BCL10	ANXA5
	SHANK2	MIR34C	HK1
	TLE2	TCIRG1	HMGCS2
	SLC26A11	CR2	APBA2
	CRYZ	SFRP4	HPS1
	MACF1	FANCD2	APEX1
	PPIF	PNPLA3	HTC2
	SLC25A37	HMOX2	HTR2C
	TNS3	SELL	GOLGA6A
	CENPE	MIR200A	IGFBP7
	S1PR1	PHEX	INPPL1
	NOP2	EPCAM	ITPR1
	SCGB1A1	MIR200B	JUN
	COL2A1	POLR3B	MALAT1
	ANPEP	IL3	L1CAM
	CDC42	MIR483	LAMP2
	ENO2	AKT2	LHCGR
	NDC80	IL1R2	LIF
	RHOB	ARPC1B	LMNA
	CDK5	GAN	LMNB1
	GCHFR	CD274	CHCHD10
	IGFBP1	HINT1	LOX
	CLEC3B	MAP2K2	LYZ
	MAFA	HBG2	MIR181C
	NACC1	LRRC56	MIR188
	BDKRB2	LCN2	MIR200A
	BMP7	CTSK	MIR200B
	CLMP	TBC1D24	MIR26B
	OTX2	COX6A1	ARRB2
	RAP1B	PRKG1	STS
	RNF13	SDCCAG8	MBP
	TRAM1	PEX26	MECP2
	DDX3X	CHRM2	MEOX2
	PRDX4	CACNA1G	MYD88
	CHEK2	PEMT	NEFM
	CHAC1	PGK1	NEUROD1
	THRSP	IGFBP3	ACO1
	AK1	RAB3A	NPPA
	IDS	TYK2	NPTX1
	MBD1	CASP4	NTS
	MYO1C	BCL6	OPRD1
	PPM1D	FPR2	OPRK1
	RPS19	NAT2	ORM1
	SEMA3F	GNB1	P2RY1
	SLC25A22	C5	PCK1
	USP36	CNTNAP2	PCNA
	PYGO2	AFP	CHCHD2
	UBLCP1	SLC2A9	SDF4
	ACACB	MIR181C	GOLM1
	GRIA2	FZD6	PER1
	TUBA4A	IRS2	PLD2
	CCNB2	XRCC1	PLXNA2
	ABCC4	HNMT	DDIT4
	PLK2	APOH	PPARD
	S100A4	CCR2	AVP
	BCAR1	TCF7L2	SBNO1
	C1R	TRPM7	RCBTB1
	ETFA	NRXN1	PPP3R1
	MSR1	JAK1	PAG1
	RAN	FGF8	MAP2K1
	SLC16A3	TM2D1	MAP2K2
	VNN1	FLCN	PRL
	ZEB1	H19	CTNNBL1
	MGLL	PLCE1	PROS1
	NFIL3	MFGE8	RETN
	HSPA6	MIAT	PNO1
	KLF10	TJP2	PCBP4
	PRKDC	SLC26A1	BACH1
	MRPS17	CFB	BAG1
	PLPBP	SOCS1	PTGDS
	ACTC1	YAP1	CFAP97
	CLDN2	GRM1	ACE2
	ITGA1	PRSS1	NPS
	SMO	SMC1A	RBP4
	VDAC2	SLC52A3	OPN1LW
	CCNG2	SPATA7	RELA
	MAFF	DVL1	RGS2
	NPPB	NR1H3	RGS4
	COL4A6	MCOLN1	ROCK1
	MAP2K7	FGB	CTXN3
	MKLN1	BECN1	RPS6
	MUC5AC	MAGI2	RPS6KB1
	NDE1	BCL2L1	RXRA
	NDUFA1	MIR141	RYR2
	TUBB4A	VRK1	RYR3
	LMCD1	CYP11B2	SAA1
	PLK1	DMPK	ATXN2
	NPPA	XBP1	SCD
	ACP5	PROS1	SRL
	HEXB	BLM	CCL3
	PDXDC1	NDUFAF2	SFPQ
	TMED4	SOX2-OT	SGCA
	LAT2	AVP	SHBG
	RPL21	TUBB3	GORASP1
	ASPH	SLC29A3	SKIL
	CD40LG	CHUK	SLC6A2
	CTNNA1	DDIT3	OCM
	FLNC	GNAO1	HNRNPA1P10
	RPS2	SLC25A13	SPP1
	TNFAIP8	PARP1	BRS3
	CYP26A1	PCDH15	TAC1
	CYP3A5	CD46	TAP2
	CA2	PLCG2	TAT
	FADS1	TFG	CNTN2
	GOT2	WARS1	TERT
	ITGA6	KRT1	TGFBR2
	PDZK1	FAAH	TIMP2
	PLPP3	AP4M1	TLE1
	TNNT2	MDM2	TM7SF2
	AMOTL2	TPM3	TP73
	CDK9	NCKAP1	TPH1
	SNRPD1	MMP14	TPT1
	SYT4	IAH1	TSC2
	TAOK2	P2RY12	CCR2
	PDK4	CD34	TXN
	CNN1	ARID1B	UBE2I
	DDB2	DKC1	BEST1
	PSMA2	COX15	TRPV1
	RSRP1	PITX2	XK
	PSAT1	PEX16	YY1
	PTGR1	PLOD1	CAD
	COX7B	PI4KA	EFHD2
	EXOSC2	SLC22A12	CALCA
	GOSR2	CDK4	ECHDC3
	IL23A	FLOT1	RIN3
	LMNB2	MOG	CALM2
	TRPV1	HRH3	ANP32A
	TNFRSF12A	ACE2	TAM
	CACYBP	SPG21	CAPN2
	GHRL	BGN	CASP2
	PSMC4	WDR45	CASP4
	SHMT1	WNK1	PPP1R1B
	TRAF1	DSG1	SYVN1
	PDIA4	ITGA4	MAK16
	ASB1	ACTG1	TNFSF10
	FOXF2	PRDX1	SPHK1
	MIR27B	COL6A2	LPAR2
	RAB7A	PEX3	PPIG
	ABCC3	GBF1	NRXN3
	ADGRG2	MLC1	MED23
	KRT16	MAG	MAPK8IP1
	MEX3B	MIR485	CD38
	RPS24	MTHFD1	BAG3
	SLC25A23	ATG7	PTGES
	ADA	IARS2	APBA3
	RND3	IKBKB	PRDX6
	JUND	MIR214	CARTPT
	HRH1	ADGRV1	CD69
	NUSAP1	GAB2	CD74
	SLC2A3	PKP2	SNAP91
	AMBP	SPTLC2	SV2A
	CDH13	GABRG2	CDH1
	COL6A2	CHRNA3	ACOT8
	IRAK2	FLNB	BCL2L11
	PSMC5	LDHB	TMED7-TICAM2
	YWHAB	CD80	TOM1
	GSDMD	FANCI	ARMCX5-GPRASP2
	PAK2	RGS4	NR1H3
	SIVA1	NF2	LRPPRC
	SDCCAG8	GNAQ	PDIA6
	TSPYL2	EPOR	SORBS3
	WBP1	DNAH8	TRIM13
	ACE2	CTRL	FLOT1
	BRAF	GRM2	KCNMB2
	CD9	ABCC2	CDKN1A
	MIR191	C19orf12	CDKN1B
	AGRN	BRF1	CBSL
	EPHX1	EEF1A2	TPTEP2-CSNK1E
	ATG7	EWSR1	SIRPB1
	ATP6V0D1	PSMB9	CDR1-AS
	CD4	CDHR1	KLF2
	CKS2	NDUFA6	CPQ
	CLDN4	KRT18	RAPGEF3
	SC5D	CYP7B1	LRP1-AS
	CHEK1	EBF3	CES1
	ECHS1	CSNK2A1	CTCF
	MAP4K4	RABEP1	ORI6
	GAS2L1	CTCF	PTGES3
	MKKS	BCYRN1	CFL2
	ZKSCAN1	MBTPS2	CGA
	IL1RL1	SCARB1	CGB3
	ACAD11	DNASE1	PDE10A
	ARF1	BBS4	LILRB1
	PDX1	ENO1	EHMT2
	RPTOR	RHD	STIP1
	SLC44A1	RAC1	ADAMTS13
	SUCLG1	HDAC6	CHEK1
	TFR2	IL6ST	CHIT1
	TNFSF14	ICAM5	CHEK2
	ADH1	TCTN2	CHM
	ADIPOR2	EPRS1	PADI2
	LAMB3	MARCKS	HRH3
	RBM3	CYP3A4	PHB2
	SLC7A2	C1S	MGLL
	ALDH1A3	VIP	AZIN2
	WEE1	HM13	CHRNA3
	ARFGEF2	CCL4	DBA2
	CHCHD7	CYP1A1	GPRASP2
	CLDND1	TSPAN12	H3P17
	IP6K1	SERPINH1	H3P40
	MRPL14	MIR200C	APOA5
	SEH1L	ADD1	ADD3
	TOR1AIP2	COL11A2	TPH2
	VPS26A	POGZ	CCR3
	ABL2	DCTN4	ADH1B
	GRPEL1	ALDH18A1	HSPB6
	CDCA2	TAF15	COL3A1
	GBE1	CYP2C9	COL17A1
	TGFB2	TNXB	AHSA2P
	CES1	MT-TH	CD200R1
	EPS8L2	MYLK	COX10
	FKBP1B	FA2H	CPE
	PIM3	DBNL	SLC32A1
	PNPLA8	MTFMT	CRYZ
	PRKAR2A	TGFA	SLC2A14
	PRSS1	MELTF	CSNK1E
	MIR19A	LAMB2	TTBK2
	MRPL3	TCP1	APCDD1
	PFDN2	CD33	CTBP1
	CSRNP1	CFP	CTF1
	LGMN	LGALS3	CTNND2
	SHMT2	IL23A	CTSG
	TCP1	IGF2R	SGO1
	DENND10	TCTN3	DPPA2
	JSRP1	NOTCH2NLC	CTSZ
	SESN2	MT-TV	CXADR
	RPS27A	AHSG	CYP1A2
	SFTPB	DPP4	GADD45A
	SH3BGRL	HPS6	AEBP1
	ALOX5AP	CD68	DEFA1
	CLIC4	CA2	PTCRA
	LAMA5	PRSS23	DLG2
	RETSAT	GBA2	DLG3
	TCF7L2	TAF1	DMD
	CCNE2	SERPING1	DNMT1
	CPT1B	DCX	DOCK2
	CYP7B1	SHBG	ATN1
	PBK	GLUD1	DUSP1
	THRB	MT-TL2	DUSP6
	AK2	MEF2C	E2F1
	ERO1A	LMNB2	AHSG
	IER2	NDUFS3	MLKL
	PAWR	GLRA1	ELK1
	SLC25A4	COMP	ELN
	SRSF7	RPL5	EP300
	TSC1	STAR	ERN1
	CYP17A1	ATXN7	ALAS1
	HSPE1	GHR	F11
	ZNF410	PIK3C2A	FABP5
	ADGRG1	MIR486-1	BPTF
	CPS1	NAIP	FGF14
	GLUD1	TGIF1	FKBP1A
	LIPE	ACKR1	MMRN1
	SDF2L1	PRPH	TPX2
	TNFSF9	IRAK1	SV2C
	HSF-1	RAB27A	KIF21B
	MIR21A	BMPR1A	NMNAT2
	CCPG1	KCNE1	FOXO1
	COPS4	DCR	FLG
	DNMT3L	EPHA4	FLT4
	MIR29C	PTRH2	ASTN2
	NCOA4	CTSA	MCF2L
	RPS3A	ANK2	SYNE1
	TLN2	MT-TT	FOSB
	ZFR	SORT1	PPIL2
	BUB1	CCR7	ALPP
	DGAT2	GJA5	MSRB3
	DNMT3B	THBS1	TAB3
	GAP43	TNNI3K	GCA
	KLF5	SMARCB1	SH2B1
	FOXP1	HAX1	PTCD1
	HMGA2	SRR	APPL1
	LAMB1	CHM	AMD1
	MCAM	MTNR1A	AMD1P2
	NUF2	KLK3	HSPB8
	PHB1	SACS	GGT1
	COQ8A	ERCC8	CBLIF
	DTYMK	MERTK	SIT1
	PYCR1	GRIA4	PDCD4
	WDR1	MGP	AMPH
	ANKRD1	PRKCG	PCSK1N
	CYB5R3	BCR	GLI2
	FECH	PPP3CA	GLS
	MALAT1	DRP2	GMFB
	NCOA3	RAC2	ABO
	RAD51	PGM1	GPC1
	ATP13A2	ITPR3	GPI
	CDKN2B	CDK8	IFNL3
	DENND3	VCAN	CXCR3
	ECH1	DLL1	GPR17
	H4C9	ARG1	DLL1
	L2HGDH	MMUT	FFAR1
	MET	B9D1	GRIA3
	MRPL17	CD55	FLVCR1
	NOXO1	MYOC	SETD2
	KRI1	NUP205	TBK1
	MIR185	PAX3	NCAPH2
	MIRLET7E	DNAH11	PADI1
	WDR13	DSG2	NRBF2
	CCND3	DCTN2	HCRTR2
	ATP1B3	TLR7	HDAC1
	LPIN1	FGF20	HGF
	MRPS6	MST1	HHEX
	ORM1	KIF11	ANXA6
	RBBP6	PEX14	HLA-B
	YBX3	BRIP1	HLA-C
	CEACAM1	IVNS1ABP	HMOX2
	CENPA	MKI67	HNMT
	E2F2	MICA	APC
	CDC20	IMPG1	APEH
	IL33	ATF6	HTR1A
	ABHD11	MIR195	HTR1B
	CRYAA	ADM	APOA2
	PPP1R18	IL9	HTR7
	THBS3	GAD2	RAB7B
	UPF2	CDK6	TMEM119
	VPS41	DAO	TREML1
	XPNPEP1	GLIS2	MOGAT3
	SLC39A8	PIEZO1	TICAM2
	TACC3	PSMB8	IL1R1
	FZD4	ABCC9	IL1RAP
	GCNT3	MIR205	IL5
	ILK	CYP2C19	IL6ST
	PSMC6	PCNT	CXCR2
	TACC2	NUP133	IL9R
	TENT5A	HLA-DPA1	IL15
	TRA2A	IREB2	IL16
	DST	KRT8	ILK
	TFPI2	VCL	IMPA1
	CSF3	MYOT	ING1
	IFT46	KCNQ2	ITGAL
	TNFRSF10A	MMP8	ITGB1
	GCNT2	OTULIN	ITGB2
	JADE1	NPC1L1	ITIH4
	NUCKS1	HSPB6	KCNB1
	PERP	DTNBP1	AGRN
	RSRC2	FLI1	KDR
	TBC1D4	HBG1	KIF5A
	CYP2B6	SETD2	ARG1
	AKAP1	TAP2	RHOA
	HBA1	TACO1	ARMS2
	LBR	AKT3	RTL1
	MARCKSL1	SPARC	STMN1
	RPL10	IGFBP1	LIG3
	SAA3	TIMP2	LIPC
	SERBP1	GLS	SMIM10L2A
	SOX18	JPH4	LNPEP
	TGIF1	FAN1	MIRLET7B
	KCTD5	TAP1	MIR125A
	P2RX2	KCNJ5	MIR144
	PRPSAP1	KEAP1	MIR15B
	SCAF11	PKD1L2	MIR195
	SIRT4	THBS2	MIR214
	EEF2	USH1C	ARR3
	AKR1B10	GHSR	MIR219A1
	SHH	PMPCA	MIR22
	DFFB	NMNAT1	MIR98
	DLK1	MIR659	SMAD2
	ORM2	WASHC5	ARSA
	SEC61A1	P3H1	MARK3
	BAG3	ADNP	MBL2
	CCR2	TIMP3	MCL1
	TNFAIP6	AGTR2	CD46
	ANLN	DCN	MEF2A
	CCL6	COG2	MAP3K5
	IPO9	NDE1	MET
	MIR210	GRK2	MICB
	NKX2-5	DSC2	MMP1
	PRKAG1	NUP160	CD200
	RPL29	DST	ASL
	ALDH3B1	IL19	MPZ
	C5AR1	UBE3A	ABCC1
	FETUB	SP1	EIF2AK4
	ITGA2B	ATP1A2	CDNF
	PDHB	TEK	MIR326
	PRKAR2B	APRT	MIR339
	RPL13A	SCT	MSD
	CYP4B1	APAF1	MSI1
	XPC	PHKG1	COX3
	DPP4	ANXA5	MTHFD1
	PIK3CA	TSLP	ND4
	EVPL	AGA	MTNR1A
	MAD2L1BP	ITGA2	ZFHX3
	RPS15A	IL16	ATD
	SELP	MTRFR	NAP1L1
	AQP2	PIGL	NCAM1
	CIDEA	SGCA	NCAM2
	CXCL6	PLD2	NCL
	CYP4A14	DGUOK	NEFH
	FKBP4	MLXIPL	NFATC3
	SLC29A2	MIR511	NFATC4
	TMC5	TWIST1	ATP12A
	TRMT6	CAMK2B	NM
	AOX1	RARB	NOTCH4
	KLF9	PF4	PNP
	ACOT7	ARL3	NPM1
	CCN5	LRPPRC	NTF4
	DBF4	CYB5A	CISD2
	PLA2G7	NFKB2	MIR384
	PPP3R1	TCOF1	ATP4A
	SERPIND1	GC	ODC1
	SPRY1	PIK3CG	OPRL1
	PTPN11	TUBB2B	OPRM1
	SDC1	FUT2	OTC
	YWHAZ	VPS26A	P2RX4
	COPE	AQP1	PEBP1
	GSTA3	MIR206	PLA2G3
	HDAC8	MEG3	PAK1
	IGSF9	WNT5A	IL22
	NEIL1	CSNK2B	GEMIN4
	PRR13	PABPN1	MBL3P
	SAFB	ADAP1	REG3A
	TNNT3	UNC13A	HEBP1
	DECR1	TBCK	FOXP3
	IDH3A	GFRA1	ASCC1
	CBL	PGR	TMED7
	HPCAL1	PLCB1	FIS1
	IRF7	KIR3DL1	PRLH
	MLLT11	RAB39B	CRYL1
	PAK1	ABCA12	ADIPOR1
	S100G	FOLH1	PCSK1
	EFEMP1	PDX1	NRN1
	MVP	CYP1A2	PDCD1
	PRKCZ	GALR2	UBR5
	AHCTF1	PDE5A	ANGPT4
	PAK3	ASCL1	BIN2
	TCEAL8	CDK5R2	PRRX2
	ANTXR1	NOX1	LCMT1
	HSDL2	NDUFS7	PDE7A
	YWHAH	MBD5	TRMO
	EPAS1	PGF	SIRT6
	HDAC1	DNM1	GDE1
	ISG15	PRKD1	LSR
	RGCC	TECPR2	PGF
	EPHX2	PHB1	SERPINB6
	CEP43	DPYD	PI4KA
	DSPP	CTSG	PKM
	LMAN2	LORICRIN	SERPINF2
	MED7	MIR148A	PLK1
	MRPS36	MOBP	FXYD1
	APCS	ZEB1	PRRX1
	CDH3	WRN	PNMT
	ELL2	MIR363	PON3
	IREB2	HRH2	POU2F1
	IVNS1ABP	ERCC4	PPIA
	NFATC2	FSHR	AHI1
	PFKM	BAP1	TRPM7
	RPL23	SNRNP70	SLC25A38
	TBXA2R	AXIN2	PPP1CA
	C1QB	ARMS2	ACP3
	KYNU	CAPN9	PPP1R1A
	SIK1	UBQLN4	PPP1R10
	SULF2	ETS1	PPP2CA
	DDX18	IDO1	PPP2R2B
	RYBP	GZMB	ADI1
	NAA38	GATA2	PPP3CA
	CXCL9	TRMT10C	PLXNA3
	DNAJC3	SEC23B	PRKAR1A
	RIPK1	VKORC1	HHAT
	USP2	MIR188	MAPK9
	NME2	AGK	PRSS3
	PRKAR1A	ATRIP	MASP1
	UCP3	TMEM43	AZU1
	COL4A1	GDF15	PSD
	CLEC11A	S100A12	SPHK2
	EIF1AX	HAR1A	PSMB6
	UQCRB	CD163	PSMB9
	EID2	IL18R1	PNPLA2
	CACNA1A	TRAPPC9	PDSS2
	GRIN2C	NIPBL	PTGER3
	H2AC6	RAPSN	MIR451A
	KDM3A	MMP7	MIR193B
	ENO3	ABCG2	KIDINS220
	SESN1	NUP93	ALS2
	THY1	LINC01772	TRIB3
	ABHD12	MT-TP	GRHL3
	CCNI	RHOBTB2	NLRC4
	HNRNPH3	MB	PZP
	LFNG	SLC12A4	RAB3A
	NKTR	PRPF31	RAB4A
	PFN1	FARSA	RAB6A
	POP1	TP73	RAP1A
	RHEB	LINC01080	IL21
	SNRPF	WWOX	CCND1
	YWHAG	STX11	RFC1
	AHNAK	CA4	RPL29
	TAT	GALR3	RRAS
	TRPA1	ERCC3	S100A6
	EHHADH	FKBP10	S100A12
	AOC2	SLC2A10	CFB
	CXXC1	TAC1	CCL4
	RNF31	CD247	BCAN
	CXCL14	SGCB	SDC2
	HILPDA	CCDC40	NEUROD6
	IL3	LIFR	SEL1L
	KLHL24	BLOC1S3	TNMD
	LAMP2	ACTN2	MOAP1
	LIPG	TFEB	SETMAR
	LRP5	CNP	SRSF2
	ARL1	NOTCH4	LOC643387
	ELOC	PEX11B	AZI2
	MIR187	NDUFS1	SIL1
	ND2	MSX1	HHIP
	AFF1	MGMT	SGCG
	CDC42EP4	ZNF423	SMIM10L2B
	FNIP1	ITGB1	ITSN1
	MECR	SLPI	PDIA2
	IFIT3	PREPL	BMI1
	NR0B2	VPS33A	ST8SIA1
	VCL	AHCY	SIM2
	CTNNAL1	RPS19	SLC1A3
	CTNND1	PDHA1	CXADRP1
	ENDOG	CEP63	GGTLC5P
	NFKBIE	MMEL1	BMP6
	RPL10A	MT-TI	SLC19A1
	STAT4	DHFR	SLPI
	VAT1	SYNGAP1	SMPD1
	ACBD3	SNAP29	BNIP3
	ATP6V1C1	APOC2	SPARC
	BPTF	FOXO1	SPAST
	H3-3B	CLDN16	SPG7
	MIR22HG	NDUFA1	ST13
	MYL2	SLC10A2	STAT1
	ODF2	PCNA	SULT2A1
	PCID2	NOD1	BST1
	PIGF	LINC01616	SYN2
	PPP1CC	PDE4D	TGFBR1
	PRPSAP2	COL6A3	TGM1
	TBC1D15	CD44	THAS
	ANP32A	NR1H2	TIA1
	F13A1	TREM1	TLR5
	IGFALS	PITX3	C1QA
	NEDD4	UBC	TNFAIP1
	PSRC1	FOXO3	C1R
	SULT1A1	CACNB2	C3AR1
	UGT1A1	TCAP	HSP90B2P
	ACTG1	ERLIN2	TTPA
	MIR21	CLUAP1	GGTLC3
	PLK3	CACNA1D	DEFA1B
	ITPR1	TRAF6	GGT2
	LRRFIP1	TPM1	TXNRD1
	MAL	CTH	TYK2
	PNRC1	EPHX1	GGTLC4P
	WSB1	RYR3	TYR
	AK4	EFEMP1	TYRO3
	GRIA1	SPR	TYRP1
	GUSB	MALAT1	UMOD
	TOR1A	DDOST	UNG
	TRIM15	HPS1	USF1
	MED16	GDF5	USF2
	MIR143	LTBP2	VAV1
	MIR30E	SAMHD1	VIP
	SERF2	NDUFS6	VWF
	SNAPC5	SERPINF2	WNT1
	UBAC1	NDUFA13	XBP1P1
	UPRT	FGF10	YES1
	CCT2	CXCL9	CA2
	EIF4A2	AHR	SLC30A1
	PAM	NEAT1	AD10
	PXN	GNRH1	CARD14
	SPON1	LONP1	CP20
	CYP2B1	HAR1B	DHX40
	AIMP1	GALR1	CALCR
	RAB1A	TXNRD2	NAA25
	RCL1	MIRLET7B	NR4A3
	SORBS3	WNT4	TET1
	SYT7	TLR8	PPP1R2C
	TIMM8B	ATP6V1B1	LPAL2
	CCL17	HDAC4	BHLHB9
	CRYL1	M6PR	NPL
	EEF2K	HBS1L	CALR
	GNAI1	ALOX5AP	CAMK4
	NCAPD2	SPTBN2	SNX27
	AXL	OPA3	CDR3
	PROM1	GJB6	CAMP
	PTGER4	IL18RAP	USP9X
	RRM1	SMC3	BRAP
	SKP2	ACTG2	ARHGAP24
	AKIP1	GATM	CRISPLD2
	BCL2L15	GAST	CASP7
	CASKIN2	APOA4	SPARCL1
	E2F6	LOC110806262	MINDY4
	FXYD7	EPHB4	RHBDD1
	MRPL40	ADRB1	PPP1R9B
	MRPS14	MIR335	PTPN5
	SCRN2	MC1R	UBASH3B
	SSBP4	DSCAM	LGR5
	VPS8	ITGA8	HSD17B6
	VSX1	RRAS2	TNK1
	ACAN	CD59	CFLAR
	ADGRE5	CYP11A1	CCK
	ADNP	NRGN	PER3
	ARID5A	ADRB3	PER2
	CSTF3	HERC2	ARHGEF7
	FGF23	PML	WASF1
	HEBP2	IRF7	NAV3
	MT1M	PRPF8	CHRFAM7A
	RGS12	ATG5	HSPB3
	S100A14	WNT3	TRPA1
	SAR1B	DEFB4A	HAP1
	MX2	SPRY4	SOCS3
	PTAFR	NDUFC2	MCU
	HSPA4	SLCO2A1	CCT
	DAF-16	ALDH5A1	CREB3L1
	CASP2	HSD17B3	LMF2
	ACSL4	PCSK1	SYNGR1
	ITPR2	RPSA	IL1RL1
	MAP3K6	FGG	ARHGEF2
	TKT	NDUFB8	SLC33A1
	CAPN6	LOC106694315	NOG
	CLIP4	HLA-DRA	CD8A
	CLK4	SMARCA2	TSPOAP1
	CTRB1	TNFSF10	SOCS6
	H2AZ2	KCNA2	KLF4
	MYH14	RPS6KA3	CGB5
	RBM5	FADD	FTMT
	SFTPC	DISC1	CD80
	HMGCS2	WIPF1	CGB8
	MIR20A	HDAC2	OPN4
	AMMECR1L	PPBP	FOXQ1
	FYTTD1	CD244	AIM2
	LY6G6C	CALM1	HOMER1
	NME6	SNAI2	ATG5
	PPP1R3G	COL12A1	NAPSA
	SLC7A4	MAP3K7	ADAMTS3
	TAB3	SCGB1A1	GDF15
	ETS1	FTO	NPEPPS
	ABLIM1	MIR99A	VPS26A
	BSG	IL11	CD47
	DYNLL1	LRP1-AS	CLSTN3
	E2F7	CASK	SNPH
	KNSTRN	MIR16-1	SCRN1
	NOP56	CD81	NCAPD2
	OGA	GTF2H5	NR1I3
	PLEC	MLH3	ADA
	PSMB5	ARC	CDH2
	RPS3	NDUFB9	CDKN2B-AS1
	ARID1B	DCC	KCNE3
	INHBA	ATXN10	TANK
	SFTPD	HOXD13	SRA1
	TSPAN7	ITGAL	MIR873
	CAPN2	PCDH11X	MIR301B
	MMP12	CDC25A	MIR937
	SLC18A2	ETFA	ACE3P
	EIF4G1	CYP3A5	SOD2-OT1
	LAMC1	CNBP	AD14
	LRP2	PURA	MFT2
	OGT	RBPJ	SH2B3
	CTSL	SLC30A8	GNE
	MVD	TCN2	TSPY10
	DHPS	SMPD2	DEFB4B
	MIR132	WNT10A	MIR1246
	RNF7	MIR424	MIR1229
	USP39	SPON1	MIR1306
	YIPF4	EEF1A1	MIR664A
	LBX2	CSF3R	MIR1908
	DDX46	CAMP	FAS-AS1
	FLOT2	SLC6A5	PARK16
	H2BC5	C11orf65	MIR320E
	MIF	SNHG3	SH2D3C
	SUCLA2	PNP	MTRNR2L12
	TNRC18	HAVCR2	LINC00672
	C1QC	MICU1	OCLN
	NASP	MT-TW	SNHG19
	OPRD1	DKK3	MICA
	SRSF2	DAOA	SOX21-AS1
	STK11	VAC14	TMX2-CTNND1
	COL18A1	SAMD9	FXYD6-FXYD2
	XRCC1	SEPTIN9	P2RX5-TAX1BP3
	ACTG2	HDAC1	MIR4668
	ELN	SLC30A10	MIR4487
	FBP1	LOC108663996	IL18BP
	IL7	KANSL1	PQBP1
	SYN1	TFAP2A	GDNF-AS1
	VEGFD	MYO1E	CERT1
	CALML4	COX6B1	LINC-ROR
	CLCA1	ENTPD1	ACTR2
	CUL4A	PIP	TSPAN3
	HINT1	GOSR2	NOTCH2NLC
	MRPL12	ASCC1	CTDSP2
	NEUROD1	GDF2	OPN1MW3
	PLIN4	PPP1CB	BCAP31
	PRPF4B	PAFAH1B1	NAMPT
	DPH2	PLCB4	LINC01080
	FLAD1	LHCGR	WASF2
	MRPL22	ITGAX	MPHOSPH6
	MYBPH	THRB	EIF1
	MYDGF	NDUFS8	TOPORS
	NFE2L2A	NCR1	DDX39A
	PYCR2	CISH	OLIG2
	YAF2	ATP5F1D	CALCOCO2
	ANXA6	IGHG1	RABEPK
	ESPL1	NDUFAF3	MIR6840
	HBP1	PTPRO	MIR6845
	LY6E	MT-RNR2	GLYAT
	MT1F	CASP7	CDK9
	SLC4A1	FOXE1	STAM2
	STAT2	ALDOB	ABCC4
	LGALS3	ERN1	RAMP2
	ACP1	CITED2	LOC102723407
	AKR1B7	SOS2	LOC102724334
	CARD10	PAX5	APC2
	CELF1	MIR124-1	APBB3
	GRHL1	POSTN	TCIRG1
	GRIK2	MSTN	LANCL1
	KDM7A	BMPR1B	LAMC3
	MTHFD2	SLC16A2	CDKN2D
	ND6	UBD	TLR6
	PHLDB1	NOP56	CCL26
	SLC25A3	MICB	WARS2
	ASRGL1	POMGNT2	NPM3
	TLE3	DAPK1	SEMA3A
	MIR497	SMAD7	TUBB4B
	SLC39A14	HSPA9	SYCP2
	VTN	CPLX1	RACK1
	CRAT	SHANK3	ADARB1
	KIF11	SNRNP200	PEMT
	NR1H4	FGF1	SPAG11B
	SLCO1A1	NEUROD1	CDSN
	MARS2	FTH1	IFITM3
	POLR2L	STIM1	YAP1
	SCAMP2	HEY2	PRMT5
	SLC39A7	MSMB	CFDP1
	ADCY3	PROC	FAM3C
	CAP1	KLHDC8B	GPNMB
	CCL1	OLIG2	COG5
	MPRIP	ODC1	ATP5PD
	PLAA	SUFU	CEACAM5
	S1PR2	TUBA4A	NXF1
	SEPTIN4	TINF2	SEMA4D
	CTSC	STAT2	HYOU1
	FLCN	UGT1A8	ZNRD2
	ISYNA1	HLA-DRB5	THRA1/BTR
	KIF15	SRSF2	PRDX4
	PTH	TGM6	CECR
	SFN	ABCG1	SLC35A1
	FDFT1	TNIP1	CCT2
	KIF23	CAPN10	NPC2
	HYOU1	LRP4	TXNRD2
	PF4	CX3CL1	CAMKK2
	SPRY4	MARK3	CST12P
	THBS2	KCNE3	SIRT1-AS
	TM7SF2	FHIT	CD226
	ZBTB20	TUBA1B	DCTN6
	GCAT	CFL2	USP39
	PHB2	KIFBP	NRG3
	SEPTIN8	GFPT1	CFL1
	ACKR1	AMPD1	CHL1
	NUBP2	TKT	DHS
	PRR7	DPP6	ARPP19
	SGSM3	CEBPA	ADCY2
	SH3D21	TRIM32	CFTR
	TPPP	ADAMTSL1	GJB6
	UBE2V1	OCLN	HSPH1
	OGG1	CCDC115	WASF3
	CCDC116	GLI1	ALDH1L1
	WFDC12	SLC52A2	CCL27
	GPD2	STX1B	C1QL1
	NUCB2	TANGO2	PRDX3
	PMEPA1	MIRLET7C	PRSS21
	XRCC5	INPP5D	EBNA1BP2
	DPEP1	HSD17B4	COPS5
	GOLGA4	TJP1	ERVK-32
	MCCC2	TLR6	IL24
	PIMREG	LRRC37A2	RAB31
	RAPH1	LGI1	LOC110366354
	SEC62	SOD3	ADRM1
	UBE2B	PPP2CA	CHD1
	PROCR	DDX3X	RAPGEF4
	TALDO1	ADH1B	STMN2
	A1BG	XPNPEP3	RER1
	CLPB	PPOX	MNS16A
	CSTF1	CRAT	STIN2-VNTR
	GSTO1	ADCY10	FAF1
	IL9	YY1	SLC7A9
	INPP5B	CLTC	TBC1D8
	IPO8	TGFBI	CHGB
	JAK1	MT-TR	CORO1A
	MIB1	PLCG1	WDR45
	MIR93	RPS26	WDHD1
	SLC5A12	SDC1	WIF1
	TMX4	MT-TA	IFT43
	TXLNA	IL1RAPL2	STX1B
	UBR5	SOCS3	TREX1
	IDI1	LINGO1	KLF8
[truncated: 22,283 more rows]

## Sheet: 117 targets  identified
117 common elements in "PM", "CTD", "Genecards" and "DisGeNet":
CYP19A1
ESR1
AR
CA2
PPIA
APOA2
ADAM17
ALB
TTR
RXRA
NOS3
GSR
SHBG
F2
PRKACA
NR3C2
CASP3
PDE4D
MTHFD1
ANXA5
SULT2A1
MET
PGR
BACE1
HSD11B1
DUSP6
DPP4
MMP13
MAPK14
PTPN1
CHEK1
GC
HSP90AA1
TTPA
PTPN11
MMP8
PLA2G2A
NR1H2
CES1
GSK3B
KDR
BCHE
XIAP
CASP7
NR1I2
PGF
IGF1
MMP3
NQO1
MAOB
PPARG
FKBP1A
MAPK10
FABP3
FGFR1
PDE5A
MME
LCK
THRA
REN
EPHX2
CYP2C9
ERBB4
NR3C1
PPARA
IL2
NQO2
RBP4
KIF11
ABO
LCN2
S100A9
MAPKAPK2
TGFBR1
HCK
IGF1R
NMNAT1
GSTP1
DHFR
NR1H3
HSPA8
FDPS
CCL5
MAP2K1
HMGCR
SERPINA1
FABP7
ELANE
MMP2
AMD1
ABL1
VDR
APRT
SETD7
CTSS
CTSK
ZAP70
CTSB
JAK2
GSTM1
INSR
EGFR
OAT
EIF4E
MMP9
RORA
GPI
CASP1
PPARD
PNMT
TGFB2
OTC
STAT1
HNMT
AKT1
DAPK1
PCK1
