# Supplementary material for: Network pharmacology reveals that Berberine may function against Alzheimer’s disease via the AKT signaling pathway
Source: Front Neurosci. 2023 May 4;17:1059496. doi: 10.3389/fnins.2023.1059496 (PMC10192713; doi:10.3389/fnins.2023.1059496)
Supplement: Supplementary file 2 [file Table_2.XLSX]

## Sheet: Supplementary data 2 (S2)
#node1	node2	node1_string_id	node2_string_id	neighborhood_on_chromosome	gene_fusion	phylogenetic_cooccurrence	homology	coexpression	experimentally_determined_interaction	database_annotated	automated_textmining	combined_score
ABL1	MAPK14	9606.ENSP00000361423	9606.ENSP00000229795	0	0	0	0.623	0.062	0.148	0.6	0.461	0.709
ABL1	EGFR	9606.ENSP00000361423	9606.ENSP00000275493	0	0	0	0.591	0.069	0.838	0	0.752	0.89
ABL1	ANXA5	9606.ENSP00000361423	9606.ENSP00000296511	0	0	0	0	0	0	0	0.517	0.517
ABL1	CASP3	9606.ENSP00000361423	9606.ENSP00000311032	0	0	0	0	0	0.063	0	0.507	0.518
ABL1	HSP90AA1	9606.ENSP00000361423	9606.ENSP00000335153	0	0	0	0	0	0.829	0	0.856	0.974
ABL1	LCK	9606.ENSP00000361423	9606.ENSP00000337825	0	0	0	0.887	0	0	0.9	0.658	0.907
ABL1	PTPN11	9606.ENSP00000361423	9606.ENSP00000340944	0	0	0	0.55	0.078	0.182	0	0.843	0.509
ABL1	ERBB4	9606.ENSP00000361423	9606.ENSP00000342235	0	0	0	0.596	0	0.455	0	0.554	0.573
ABL1	STAT1	9606.ENSP00000361423	9606.ENSP00000354394	0	0	0	0	0	0.14	0	0.377	0.441
ABL1	MAPKAPK2	9606.ENSP00000361423	9606.ENSP00000356070	0	0	0	0	0.065	0.059	0	0.524	0.545
ABL1	XIAP	9606.ENSP00000361423	9606.ENSP00000360242	0	0	0	0	0.053	0.116	0	0.409	0.462
ABL1	PTPN1	9606.ENSP00000361423	9606.ENSP00000360683	0	0	0	0	0.062	0.426	0.9	0.308	0.957
ABL1	HSPA8	9606.ENSP00000361423	9606.ENSP00000432083	0	0	0	0	0	0.333	0	0.224	0.461
ABL1	AR	9606.ENSP00000361423	9606.ENSP00000363822	0	0	0	0	0	0.222	0	0.339	0.464
ABL1	JAK2	9606.ENSP00000361423	9606.ENSP00000371067	0	0	0	0.577	0	0.213	0	0.774	0.467
ABL1	ESR1	9606.ENSP00000361423	9606.ENSP00000405330	0	0	0	0	0	0.145	0	0.423	0.485
ABL1	MME	9606.ENSP00000361423	9606.ENSP00000418525	0	0	0	0	0	0	0	0.508	0.508
ABL1	HCK	9606.ENSP00000361423	9606.ENSP00000444986	0	0	0	0.881	0	0.486	0.9	0.865	0.951
ADAM17	MMP2	9606.ENSP00000309968	9606.ENSP00000219070	0	0	0	0	0	0	0	0.518	0.518
ADAM17	MAPK14	9606.ENSP00000309968	9606.ENSP00000229795	0	0	0	0	0	0	0.9	0.323	0.929
ADAM17	MMP8	9606.ENSP00000309968	9606.ENSP00000236826	0	0	0	0	0	0	0	0.443	0.443
ADAM17	REN	9606.ENSP00000309968	9606.ENSP00000272190	0	0	0	0	0.047	0	0	0.539	0.542
ADAM17	EGFR	9606.ENSP00000309968	9606.ENSP00000275493	0	0	0	0	0.062	0	0	0.948	0.949
ADAM17	ALB	9606.ENSP00000309968	9606.ENSP00000295897	0	0	0	0	0	0	0	0.437	0.437
ADAM17	MMP3	9606.ENSP00000309968	9606.ENSP00000299855	0	0	0	0	0	0	0	0.535	0.535
ADAM17	AKT1	9606.ENSP00000309968	9606.ENSP00000451828	0	0	0	0	0.052	0	0	0.543	0.548
ADAM17	MMP9	9606.ENSP00000309968	9606.ENSP00000361405	0	0	0	0	0	0	0	0.618	0.618
ADAM17	BACE1	9606.ENSP00000309968	9606.ENSP00000318585	0	0	0	0	0.047	0	0	0.774	0.776
ADAM17	ERBB4	9606.ENSP00000309968	9606.ENSP00000342235	0	0	0	0	0	0.213	0.9	0.522	0.959
AKT1	MMP2	9606.ENSP00000451828	9606.ENSP00000219070	0	0	0	0	0.062	0	0	0.767	0.772
AKT1	GSR	9606.ENSP00000451828	9606.ENSP00000221130	0	0	0	0	0.045	0	0	0.469	0.471
AKT1	IL2	9606.ENSP00000451828	9606.ENSP00000226730	0	0	0	0	0	0	0.9	0.682	0.966
AKT1	MAPK14	9606.ENSP00000451828	9606.ENSP00000229795	0	0	0.303	0.623	0.083	0.83	0.6	0.769	0.956
AKT1	NR3C1	9606.ENSP00000451828	9606.ENSP00000231509	0	0	0	0	0	0.297	0	0.558	0.676
AKT1	MMP8	9606.ENSP00000451828	9606.ENSP00000236826	0	0	0	0	0	0	0	0.435	0.435
AKT1	MMP13	9606.ENSP00000451828	9606.ENSP00000260302	0	0	0	0	0	0	0	0.521	0.521
AKT1	KDR	9606.ENSP00000451828	9606.ENSP00000263923	0	0	0	0.555	0	0.122	0	0.823	0.441
AKT1	IGF1R	9606.ENSP00000451828	9606.ENSP00000268035	0	0	0	0.554	0.052	0.295	0	0.89	0.578
AKT1	CTSK	9606.ENSP00000451828	9606.ENSP00000271651	0	0	0	0	0	0.059	0	0.483	0.493
AKT1	REN	9606.ENSP00000451828	9606.ENSP00000272190	0	0	0	0	0	0.077	0	0.607	0.621
AKT1	SETD7	9606.ENSP00000451828	9606.ENSP00000274031	0	0	0	0	0.062	0.068	0	0.431	0.459
AKT1	EGFR	9606.ENSP00000451828	9606.ENSP00000275493	0	0	0	0.554	0	0.65	0	0.926	0.794
AKT1	DUSP6	9606.ENSP00000451828	9606.ENSP00000279488	0	0	0	0	0	0.111	0	0.47	0.509
AKT1	PPARG	9606.ENSP00000451828	9606.ENSP00000287820	0	0	0	0	0.062	0.077	0	0.836	0.846
AKT1	HMGCR	9606.ENSP00000451828	9606.ENSP00000287936	0	0	0	0	0	0.058	0	0.56	0.568
AKT1	ALB	9606.ENSP00000451828	9606.ENSP00000295897	0	0	0	0	0	0	0	0.792	0.792
AKT1	ANXA5	9606.ENSP00000451828	9606.ENSP00000296511	0	0	0	0	0.06	0	0	0.831	0.834
AKT1	NOS3	9606.ENSP00000451828	9606.ENSP00000297494	0	0	0	0	0.049	0.879	0.9	0.988	0.999
AKT1	MMP3	9606.ENSP00000451828	9606.ENSP00000299855	0	0	0	0	0	0	0	0.602	0.602
AKT1	MAP2K1	9606.ENSP00000451828	9606.ENSP00000302486	0	0	0.348	0.636	0.062	0.178	0	0.876	0.514
AKT1	IGF1	9606.ENSP00000451828	9606.ENSP00000302665	0	0	0	0	0	0	0	0.878	0.878
AKT1	INSR	9606.ENSP00000451828	9606.ENSP00000303830	0	0	0	0.559	0.052	0.182	0.9	0.73	0.942
AKT1	F2	9606.ENSP00000451828	9606.ENSP00000308541	0	0	0	0	0	0.056	0	0.521	0.529
AKT1	PPARD	9606.ENSP00000451828	9606.ENSP00000310928	0	0	0	0	0.062	0.077	0	0.419	0.453
AKT1	CASP3	9606.ENSP00000451828	9606.ENSP00000311032	0	0	0	0	0	0.475	0	0.882	0.935
AKT1	BACE1	9606.ENSP00000451828	9606.ENSP00000318585	0	0	0	0	0.062	0.077	0	0.511	0.54
AKT1	NQO1	9606.ENSP00000451828	9606.ENSP00000319788	0	0	0	0	0	0	0	0.569	0.569
AKT1	PCK1	9606.ENSP00000451828	9606.ENSP00000319814	0	0	0	0	0	0	0	0.519	0.519
AKT1	GSK3B	9606.ENSP00000451828	9606.ENSP00000324806	0	0	0.218	0.576	0.049	0.934	0.9	0.873	0.996
AKT1	PGR	9606.ENSP00000451828	9606.ENSP00000325120	0	0	0	0	0.062	0.077	0	0.66	0.68
AKT1	HSP90AA1	9606.ENSP00000451828	9606.ENSP00000335153	0	0	0	0	0.062	0.946	0.9	0.991	0.999
AKT1	NR1I2	9606.ENSP00000451828	9606.ENSP00000336528	0	0	0	0	0	0.077	0	0.39	0.412
AKT1	LCK	9606.ENSP00000451828	9606.ENSP00000337825	0	0	0.371	0.558	0.049	0	0.9	0.653	0.939
AKT1	PTPN11	9606.ENSP00000451828	9606.ENSP00000340944	0	0	0	0	0.09	0.138	0.9	0.752	0.978
AKT1	ERBB4	9606.ENSP00000451828	9606.ENSP00000342235	0	0	0	0.56	0.062	0.107	0	0.78	0.423
AKT1	PDE4D	9606.ENSP00000451828	9606.ENSP00000345502	0	0	0	0	0.049	0	0	0.449	0.454
AKT1	CTSB	9606.ENSP00000451828	9606.ENSP00000345672	0	0	0	0	0	0.059	0	0.467	0.477
AKT1	PDE5A	9606.ENSP00000451828	9606.ENSP00000347046	0	0	0	0	0.049	0	0	0.421	0.426
AKT1	MAPK10	9606.ENSP00000451828	9606.ENSP00000352157	0	0	0.396	0.566	0.084	0.101	0	0.579	0.455
AKT1	DPP4	9606.ENSP00000451828	9606.ENSP00000353731	0	0	0	0	0.073	0	0	0.534	0.549
AKT1	STAT1	9606.ENSP00000451828	9606.ENSP00000354394	0	0	0	0	0	0.294	0.9	0.702	0.977
AKT1	TGFB2	9606.ENSP00000451828	9606.ENSP00000355896	0	0	0	0	0	0.15	0	0.517	0.571
AKT1	MAPKAPK2	9606.ENSP00000451828	9606.ENSP00000356070	0	0	0.309	0.653	0.089	0.736	0	0.745	0.831
AKT1	CASP7	9606.ENSP00000451828	9606.ENSP00000358327	0	0	0	0	0	0.123	0	0.691	0.717
AKT1	XIAP	9606.ENSP00000451828	9606.ENSP00000360242	0	0	0	0	0	0.759	0	0.821	0.955
AKT1	PTPN1	9606.ENSP00000451828	9606.ENSP00000360683	0	0	0	0	0.091	0.284	0.9	0.672	0.975
AKT1	MMP9	9606.ENSP00000451828	9606.ENSP00000361405	0	0	0	0	0.062	0	0	0.811	0.815
AKT1	AR	9606.ENSP00000451828	9606.ENSP00000363822	0	0	0	0	0	0.87	0	0.847	0.979
AKT1	CYP19A1	9606.ENSP00000451828	9606.ENSP00000379683	0	0	0	0	0	0.056	0	0.609	0.615
AKT1	GSTP1	9606.ENSP00000451828	9606.ENSP00000381607	0	0	0	0	0.049	0.056	0	0.391	0.405
AKT1	FKBP1A	9606.ENSP00000451828	9606.ENSP00000383003	0	0	0	0	0	0.058	0	0.653	0.659
AKT1	PPARA	9606.ENSP00000451828	9606.ENSP00000385523	0	0	0	0	0	0.077	0	0.686	0.698
AKT1	CHEK1	9606.ENSP00000451828	9606.ENSP00000388648	0	0	0.241	0.594	0	0.336	0	0.643	0.547
AKT1	FGFR1	9606.ENSP00000451828	9606.ENSP00000393312	0	0	0	0.566	0.062	0.331	0	0.777	0.564
AKT1	ESR1	9606.ENSP00000451828	9606.ENSP00000405330	0	0	0	0	0.055	0.297	0.9	0.805	0.985
AKT1	SERPINA1	9606.ENSP00000451828	9606.ENSP00000416066	0	0	0	0	0	0	0	0.423	0.423
AKT1	PPIA	9606.ENSP00000451828	9606.ENSP00000419425	0	0	0	0	0.062	0.282	0	0.383	0.549
AKT1	RXRA	9606.ENSP00000451828	9606.ENSP00000419692	0	0	0	0	0.082	0.077	0.9	0.322	0.934
AKT1	EIF4E	9606.ENSP00000451828	9606.ENSP00000425561	0	0	0	0	0	0.1	0	0.815	0.827
AKT1	HSPA8	9606.ENSP00000451828	9606.ENSP00000432083	0	0	0	0	0	0.65	0	0.597	0.853
AKT1	CASP1	9606.ENSP00000451828	9606.ENSP00000433138	0	0	0	0	0	0.063	0	0.576	0.586
AKT1	VDR	9606.ENSP00000451828	9606.ENSP00000447173	0	0	0	0	0	0.077	0	0.511	0.53
AKT1	PGF	9606.ENSP00000451828	9606.ENSP00000451040	0	0	0	0	0	0	0	0.529	0.529
AKT1	ELANE	9606.ENSP00000451828	9606.ENSP00000466090	0	0	0	0	0	0.056	0	0.392	0.401
AKT1	NR1H3	9606.ENSP00000451828	9606.ENSP00000477707	0	0	0	0	0.062	0.077	0	0.375	0.412
AKT1	CCL5	9606.ENSP00000451828	9606.ENSP00000474412	0	0	0	0	0	0	0	0.561	0.561
ALB	OTC	9606.ENSP00000295897	9606.ENSP00000039007	0	0	0	0	0.146	0	0	0.342	0.414
ALB	MMP2	9606.ENSP00000295897	9606.ENSP00000219070	0	0	0	0	0.081	0.141	0	0.634	0.686
ALB	GSR	9606.ENSP00000295897	9606.ENSP00000221130	0	0	0	0	0	0	0	0.686	0.686
ALB	IL2	9606.ENSP00000295897	9606.ENSP00000226730	0	0	0	0	0	0	0	0.775	0.775
ALB	MAPK14	9606.ENSP00000295897	9606.ENSP00000229795	0	0	0	0	0	0	0	0.579	0.579
ALB	NR3C1	9606.ENSP00000295897	9606.ENSP00000231509	0	0	0	0	0.052	0.176	0	0.582	0.645
ALB	MMP8	9606.ENSP00000295897	9606.ENSP00000236826	0	0	0	0	0.058	0.141	0	0.627	0.671
ALB	TTR	9606.ENSP00000295897	9606.ENSP00000237014	0	0	0	0	0.297	0.348	0	0.887	0.943
ALB	MMP13	9606.ENSP00000295897	9606.ENSP00000260302	0	0	0	0	0.058	0.141	0	0.524	0.581
ALB	CYP2C9	9606.ENSP00000295897	9606.ENSP00000260682	0	0	0	0	0.084	0	0	0.63	0.646
ALB	KDR	9606.ENSP00000295897	9606.ENSP00000263923	0	0	0	0	0.062	0	0	0.658	0.666
ALB	BCHE	9606.ENSP00000295897	9606.ENSP00000264381	0	0	0	0	0.108	0	0	0.919	0.925
ALB	IGF1R	9606.ENSP00000295897	9606.ENSP00000268035	0	0	0	0	0	0.057	0	0.592	0.6
ALB	REN	9606.ENSP00000295897	9606.ENSP00000272190	0	0	0	0	0.096	0	0	0.832	0.841
ALB	EGFR	9606.ENSP00000295897	9606.ENSP00000275493	0	0	0	0	0.062	0	0	0.784	0.789
ALB	CA2	9606.ENSP00000295897	9606.ENSP00000285379	0	0	0	0	0	0	0	0.461	0.461
ALB	PPARG	9606.ENSP00000295897	9606.ENSP00000287820	0	0	0	0	0.058	0.058	0	0.727	0.737
ALB	HMGCR	9606.ENSP00000295897	9606.ENSP00000287936	0	0	0	0	0	0	0	0.483	0.483
ALB	PTPN11	9606.ENSP00000295897	9606.ENSP00000340944	0	0	0	0	0	0	0	0.425	0.425
ALB	PCK1	9606.ENSP00000295897	9606.ENSP00000319814	0	0	0	0	0.119	0	0	0.376	0.427
ALB	EIF4E	9606.ENSP00000295897	9606.ENSP00000425561	0	0	0	0	0	0	0	0.428	0.428
ALB	CHEK1	9606.ENSP00000295897	9606.ENSP00000388648	0	0	0	0	0	0	0	0.43	0.43
ALB	GSTP1	9606.ENSP00000295897	9606.ENSP00000381607	0	0	0	0	0	0	0	0.444	0.444
ALB	LCK	9606.ENSP00000295897	9606.ENSP00000337825	0	0	0	0	0	0	0	0.447	0.447
ALB	TGFBR1	9606.ENSP00000295897	9606.ENSP00000364133	0	0	0	0	0	0	0	0.45	0.45
ALB	XIAP	9606.ENSP00000295897	9606.ENSP00000360242	0	0	0	0	0	0	0	0.455	0.455
ALB	CES1	9606.ENSP00000295897	9606.ENSP00000353720	0	0	0	0	0.118	0	0	0.409	0.456
ALB	FGFR1	9606.ENSP00000295897	9606.ENSP00000393312	0	0	0	0	0.049	0	0	0.452	0.457
ALB	CYP19A1	9606.ENSP00000295897	9606.ENSP00000379683	0	0	0	0	0.049	0	0	0.452	0.457
ALB	TGFB2	9606.ENSP00000295897	9606.ENSP00000355896	0	0	0	0	0	0	0	0.459	0.459
ALB	PGF	9606.ENSP00000295897	9606.ENSP00000451040	0	0	0	0	0	0	0	0.464	0.464
ALB	CASP7	9606.ENSP00000295897	9606.ENSP00000358327	0	0	0	0	0.062	0	0	0.459	0.471
ALB	PLA2G2A	9606.ENSP00000295897	9606.ENSP00000383364	0	0	0	0	0.065	0	0	0.459	0.472
ALB	FABP3	9606.ENSP00000295897	9606.ENSP00000362817	0	0	0	0	0.062	0	0	0.463	0.474
ALB	BACE1	9606.ENSP00000295897	9606.ENSP00000318585	0	0	0	0	0.062	0	0	0.463	0.475
ALB	DHFR	9606.ENSP00000295897	9606.ENSP00000396308	0	0	0	0	0.058	0	0	0.473	0.483
ALB	GSTM1	9606.ENSP00000295897	9606.ENSP00000311469	0	0	0	0	0.062	0	0	0.483	0.494
ALB	NR3C2	9606.ENSP00000295897	9606.ENSP00000350815	0	0	0	0	0.052	0.058	0	0.492	0.506
ALB	NR1I2	9606.ENSP00000295897	9606.ENSP00000336528	0	0	0	0	0.108	0.058	0	0.466	0.512
ALB	MME	9606.ENSP00000295897	9606.ENSP00000418525	0	0	0	0	0	0	0	0.518	0.518
ALB	NQO1	9606.ENSP00000295897	9606.ENSP00000319788	0	0	0	0	0	0	0	0.521	0.521
ALB	VDR	9606.ENSP00000295897	9606.ENSP00000447173	0	0	0	0	0.052	0.058	0	0.519	0.532
ALB	MAP2K1	9606.ENSP00000295897	9606.ENSP00000302486	0	0	0	0	0	0	0	0.537	0.537
ALB	PPIA	9606.ENSP00000295897	9606.ENSP00000419425	0	0	0	0	0	0	0	0.543	0.543
ALB	PGR	9606.ENSP00000295897	9606.ENSP00000325120	0	0	0	0	0.052	0.058	0	0.53	0.544
ALB	JAK2	9606.ENSP00000295897	9606.ENSP00000371067	0	0	0	0	0	0	0	0.556	0.556
ALB	CASP1	9606.ENSP00000295897	9606.ENSP00000433138	0	0	0	0	0	0	0	0.569	0.569
ALB	HSP90AA1	9606.ENSP00000295897	9606.ENSP00000335153	0	0	0	0	0	0	0	0.569	0.57
ALB	MET	9606.ENSP00000295897	9606.ENSP00000317272	0	0	0	0	0.062	0	0	0.565	0.574
ALB	AR	9606.ENSP00000295897	9606.ENSP00000363822	0	0	0	0	0.052	0.058	0	0.569	0.582
ALB	STAT1	9606.ENSP00000295897	9606.ENSP00000354394	0	0	0	0	0	0	0	0.589	0.589
ALB	GC	9606.ENSP00000295897	9606.ENSP00000421725	0	0	0	0.658	0.425	0	0	0.986	0.618
ALB	CCL5	9606.ENSP00000295897	9606.ENSP00000474412	0	0	0	0	0	0	0	0.627	0.627
ALB	HSPA8	9606.ENSP00000295897	9606.ENSP00000432083	0	0	0	0	0	0.131	0	0.616	0.652
ALB	GSK3B	9606.ENSP00000295897	9606.ENSP00000324806	0	0	0	0	0	0.105	0	0.634	0.658
ALB	CTSB	9606.ENSP00000295897	9606.ENSP00000345672	0	0	0	0	0	0	0	0.661	0.661
ALB	MMP3	9606.ENSP00000295897	9606.ENSP00000299855	0	0	0	0	0.058	0.141	0	0.633	0.677
ALB	PPARA	9606.ENSP00000295897	9606.ENSP00000385523	0	0	0	0	0.065	0.118	0	0.653	0.689
ALB	NOS3	9606.ENSP00000295897	9606.ENSP00000297494	0	0	0	0	0.062	0	0	0.683	0.69
ALB	ESR1	9606.ENSP00000295897	9606.ENSP00000405330	0	0	0	0	0.062	0.058	0	0.681	0.693
ALB	ELANE	9606.ENSP00000295897	9606.ENSP00000466090	0	0	0	0	0.053	0.276	0	0.603	0.704
ALB	LCN2	9606.ENSP00000295897	9606.ENSP00000362108	0	0	0	0	0.062	0	0	0.703	0.709
ALB	RXRA	9606.ENSP00000295897	9606.ENSP00000419692	0	0	0	0	0.062	0.058	0.65	0.244	0.735
ALB	IGF1	9606.ENSP00000295897	9606.ENSP00000302665	0	0	0	0	0.081	0	0	0.76	0.77
ALB	MMP9	9606.ENSP00000295897	9606.ENSP00000361405	0	0	0	0	0.062	0.141	0	0.741	0.773
ALB	ANXA5	9606.ENSP00000295897	9606.ENSP00000296511	0	0	0	0	0	0	0	0.823	0.823
ALB	RBP4	9606.ENSP00000295897	9606.ENSP00000360522	0	0	0	0	0.377	0.465	0	0.518	0.825
ALB	CASP3	9606.ENSP00000295897	9606.ENSP00000311032	0	0	0	0	0	0	0	0.852	0.852
ALB	APOA2	9606.ENSP00000295897	9606.ENSP00000356969	0	0	0	0	0.601	0.388	0	0.601	0.894
ALB	SERPINA1	9606.ENSP00000295897	9606.ENSP00000416066	0	0	0	0	0.287	0.254	0	0.919	0.954
ALB	DPP4	9606.ENSP00000295897	9606.ENSP00000353731	0	0	0	0	0.063	0	0	0.964	0.965
ALB	F2	9606.ENSP00000295897	9606.ENSP00000308541	0	0	0	0	0.624	0.073	0	0.908	0.965
ALB	SHBG	9606.ENSP00000295897	9606.ENSP00000369816	0	0	0	0	0.062	0	0	0.989	0.989
AMD1	OAT	9606.ENSP00000357880	9606.ENSP00000357838	0	0	0	0	0	0	0	0.575	0.575
ANXA5	MMP2	9606.ENSP00000296511	9606.ENSP00000219070	0	0	0	0	0.096	0	0	0.603	0.626
ANXA5	IL2	9606.ENSP00000296511	9606.ENSP00000226730	0	0	0	0	0	0	0	0.673	0.673
ANXA5	MAPK14	9606.ENSP00000296511	9606.ENSP00000229795	0	0	0	0	0	0.058	0	0.515	0.524
ANXA5	MMP8	9606.ENSP00000296511	9606.ENSP00000236826	0	0	0	0	0	0	0	0.485	0.485
ANXA5	KDR	9606.ENSP00000296511	9606.ENSP00000263923	0	0	0	0	0.062	0.27	0	0.573	0.682
ANXA5	IGF1R	9606.ENSP00000296511	9606.ENSP00000268035	0	0	0	0	0	0	0	0.537	0.537
ANXA5	EGFR	9606.ENSP00000296511	9606.ENSP00000275493	0	0	0	0	0.065	0	0	0.727	0.733
ANXA5	PPARG	9606.ENSP00000296511	9606.ENSP00000287820	0	0	0	0	0.062	0	0	0.458	0.469
ANXA5	CCL5	9606.ENSP00000296511	9606.ENSP00000474412	0	0	0	0	0.06	0	0	0.392	0.404
ANXA5	NOS3	9606.ENSP00000296511	9606.ENSP00000297494	0	0	0	0	0	0	0	0.425	0.424
ANXA5	PGR	9606.ENSP00000296511	9606.ENSP00000325120	0	0	0	0	0	0	0	0.425	0.425
ANXA5	NQO1	9606.ENSP00000296511	9606.ENSP00000319788	0	0	0	0	0.083	0	0	0.404	0.431
ANXA5	CTSB	9606.ENSP00000296511	9606.ENSP00000345672	0	0	0	0	0.096	0.063	0	0.429	0.474
ANXA5	AR	9606.ENSP00000296511	9606.ENSP00000363822	0	0	0	0	0	0	0	0.484	0.484
ANXA5	MMP3	9606.ENSP00000296511	9606.ENSP00000299855	0	0	0	0	0.068	0	0	0.469	0.484
ANXA5	MAP2K1	9606.ENSP00000296511	9606.ENSP00000302486	0	0	0	0	0	0	0	0.51	0.51
ANXA5	HSPA8	9606.ENSP00000296511	9606.ENSP00000432083	0	0	0	0	0.097	0	0	0.485	0.515
ANXA5	STAT1	9606.ENSP00000296511	9606.ENSP00000354394	0	0	0	0	0.063	0	0	0.521	0.532
ANXA5	GSK3B	9606.ENSP00000296511	9606.ENSP00000324806	0	0	0	0	0	0	0	0.537	0.537
ANXA5	F2	9606.ENSP00000296511	9606.ENSP00000308541	0	0	0	0	0	0.056	0	0.537	0.544
ANXA5	IGF1	9606.ENSP00000296511	9606.ENSP00000302665	0	0	0	0	0	0	0	0.55	0.55
ANXA5	CHEK1	9606.ENSP00000296511	9606.ENSP00000388648	0	0	0	0	0	0	0	0.556	0.556
ANXA5	MET	9606.ENSP00000296511	9606.ENSP00000317272	0	0	0	0	0.065	0	0	0.547	0.558
ANXA5	JAK2	9606.ENSP00000296511	9606.ENSP00000371067	0	0	0	0	0	0	0	0.569	0.569
ANXA5	LCK	9606.ENSP00000296511	9606.ENSP00000337825	0	0	0	0	0	0	0	0.571	0.571
ANXA5	CASP1	9606.ENSP00000296511	9606.ENSP00000433138	0	0	0	0	0.057	0	0	0.568	0.575
ANXA5	ESR1	9606.ENSP00000296511	9606.ENSP00000405330	0	0	0	0	0	0	0	0.607	0.607
ANXA5	HSP90AA1	9606.ENSP00000296511	9606.ENSP00000335153	0	0	0	0	0	0.056	0	0.612	0.618
ANXA5	MMP9	9606.ENSP00000296511	9606.ENSP00000361405	0	0	0	0	0	0	0	0.669	0.669
ANXA5	XIAP	9606.ENSP00000296511	9606.ENSP00000360242	0	0	0	0	0	0	0	0.727	0.727
ANXA5	CASP7	9606.ENSP00000296511	9606.ENSP00000358327	0	0	0	0	0	0	0	0.749	0.749
ANXA5	S100A9	9606.ENSP00000296511	9606.ENSP00000357727	0	0	0	0	0	0.731	0	0.447	0.845
ANXA5	CASP3	9606.ENSP00000296511	9606.ENSP00000311032	0	0	0	0	0	0	0	0.92	0.92
APOA2	TTR	9606.ENSP00000356969	9606.ENSP00000237014	0	0	0	0	0.239	0.364	0	0.681	0.832
APOA2	F2	9606.ENSP00000356969	9606.ENSP00000308541	0	0	0	0	0.794	0.158	0	0.284	0.865
APOA2	RBP4	9606.ENSP00000356969	9606.ENSP00000360522	0	0	0	0	0.217	0	0	0.393	0.504
APOA2	GC	9606.ENSP00000356969	9606.ENSP00000421725	0	0	0	0	0.198	0.188	0	0.469	0.624
APOA2	SERPINA1	9606.ENSP00000356969	9606.ENSP00000416066	0	0	0	0	0.264	0	0	0.616	0.706
APOA2	RXRA	9606.ENSP00000356969	9606.ENSP00000419692	0	0	0	0	0.062	0	0.9	0.087	0.906
APOA2	NR1H3	9606.ENSP00000356969	9606.ENSP00000477707	0	0	0	0	0.063	0	0.9	0.262	0.924
APOA2	PPARA	9606.ENSP00000356969	9606.ENSP00000385523	0	0	0	0	0.064	0	0.9	0.556	0.954
APRT	GSR	9606.ENSP00000367615	9606.ENSP00000221130	0.043	0	0	0	0	0	0	0.52	0.521
APRT	CA2	9606.ENSP00000367615	9606.ENSP00000285379	0	0	0	0	0	0	0	0.482	0.482
APRT	NQO1	9606.ENSP00000367615	9606.ENSP00000319788	0	0	0	0	0	0	0	0.629	0.629
APRT	PDE4D	9606.ENSP00000367615	9606.ENSP00000345502	0	0	0	0	0	0	0.9	0	0.9
APRT	PDE5A	9606.ENSP00000367615	9606.ENSP00000347046	0	0	0	0	0	0	0.65	0	0.65
APRT	DHFR	9606.ENSP00000367615	9606.ENSP00000396308	0.05	0	0	0	0.062	0	0	0.404	0.423
AR	MMP2	9606.ENSP00000363822	9606.ENSP00000219070	0	0	0	0	0.061	0	0	0.403	0.415
AR	MAPK14	9606.ENSP00000363822	9606.ENSP00000229795	0	0	0	0	0	0.104	0.9	0.289	0.93
AR	NR3C1	9606.ENSP00000363822	9606.ENSP00000231509	0	0	0	0.816	0	0.213	0.9	0.834	0.93
AR	IGF1R	9606.ENSP00000363822	9606.ENSP00000268035	0	0	0	0	0.052	0.077	0	0.729	0.742
AR	SETD7	9606.ENSP00000363822	9606.ENSP00000274031	0	0	0	0	0	0.309	0	0.297	0.493
AR	EGFR	9606.ENSP00000363822	9606.ENSP00000275493	0	0	0	0	0.063	0.698	0	0.966	0.989
AR	HNMT	9606.ENSP00000363822	9606.ENSP00000280097	0	0	0	0	0	0	0	0.447	0.447
AR	IGF1	9606.ENSP00000363822	9606.ENSP00000302665	0	0	0	0	0.062	0	0	0.699	0.706
AR	PRKACA	9606.ENSP00000363822	9606.ENSP00000309591	0	0	0	0	0	0	0.9	0.094	0.905
AR	CASP3	9606.ENSP00000363822	9606.ENSP00000311032	0	0	0	0	0	0.228	0	0.617	0.692
AR	MET	9606.ENSP00000363822	9606.ENSP00000317272	0	0	0	0	0	0.077	0	0.503	0.521
AR	GSK3B	9606.ENSP00000363822	9606.ENSP00000324806	0	0	0	0	0	0.482	0.9	0.405	0.966
AR	PGR	9606.ENSP00000363822	9606.ENSP00000325120	0	0	0	0.813	0.069	0	0.6	0.908	0.677
AR	HSP90AA1	9606.ENSP00000363822	9606.ENSP00000335153	0	0	0	0	0	0.884	0.9	0.989	0.999
AR	NR3C2	9606.ENSP00000363822	9606.ENSP00000350815	0	0	0	0.779	0.062	0.213	0.6	0.705	0.728
AR	MMP9	9606.ENSP00000363822	9606.ENSP00000361405	0	0	0	0	0	0	0	0.507	0.507
AR	GSTP1	9606.ENSP00000363822	9606.ENSP00000381607	0	0	0	0	0	0.062	0	0.456	0.467
AR	ESR1	9606.ENSP00000363822	9606.ENSP00000405330	0	0	0	0.656	0.062	0.213	0	0.984	0.49
AR	CYP19A1	9606.ENSP00000363822	9606.ENSP00000379683	0	0	0	0	0	0.073	0	0.799	0.806
AR	HSPA8	9606.ENSP00000363822	9606.ENSP00000432083	0	0	0	0	0	0.065	0.65	0.706	0.895
AR	SHBG	9606.ENSP00000363822	9606.ENSP00000369816	0	0	0	0	0	0	0	0.922	0.922
BACE1	MMP2	9606.ENSP00000318585	9606.ENSP00000219070	0	0	0	0	0.052	0.6	0	0.209	0.674
BACE1	BCHE	9606.ENSP00000318585	9606.ENSP00000264381	0	0	0	0	0.063	0	0	0.687	0.695
BACE1	EGFR	9606.ENSP00000318585	9606.ENSP00000275493	0	0	0	0	0.069	0	0	0.466	0.482
BACE1	PPARG	9606.ENSP00000318585	9606.ENSP00000287820	0	0	0	0	0	0.056	0	0.504	0.511
BACE1	CASP3	9606.ENSP00000318585	9606.ENSP00000311032	0	0	0	0	0	0.058	0	0.531	0.539
BACE1	SERPINA1	9606.ENSP00000318585	9606.ENSP00000416066	0	0	0	0	0	0	0	0.433	0.433
BACE1	ERBB4	9606.ENSP00000318585	9606.ENSP00000342235	0	0	0	0	0	0	0	0.442	0.442
BACE1	PPIA	9606.ENSP00000318585	9606.ENSP00000419425	0	0	0	0	0.062	0.381	0	0.13	0.451
BACE1	MAOB	9606.ENSP00000318585	9606.ENSP00000367309	0	0	0	0	0.062	0	0	0.452	0.464
BACE1	GSK3B	9606.ENSP00000318585	9606.ENSP00000324806	0	0	0	0	0.062	0.077	0	0.602	0.625
BACE1	CTSB	9606.ENSP00000318585	9606.ENSP00000345672	0	0	0	0	0.062	0.219	0	0.583	0.668
BACE1	MME	9606.ENSP00000318585	9606.ENSP00000418525	0	0	0	0	0	0.062	0	0.721	0.728
BCHE	TTR	9606.ENSP00000264381	9606.ENSP00000237014	0	0	0	0	0.086	0	0	0.517	0.539
BCHE	IGF1	9606.ENSP00000264381	9606.ENSP00000302665	0	0	0	0	0.064	0	0	0.486	0.498
BCHE	MAOB	9606.ENSP00000264381	9606.ENSP00000367309	0.047	0	0	0	0.087	0	0	0.684	0.701
BCHE	F2	9606.ENSP00000264381	9606.ENSP00000308541	0	0	0	0	0.126	0.056	0	0.681	0.714
CA2	CTSK	9606.ENSP00000285379	9606.ENSP00000271651	0	0	0	0	0	0	0	0.705	0.705
CA2	MMP9	9606.ENSP00000285379	9606.ENSP00000361405	0	0	0	0	0	0	0	0.469	0.469
CA2	GC	9606.ENSP00000285379	9606.ENSP00000421725	0	0	0	0	0.062	0	0	0.593	0.602
CASP1	IL2	9606.ENSP00000433138	9606.ENSP00000226730	0	0	0	0	0	0	0	0.517	0.517
CASP1	MAPK14	9606.ENSP00000433138	9606.ENSP00000229795	0	0	0	0	0	0.057	0	0.416	0.426
CASP1	EGFR	9606.ENSP00000433138	9606.ENSP00000275493	0	0	0	0	0	0.284	0	0.284	0.465
CASP1	PPARG	9606.ENSP00000433138	9606.ENSP00000287820	0	0	0	0	0.062	0.06	0	0.434	0.457
CASP1	CASP3	9606.ENSP00000433138	9606.ENSP00000311032	0	0	0	0.658	0	0	0.9	0.841	0.928
CASP1	HSP90AA1	9606.ENSP00000433138	9606.ENSP00000335153	0	0	0	0	0	0.075	0	0.493	0.512
CASP1	CTSB	9606.ENSP00000433138	9606.ENSP00000345672	0	0	0	0	0.107	0.058	0	0.743	0.766
CASP1	STAT1	9606.ENSP00000433138	9606.ENSP00000354394	0	0	0	0	0.201	0	0	0.583	0.653
CASP1	CTSS	9606.ENSP00000433138	9606.ENSP00000357981	0	0	0	0	0.593	0.058	0	0.232	0.68
CASP1	XIAP	9606.ENSP00000433138	9606.ENSP00000360242	0	0	0	0	0	0.193	0	0.657	0.712
CASP1	MMP9	9606.ENSP00000433138	9606.ENSP00000361405	0	0	0	0	0.117	0	0	0.491	0.531
CASP1	EIF4E	9606.ENSP00000433138	9606.ENSP00000425561	0	0	0	0	0	0	0.9	0.103	0.906
CASP1	ELANE	9606.ENSP00000433138	9606.ENSP00000466090	0	0	0	0	0.077	0	0	0.484	0.503
CASP1	CCL5	9606.ENSP00000433138	9606.ENSP00000474412	0	0	0	0	0.129	0	0	0.548	0.589
CASP3	MMP2	9606.ENSP00000311032	9606.ENSP00000219070	0	0	0	0	0	0	0	0.681	0.681
CASP3	GSR	9606.ENSP00000311032	9606.ENSP00000221130	0	0	0	0	0	0	0	0.603	0.603
CASP3	IL2	9606.ENSP00000311032	9606.ENSP00000226730	0	0	0	0	0	0	0	0.736	0.736
CASP3	MAPK14	9606.ENSP00000311032	9606.ENSP00000229795	0	0	0	0	0.061	0.282	0.9	0.709	0.977
CASP3	NR3C1	9606.ENSP00000311032	9606.ENSP00000231509	0	0	0	0	0	0.06	0	0.391	0.403
CASP3	MMP8	9606.ENSP00000311032	9606.ENSP00000236826	0	0	0	0	0	0	0	0.494	0.494
CASP3	MMP13	9606.ENSP00000311032	9606.ENSP00000260302	0	0	0	0	0	0	0	0.522	0.522
CASP3	KDR	9606.ENSP00000311032	9606.ENSP00000263923	0	0	0	0	0	0	0	0.605	0.605
CASP3	IGF1R	9606.ENSP00000311032	9606.ENSP00000268035	0	0	0	0	0	0.063	0	0.608	0.617
CASP3	REN	9606.ENSP00000311032	9606.ENSP00000272190	0	0	0	0	0	0.058	0	0.486	0.495
CASP3	EGFR	9606.ENSP00000311032	9606.ENSP00000275493	0	0	0	0	0	0.06	0	0.754	0.759
CASP3	PPARG	9606.ENSP00000311032	9606.ENSP00000287820	0	0	0	0	0	0.06	0	0.637	0.644
CASP3	NOS3	9606.ENSP00000311032	9606.ENSP00000297494	0	0	0	0	0	0	0	0.682	0.682
CASP3	MMP3	9606.ENSP00000311032	9606.ENSP00000299855	0	0	0	0	0	0	0	0.633	0.633
CASP3	MAP2K1	9606.ENSP00000311032	9606.ENSP00000302486	0	0	0	0	0	0.058	0	0.636	0.643
CASP3	IGF1	9606.ENSP00000311032	9606.ENSP00000302665	0	0	0	0	0	0	0	0.702	0.702
CASP3	TGFBR1	9606.ENSP00000311032	9606.ENSP00000364133	0	0	0	0	0	0.063	0	0.386	0.4
CASP3	ERBB4	9606.ENSP00000311032	9606.ENSP00000342235	0	0	0	0	0	0.06	0	0.393	0.405
CASP3	FGFR1	9606.ENSP00000311032	9606.ENSP00000393312	0	0	0	0	0	0	0	0.411	0.411
CASP3	DPP4	9606.ENSP00000311032	9606.ENSP00000353731	0	0	0	0	0.052	0	0	0.406	0.413
CASP3	MAOB	9606.ENSP00000311032	9606.ENSP00000367309	0	0	0	0	0	0	0	0.415	0.415
CASP3	LCK	9606.ENSP00000311032	9606.ENSP00000337825	0	0	0	0	0	0.063	0	0.405	0.418
CASP3	CYP19A1	9606.ENSP00000311032	9606.ENSP00000379683	0	0	0	0	0	0	0	0.426	0.426
CASP3	PDE5A	9606.ENSP00000311032	9606.ENSP00000347046	0	0	0	0	0	0.228	0	0.316	0.45
CASP3	ELANE	9606.ENSP00000311032	9606.ENSP00000466090	0	0	0	0	0	0	0	0.452	0.452
CASP3	MAPK10	9606.ENSP00000311032	9606.ENSP00000352157	0	0	0	0	0.054	0	0	0.464	0.472
CASP3	SERPINA1	9606.ENSP00000311032	9606.ENSP00000416066	0	0	0	0	0	0	0	0.472	0.472
CASP3	CCL5	9606.ENSP00000311032	9606.ENSP00000474412	0	0	0	0	0	0	0	0.476	0.476
CASP3	LCN2	9606.ENSP00000311032	9606.ENSP00000362108	0	0	0	0	0	0	0	0.494	0.494
CASP3	PGR	9606.ENSP00000311032	9606.ENSP00000325120	0	0	0	0	0	0.06	0	0.5	0.509
CASP3	PPARA	9606.ENSP00000311032	9606.ENSP00000385523	0	0	0	0	0	0.06	0	0.522	0.531
CASP3	NQO1	9606.ENSP00000311032	9606.ENSP00000319788	0	0	0	0	0	0	0	0.596	0.596
CASP3	CTSB	9606.ENSP00000311032	9606.ENSP00000345672	0	0	0	0	0	0.058	0	0.633	0.639
CASP3	JAK2	9606.ENSP00000311032	9606.ENSP00000371067	0	0	0	0	0.062	0.063	0	0.637	0.653
CASP3	HSPA8	9606.ENSP00000311032	9606.ENSP00000432083	0	0	0	0	0	0.14	0	0.627	0.666
CASP3	CHEK1	9606.ENSP00000311032	9606.ENSP00000388648	0	0	0	0	0.062	0	0	0.66	0.668
CASP3	ESR1	9606.ENSP00000311032	9606.ENSP00000405330	0	0	0	0	0	0.06	0	0.674	0.68
CASP3	STAT1	9606.ENSP00000311032	9606.ENSP00000354394	0	0	0	0	0.063	0.271	0	0.598	0.701
CASP3	GSK3B	9606.ENSP00000311032	9606.ENSP00000324806	0	0	0	0	0.059	0.068	0	0.698	0.712
CASP3	MMP9	9606.ENSP00000311032	9606.ENSP00000361405	0	0	0	0	0.063	0	0	0.766	0.772
CASP3	DAPK1	9606.ENSP00000311032	9606.ENSP00000386135	0	0	0	0	0	0	0.65	0.384	0.775
CASP3	MET	9606.ENSP00000311032	9606.ENSP00000317272	0	0	0	0	0	0.609	0	0.548	0.815
CASP3	HSP90AA1	9606.ENSP00000311032	9606.ENSP00000335153	0	0	0	0	0	0.075	0	0.827	0.833
CASP3	CASP7	9606.ENSP00000311032	9606.ENSP00000358327	0	0	0	0.942	0.062	0.271	0.9	0.912	0.929
CASP3	EIF4E	9606.ENSP00000311032	9606.ENSP00000425561	0	0	0	0	0	0	0.9	0.503	0.948
CASP3	XIAP	9606.ENSP00000311032	9606.ENSP00000360242	0	0	0	0	0.062	0.984	0.9	0.995	0.999
CASP7	EGFR	9606.ENSP00000358327	9606.ENSP00000275493	0	0	0	0	0	0.117	0	0.468	0.51
CASP7	HSP90AA1	9606.ENSP00000358327	9606.ENSP00000335153	0	0	0	0	0.049	0.159	0	0.423	0.498
CASP7	STAT1	9606.ENSP00000358327	9606.ENSP00000354394	0	0	0	0	0.083	0.271	0	0.295	0.487
CASP7	ESR1	9606.ENSP00000358327	9606.ENSP00000405330	0	0	0	0	0	0.06	0	0.408	0.419
CASP7	CHEK1	9606.ENSP00000358327	9606.ENSP00000388648	0	0	0	0	0	0	0	0.458	0.458
CASP7	EIF4E	9606.ENSP00000358327	9606.ENSP00000425561	0	0	0	0	0	0	0.9	0.262	0.923
CASP7	XIAP	9606.ENSP00000358327	9606.ENSP00000360242	0	0	0	0	0.062	0.984	0.9	0.989	0.999
CCL5	MMP2	9606.ENSP00000474412	9606.ENSP00000219070	0	0	0	0	0	0	0	0.506	0.506
CCL5	IL2	9606.ENSP00000474412	9606.ENSP00000226730	0	0	0	0	0	0	0	0.826	0.826
CCL5	MAPK14	9606.ENSP00000474412	9606.ENSP00000229795	0	0	0	0	0	0	0	0.407	0.407
CCL5	MMP8	9606.ENSP00000474412	9606.ENSP00000236826	0	0	0	0	0.062	0	0	0.392	0.406
CCL5	MMP13	9606.ENSP00000474412	9606.ENSP00000260302	0	0	0	0	0.062	0	0	0.455	0.466
CCL5	KDR	9606.ENSP00000474412	9606.ENSP00000263923	0	0	0	0	0.062	0	0	0.391	0.404
CCL5	EGFR	9606.ENSP00000474412	9606.ENSP00000275493	0	0	0	0	0	0	0	0.43	0.43
CCL5	PPARG	9606.ENSP00000474412	9606.ENSP00000287820	0	0	0	0	0.062	0	0	0.471	0.482
CCL5	MMP3	9606.ENSP00000474412	9606.ENSP00000299855	0	0	0	0	0.063	0	0	0.537	0.548
CCL5	IGF1	9606.ENSP00000474412	9606.ENSP00000302665	0	0	0	0	0	0	0	0.507	0.507
CCL5	DPP4	9606.ENSP00000474412	9606.ENSP00000353731	0	0	0	0	0.062	0.463	0	0.573	0.766
CCL5	STAT1	9606.ENSP00000474412	9606.ENSP00000354394	0	0	0	0	0.14	0	0	0.669	0.704
CCL5	TGFB2	9606.ENSP00000474412	9606.ENSP00000355896	0	0	0	0	0	0	0	0.456	0.456
CCL5	MMP9	9606.ENSP00000474412	9606.ENSP00000361405	0	0	0	0	0.076	0	0	0.666	0.679
CCL5	LCN2	9606.ENSP00000474412	9606.ENSP00000362108	0	0	0	0	0.062	0	0	0.423	0.435
CCL5	JAK2	9606.ENSP00000474412	9606.ENSP00000371067	0	0	0	0	0.062	0	0	0.427	0.439
CCL5	GC	9606.ENSP00000474412	9606.ENSP00000421725	0	0	0	0	0	0	0	0.411	0.411
CCL5	ELANE	9606.ENSP00000474412	9606.ENSP00000466090	0	0	0	0	0.049	0	0	0.414	0.418
CES1	MAPK14	9606.ENSP00000353720	9606.ENSP00000229795	0	0	0	0	0	0	0	0.469	0.469
CES1	CYP2C9	9606.ENSP00000353720	9606.ENSP00000260682	0	0	0	0	0.062	0.249	0	0.41	0.548
CES1	NR1I2	9606.ENSP00000353720	9606.ENSP00000336528	0	0	0	0	0.09	0.056	0	0.413	0.451
CES1	MMP9	9606.ENSP00000353720	9606.ENSP00000361405	0	0	0	0	0.076	0	0	0.381	0.404
CES1	RBP4	9606.ENSP00000353720	9606.ENSP00000360522	0	0	0	0	0.146	0	0.9	0.249	0.93
CHEK1	KIF11	9606.ENSP00000388648	9606.ENSP00000260731	0	0	0	0	0.821	0	0	0.425	0.893
CHEK1	EGFR	9606.ENSP00000388648	9606.ENSP00000275493	0	0	0	0	0	0	0	0.534	0.534
CHEK1	HSP90AA1	9606.ENSP00000388648	9606.ENSP00000335153	0	0	0	0	0.062	0.655	0	0.988	0.996
CHEK1	MAPKAPK2	9606.ENSP00000388648	9606.ENSP00000356070	0	0	0.287	0.622	0	0.209	0	0.449	0.4
CHEK1	XIAP	9606.ENSP00000388648	9606.ENSP00000360242	0	0	0	0	0.062	0.287	0	0.692	0.776
CHEK1	ESR1	9606.ENSP00000388648	9606.ENSP00000405330	0	0	0	0	0.062	0	0	0.422	0.434
CHEK1	DHFR	9606.ENSP00000388648	9606.ENSP00000396308	0	0	0	0	0.253	0.128	0	0.258	0.475
CTSB	MMP2	9606.ENSP00000345672	9606.ENSP00000219070	0	0	0	0	0.078	0	0	0.561	0.578
CTSB	TTR	9606.ENSP00000345672	9606.ENSP00000237014	0	0	0	0	0.051	0.27	0	0.39	0.54
CTSB	MMP13	9606.ENSP00000345672	9606.ENSP00000260302	0	0	0	0	0.062	0	0.3	0.338	0.527
CTSB	CTSK	9606.ENSP00000345672	9606.ENSP00000271651	0	0	0.217	0.644	0.096	0	0.3	0.705	0.535
CTSB	REN	9606.ENSP00000345672	9606.ENSP00000272190	0	0	0	0	0.062	0.359	0	0.412	0.616
CTSB	EGFR	9606.ENSP00000345672	9606.ENSP00000275493	0	0	0	0	0	0	0	0.518	0.518
CTSB	MMP3	9606.ENSP00000345672	9606.ENSP00000299855	0	0	0	0	0.071	0	0.3	0.415	0.586
CTSB	IGF1	9606.ENSP00000345672	9606.ENSP00000302665	0	0	0	0	0.062	0.213	0	0.362	0.487
CTSB	F2	9606.ENSP00000345672	9606.ENSP00000308541	0	0	0	0	0	0	0	0.402	0.402
CTSB	HSP90AA1	9606.ENSP00000345672	9606.ENSP00000335153	0	0	0	0	0.062	0.056	0	0.404	0.426
CTSB	PDE4D	9606.ENSP00000345672	9606.ENSP00000345502	0	0	0	0	0.062	0	0	0.497	0.508
CTSB	HSPA8	9606.ENSP00000345672	9606.ENSP00000432083	0	0	0	0	0.049	0.1	0	0.382	0.425
CTSB	MME	9606.ENSP00000345672	9606.ENSP00000418525	0	0	0	0	0	0	0	0.495	0.495
CTSB	ELANE	9606.ENSP00000345672	9606.ENSP00000466090	0	0	0	0	0.058	0	0	0.517	0.525
CTSB	SERPINA1	9606.ENSP00000345672	9606.ENSP00000416066	0	0	0	0	0.088	0.067	0	0.505	0.542
CTSB	XIAP	9606.ENSP00000345672	9606.ENSP00000360242	0	0	0	0	0.052	0	0.6	0.31	0.715
CTSB	MMP9	9606.ENSP00000345672	9606.ENSP00000361405	0	0	0	0	0.069	0.27	0.3	0.671	0.823
CTSB	CTSS	9606.ENSP00000345672	9606.ENSP00000357981	0	0	0.223	0.675	0.104	0	0.8	0.635	0.86
CTSK	MMP2	9606.ENSP00000271651	9606.ENSP00000219070	0	0	0	0	0.177	0	0	0.611	0.666
CTSK	MMP8	9606.ENSP00000271651	9606.ENSP00000236826	0	0	0	0	0.054	0	0	0.458	0.465
CTSK	MMP13	9606.ENSP00000271651	9606.ENSP00000260302	0	0	0	0	0.062	0	0.3	0.672	0.766
CTSK	ESR1	9606.ENSP00000271651	9606.ENSP00000405330	0	0	0	0	0	0.056	0	0.405	0.414
CTSK	IGF1	9606.ENSP00000271651	9606.ENSP00000302665	0	0	0	0	0.084	0	0	0.393	0.42
CTSK	SETD7	9606.ENSP00000271651	9606.ENSP00000274031	0	0	0	0	0	0	0	0.427	0.426
CTSK	CTSS	9606.ENSP00000271651	9606.ENSP00000357981	0	0	0.425	0.949	0.246	0	0.3	0.561	0.476
CTSK	XIAP	9606.ENSP00000271651	9606.ENSP00000360242	0	0	0	0	0	0	0.6	0.049	0.603
CTSK	MMP3	9606.ENSP00000271651	9606.ENSP00000299855	0	0	0	0	0.109	0	0.3	0.524	0.677
CTSK	MMP9	9606.ENSP00000271651	9606.ENSP00000361405	0	0	0	0	0.087	0	0.3	0.794	0.857
CTSS	MMP13	9606.ENSP00000357981	9606.ENSP00000260302	0	0	0	0	0.062	0	0.3	0.215	0.439
CTSS	MMP3	9606.ENSP00000357981	9606.ENSP00000299855	0	0	0	0	0.063	0	0.3	0.268	0.478
CTSS	S100A9	9606.ENSP00000357981	9606.ENSP00000357727	0	0	0	0	0.258	0	0	0.389	0.527
CTSS	HCK	9606.ENSP00000357981	9606.ENSP00000444986	0	0	0	0	0.43	0.059	0	0.14	0.499
CTSS	MMP9	9606.ENSP00000357981	9606.ENSP00000361405	0	0	0	0	0.133	0	0.3	0.393	0.6
CTSS	XIAP	9606.ENSP00000357981	9606.ENSP00000360242	0	0	0	0	0	0	0.6	0.061	0.608
CYP19A1	SULT2A1	9606.ENSP00000379683	9606.ENSP00000222002	0	0	0	0	0	0	0	0.43	0.43
CYP19A1	NR3C1	9606.ENSP00000379683	9606.ENSP00000231509	0	0	0	0	0	0.073	0	0.415	0.434
CYP19A1	IGF1R	9606.ENSP00000379683	9606.ENSP00000268035	0	0	0	0	0	0.056	0	0.56	0.566
CYP19A1	EGFR	9606.ENSP00000379683	9606.ENSP00000275493	0	0	0	0	0	0	0	0.618	0.618
CYP19A1	PPARG	9606.ENSP00000379683	9606.ENSP00000287820	0	0	0	0	0	0.073	0	0.504	0.52
CYP19A1	HMGCR	9606.ENSP00000379683	9606.ENSP00000287936	0	0	0	0	0.065	0	0	0.565	0.576
CYP19A1	IGF1	9606.ENSP00000379683	9606.ENSP00000302665	0	0	0	0	0.049	0	0	0.667	0.67
CYP19A1	PGR	9606.ENSP00000379683	9606.ENSP00000325120	0	0	0	0	0	0.073	0	0.837	0.843
CYP19A1	HSD11B1	9606.ENSP00000379683	9606.ENSP00000355995	0	0	0	0	0	0.056	0	0.469	0.477
CYP19A1	SHBG	9606.ENSP00000379683	9606.ENSP00000369816	0	0	0	0	0	0	0	0.733	0.733
CYP19A1	PPARA	9606.ENSP00000379683	9606.ENSP00000385523	0	0	0	0	0	0.073	0	0.392	0.412
CYP19A1	ESR1	9606.ENSP00000379683	9606.ENSP00000405330	0	0	0	0	0	0.073	0	0.919	0.922
CYP2C9	SULT2A1	9606.ENSP00000260682	9606.ENSP00000222002	0	0	0	0	0.089	0	0	0.469	0.496
CYP2C9	TTR	9606.ENSP00000260682	9606.ENSP00000237014	0	0	0	0	0.097	0	0	0.395	0.43
CYP2C9	HMGCR	9606.ENSP00000260682	9606.ENSP00000287936	0	0	0	0	0.064	0	0	0.396	0.411
CYP2C9	PPARA	9606.ENSP00000260682	9606.ENSP00000385523	0	0	0	0	0.048	0.073	0	0.456	0.477
CYP2C9	ESR1	9606.ENSP00000260682	9606.ENSP00000405330	0	0	0	0	0.053	0.073	0	0.513	0.535
CYP2C9	F2	9606.ENSP00000260682	9606.ENSP00000308541	0	0	0	0	0.087	0.061	0	0.596	0.623
CYP2C9	RBP4	9606.ENSP00000260682	9606.ENSP00000360522	0	0	0	0	0.064	0	0	0.63	0.638
CYP2C9	PLA2G2A	9606.ENSP00000260682	9606.ENSP00000383364	0	0	0	0	0.063	0	0.65	0.115	0.684
CYP2C9	NR1I2	9606.ENSP00000260682	9606.ENSP00000336528	0	0	0	0	0.076	0.073	0	0.752	0.769
CYP2C9	GSTP1	9606.ENSP00000260682	9606.ENSP00000381607	0	0	0	0	0	0.057	0.65	0.512	0.824
CYP2C9	GSTM1	9606.ENSP00000260682	9606.ENSP00000311469	0	0	0	0	0	0.057	0.65	0.518	0.827
CYP2C9	EPHX2	9606.ENSP00000260682	9606.ENSP00000430269	0.057	0	0	0	0.049	0.069	0.9	0.526	0.953
DAPK1	HSP90AA1	9606.ENSP00000386135	9606.ENSP00000335153	0	0	0	0	0	0.291	0	0.26	0.453
DAPK1	GSTP1	9606.ENSP00000386135	9606.ENSP00000381607	0	0	0	0	0	0	0	0.688	0.688
DAPK1	ESR1	9606.ENSP00000386135	9606.ENSP00000405330	0	0	0	0	0	0.056	0	0.456	0.464
DHFR	MTHFD1	9606.ENSP00000396308	9606.ENSP00000216605	0.146	0	0	0	0.17	0	0.9	0.772	0.981
DHFR	KIF11	9606.ENSP00000396308	9606.ENSP00000260731	0	0	0	0	0.42	0	0	0.177	0.503
DHFR	EGFR	9606.ENSP00000396308	9606.ENSP00000275493	0	0	0	0	0	0.103	0	0.391	0.43
DHFR	NOS3	9606.ENSP00000396308	9606.ENSP00000297494	0	0	0	0	0.049	0	0	0.498	0.502
DHFR	HSP90AA1	9606.ENSP00000396308	9606.ENSP00000335153	0.042	0	0	0	0.09	0	0	0.459	0.488
DHFR	FKBP1A	9606.ENSP00000396308	9606.ENSP00000383003	0	0	0	0	0.062	0.27	0	0.396	0.55
DPP4	MMP2	9606.ENSP00000353731	9606.ENSP00000219070	0	0	0	0	0.063	0	0	0.391	0.404
DPP4	IL2	9606.ENSP00000353731	9606.ENSP00000226730	0	0	0	0	0	0	0	0.459	0.459
DPP4	REN	9606.ENSP00000353731	9606.ENSP00000272190	0	0	0	0	0	0	0	0.604	0.604
DPP4	PPARG	9606.ENSP00000353731	9606.ENSP00000287820	0	0	0	0	0.062	0.078	0	0.566	0.591
DPP4	NOS3	9606.ENSP00000353731	9606.ENSP00000297494	0.048	0	0	0	0	0	0	0.501	0.504
DPP4	IGF1	9606.ENSP00000353731	9606.ENSP00000302665	0	0	0	0	0.062	0	0	0.548	0.559
DPP4	MMP9	9606.ENSP00000353731	9606.ENSP00000361405	0	0	0	0	0	0	0	0.421	0.421
DPP4	PTPN1	9606.ENSP00000353731	9606.ENSP00000360683	0	0	0	0	0	0	0	0.472	0.472
DPP4	PPARA	9606.ENSP00000353731	9606.ENSP00000385523	0	0	0	0	0.062	0.078	0	0.459	0.491
DPP4	MME	9606.ENSP00000353731	9606.ENSP00000418525	0	0	0	0	0.076	0	0.8	0.663	0.932
DUSP6	MAPK14	9606.ENSP00000279488	9606.ENSP00000229795	0	0	0	0	0	0.488	0.9	0.501	0.972
DUSP6	EGFR	9606.ENSP00000279488	9606.ENSP00000275493	0	0	0	0	0	0.124	0	0.499	0.543
DUSP6	MAPKAPK2	9606.ENSP00000279488	9606.ENSP00000356070	0	0	0	0	0	0	0	0.466	0.466
DUSP6	PTPN1	9606.ENSP00000279488	9606.ENSP00000360683	0	0	0	0	0.062	0.078	0	0.465	0.497
DUSP6	PTPN11	9606.ENSP00000279488	9606.ENSP00000340944	0	0	0	0	0.049	0.07	0	0.479	0.499
DUSP6	FGFR1	9606.ENSP00000279488	9606.ENSP00000393312	0	0	0	0	0.062	0.076	0	0.536	0.562
DUSP6	PGR	9606.ENSP00000279488	9606.ENSP00000325120	0	0	0	0	0	0.058	0	0.576	0.583
DUSP6	MAP2K1	9606.ENSP00000279488	9606.ENSP00000302486	0	0	0	0	0	0.161	0	0.658	0.7
EGFR	MMP2	9606.ENSP00000275493	9606.ENSP00000219070	0	0	0	0	0.11	0	0	0.684	0.707
EGFR	IL2	9606.ENSP00000275493	9606.ENSP00000226730	0	0	0	0	0	0	0.6	0.556	0.815
EGFR	MAPK14	9606.ENSP00000275493	9606.ENSP00000229795	0	0	0	0.577	0	0.736	0	0.647	0.807
EGFR	NR3C1	9606.ENSP00000275493	9606.ENSP00000231509	0	0	0	0	0	0.664	0	0.394	0.788
EGFR	MMP8	9606.ENSP00000275493	9606.ENSP00000236826	0	0	0	0	0	0	0	0.453	0.453
EGFR	KDR	9606.ENSP00000275493	9606.ENSP00000263923	0	0	0	0.559	0.077	0.356	0	0.913	0.629
EGFR	THRA	9606.ENSP00000275493	9606.ENSP00000264637	0	0	0	0	0	0.102	0	0.496	0.528
EGFR	ZAP70	9606.ENSP00000275493	9606.ENSP00000264972	0	0	0	0.691	0	0.76	0	0.337	0.783
EGFR	IGF1R	9606.ENSP00000275493	9606.ENSP00000268035	0	0	0	0.567	0	0.665	0	0.989	0.808
EGFR	VDR	9606.ENSP00000275493	9606.ENSP00000447173	0	0	0	0	0	0.102	0	0.391	0.429
EGFR	NOS3	9606.ENSP00000275493	9606.ENSP00000297494	0	0	0	0	0	0	0	0.459	0.459
EGFR	FGFR1	9606.ENSP00000275493	9606.ENSP00000393312	0	0	0	0.604	0.084	0.182	0	0.804	0.465
EGFR	EIF4E	9606.ENSP00000275493	9606.ENSP00000425561	0	0	0	0	0	0	0	0.477	0.477
EGFR	PPARA	9606.ENSP00000275493	9606.ENSP00000385523	0	0	0	0	0.062	0.102	0	0.46	0.505
EGFR	PRKACA	9606.ENSP00000275493	9606.ENSP00000309591	0	0	0	0.594	0	0.487	0	0.132	0.506
EGFR	LCN2	9606.ENSP00000275493	9606.ENSP00000362108	0	0	0	0	0	0	0	0.535	0.535
EGFR	MAP2K1	9606.ENSP00000275493	9606.ENSP00000302486	0	0	0	0.597	0	0.354	0	0.817	0.564
EGFR	TGFB2	9606.ENSP00000275493	9606.ENSP00000355896	0	0	0	0	0.215	0.058	0	0.476	0.579
EGFR	PLA2G2A	9606.ENSP00000275493	9606.ENSP00000383364	0	0	0	0	0	0.281	0	0.502	0.626
EGFR	XIAP	9606.ENSP00000275493	9606.ENSP00000360242	0	0	0	0	0.062	0.217	0	0.533	0.627
EGFR	TGFBR1	9606.ENSP00000275493	9606.ENSP00000364133	0	0	0	0	0.062	0.174	0	0.568	0.637
EGFR	INSR	9606.ENSP00000275493	9606.ENSP00000303830	0	0	0	0.574	0.062	0.107	0.5	0.567	0.651
EGFR	PPARG	9606.ENSP00000275493	9606.ENSP00000287820	0	0	0	0	0.062	0.316	0	0.517	0.663
EGFR	GSTP1	9606.ENSP00000275493	9606.ENSP00000381607	0	0	0	0	0.068	0.487	0	0.422	0.699
EGFR	MMP9	9606.ENSP00000275493	9606.ENSP00000361405	0	0	0	0	0	0	0	0.733	0.733
EGFR	PGF	9606.ENSP00000275493	9606.ENSP00000451040	0	0	0	0	0	0	0.6	0.459	0.774
EGFR	MMP3	9606.ENSP00000275493	9606.ENSP00000299855	0	0	0	0	0.076	0	0.65	0.541	0.838
EGFR	PGR	9606.ENSP00000275493	9606.ENSP00000325120	0	0	0	0	0	0.102	0	0.833	0.844
EGFR	IGF1	9606.ENSP00000275493	9606.ENSP00000302665	0	0	0	0	0.062	0	0.6	0.783	0.912
EGFR	LCK	9606.ENSP00000275493	9606.ENSP00000337825	0	0	0	0.682	0	0.231	0.9	0.506	0.932
EGFR	HSPA8	9606.ENSP00000275493	9606.ENSP00000432083	0	0	0	0	0	0.878	0	0.55	0.942
EGFR	MET	9606.ENSP00000275493	9606.ENSP00000317272	0	0	0	0.58	0.23	0.887	0	0.988	0.946
EGFR	JAK2	9606.ENSP00000275493	9606.ENSP00000371067	0	0	0	0.573	0	0.807	0.8	0.858	0.974
EGFR	ERBB4	9606.ENSP00000275493	9606.ENSP00000342235	0	0	0	0.946	0.062	0.757	0.9	0.99	0.976
EGFR	HCK	9606.ENSP00000275493	9606.ENSP00000444986	0	0	0	0.679	0	0.833	0.9	0.582	0.985
EGFR	ESR1	9606.ENSP00000275493	9606.ENSP00000405330	0	0	0	0	0	0.696	0	0.988	0.996
EGFR	STAT1	9606.ENSP00000275493	9606.ENSP00000354394	0	0	0	0	0.062	0.875	0.9	0.709	0.996
EGFR	PTPN1	9606.ENSP00000275493	9606.ENSP00000360683	0	0	0	0	0	0.893	0.9	0.988	0.999
EGFR	PTPN11	9606.ENSP00000275493	9606.ENSP00000340944	0	0	0	0	0	0.941	0.9	0.986	0.999
EGFR	HSP90AA1	9606.ENSP00000275493	9606.ENSP00000335153	0	0	0	0	0	0.884	0.9	0.989	0.999
EIF4E	MAPK14	9606.ENSP00000425561	9606.ENSP00000229795	0	0	0	0	0.062	0.127	0.9	0.374	0.941
EIF4E	KIF11	9606.ENSP00000425561	9606.ENSP00000260731	0	0	0	0	0.051	0.057	0	0.438	0.453
EIF4E	IGF1R	9606.ENSP00000425561	9606.ENSP00000268035	0	0	0	0	0	0.1	0	0.512	0.542
EIF4E	MAP2K1	9606.ENSP00000425561	9606.ENSP00000302486	0	0	0	0	0.053	0.056	0	0.538	0.552
EIF4E	IGF1	9606.ENSP00000425561	9606.ENSP00000302665	0	0	0	0	0	0	0	0.605	0.605
EIF4E	GSK3B	9606.ENSP00000425561	9606.ENSP00000324806	0	0	0	0	0.062	0.1	0	0.474	0.517
EIF4E	HSP90AA1	9606.ENSP00000425561	9606.ENSP00000335153	0	0	0	0	0.066	0.056	0	0.599	0.616
EIF4E	FKBP1A	9606.ENSP00000425561	9606.ENSP00000383003	0	0	0	0	0.079	0.101	0.9	0.617	0.964
ELANE	MMP2	9606.ENSP00000466090	9606.ENSP00000219070	0	0	0	0	0	0	0	0.519	0.519
ELANE	MMP8	9606.ENSP00000466090	9606.ENSP00000236826	0	0	0	0	0.176	0	0.9	0.681	0.971
ELANE	MMP3	9606.ENSP00000466090	9606.ENSP00000299855	0	0	0	0	0.052	0	0	0.414	0.42
ELANE	F2	9606.ENSP00000466090	9606.ENSP00000308541	0	0	0.352	0.617	0.068	0	0.5	0.525	0.656
ELANE	S100A9	9606.ENSP00000466090	9606.ENSP00000357727	0	0	0	0	0.158	0	0	0.37	0.447
ELANE	MMP9	9606.ENSP00000466090	9606.ENSP00000361405	0	0	0	0	0.095	0	0	0.693	0.71
ELANE	LCN2	9606.ENSP00000466090	9606.ENSP00000362108	0	0	0	0	0.12	0	0	0.507	0.547
ELANE	SERPINA1	9606.ENSP00000466090	9606.ENSP00000416066	0	0	0	0	0.059	0.658	0	0.989	0.996
EPHX2	GSR	9606.ENSP00000430269	9606.ENSP00000221130	0.077	0	0	0	0.062	0	0	0.381	0.417
EPHX2	PPARA	9606.ENSP00000430269	9606.ENSP00000385523	0	0	0	0	0.078	0.056	0	0.395	0.428
ERBB4	KDR	9606.ENSP00000342235	9606.ENSP00000263923	0	0	0	0.555	0.054	0.356	0	0.632	0.538
ERBB4	MAP2K1	9606.ENSP00000342235	9606.ENSP00000302486	0	0	0	0.594	0	0.213	0	0.649	0.415
ERBB4	IGF1	9606.ENSP00000342235	9606.ENSP00000302665	0	0	0	0	0	0	0.6	0.481	0.783
ERBB4	PGR	9606.ENSP00000342235	9606.ENSP00000325120	0	0	0	0	0.071	0.102	0.9	0.51	0.953
ERBB4	HSP90AA1	9606.ENSP00000342235	9606.ENSP00000335153	0	0	0	0	0	0.45	0.9	0.54	0.972
ERBB4	PTPN11	9606.ENSP00000342235	9606.ENSP00000340944	0	0	0	0	0	0.841	0	0.551	0.925
ERBB4	FGFR1	9606.ENSP00000342235	9606.ENSP00000393312	0	0	0	0.611	0.063	0.248	0	0.694	0.459
ERBB4	PGF	9606.ENSP00000342235	9606.ENSP00000451040	0	0	0	0	0	0	0.6	0.214	0.672
ERBB4	JAK2	9606.ENSP00000342235	9606.ENSP00000371067	0	0	0	0.576	0	0.107	0.9	0.519	0.926
ERBB4	ESR1	9606.ENSP00000342235	9606.ENSP00000405330	0	0	0	0	0	0.316	0.5	0.951	0.982
ESR1	MMP2	9606.ENSP00000405330	9606.ENSP00000219070	0	0	0	0	0	0	0	0.56	0.56
ESR1	MAPK14	9606.ENSP00000405330	9606.ENSP00000229795	0	0	0	0	0	0.264	0.9	0.458	0.956
ESR1	NR3C1	9606.ENSP00000405330	9606.ENSP00000231509	0	0	0	0.66	0	0	0.9	0.89	0.93
ESR1	KDR	9606.ENSP00000405330	9606.ENSP00000263923	0	0	0	0	0	0.057	0	0.468	0.476
ESR1	IGF1R	9606.ENSP00000405330	9606.ENSP00000268035	0	0	0	0	0	0.774	0.9	0.989	0.999
ESR1	SETD7	9606.ENSP00000405330	9606.ENSP00000274031	0	0	0	0	0	0.515	0	0.391	0.692
ESR1	NOS3	9606.ENSP00000405330	9606.ENSP00000297494	0	0	0	0	0	0.345	0.9	0.985	0.998
ESR1	MMP3	9606.ENSP00000405330	9606.ENSP00000299855	0	0	0	0	0	0	0	0.435	0.435
ESR1	MAP2K1	9606.ENSP00000405330	9606.ENSP00000302486	0	0	0	0	0	0.069	0	0.517	0.531
ESR1	IGF1	9606.ENSP00000405330	9606.ENSP00000302665	0	0	0	0	0.062	0	0.9	0.988	0.998
ESR1	INSR	9606.ENSP00000405330	9606.ENSP00000303830	0	0	0	0	0	0.077	0	0.391	0.413
ESR1	PRKACA	9606.ENSP00000405330	9606.ENSP00000309591	0	0	0	0	0	0.209	0.8	0.073	0.84
ESR1	GSTM1	9606.ENSP00000405330	9606.ENSP00000311469	0	0	0	0	0	0.062	0	0.406	0.419
ESR1	MET	9606.ENSP00000405330	9606.ENSP00000317272	0	0	0	0	0	0.077	0	0.469	0.488
ESR1	NQO1	9606.ENSP00000405330	9606.ENSP00000319788	0	0	0	0	0	0	0	0.486	0.486
ESR1	GSK3B	9606.ENSP00000405330	9606.ENSP00000324806	0	0	0	0	0	0.077	0	0.618	0.633
ESR1	PGR	9606.ENSP00000405330	9606.ENSP00000325120	0	0	0	0.679	0.102	0.825	0.6	0.965	0.952
ESR1	HSP90AA1	9606.ENSP00000405330	9606.ENSP00000335153	0	0	0	0	0	0.887	0.6	0.989	0.999
ESR1	LCK	9606.ENSP00000405330	9606.ENSP00000337825	0	0	0	0	0	0.242	0	0.32	0.462
ESR1	PTPN11	9606.ENSP00000405330	9606.ENSP00000340944	0	0	0	0	0	0.103	0	0.893	0.9
ESR1	MAPK10	9606.ENSP00000405330	9606.ENSP00000352157	0	0	0	0	0	0	0.8	0.158	0.824
ESR1	STAT1	9606.ENSP00000405330	9606.ENSP00000354394	0	0	0	0	0	0.142	0.65	0.487	0.832
ESR1	XIAP	9606.ENSP00000405330	9606.ENSP00000360242	0	0	0	0	0	0.059	0	0.411	0.422
ESR1	PTPN1	9606.ENSP00000405330	9606.ENSP00000360683	0	0	0	0	0	0.291	0	0.3	0.482
ESR1	MMP9	9606.ENSP00000405330	9606.ENSP00000361405	0	0	0	0	0	0	0	0.615	0.615
ESR1	SHBG	9606.ENSP00000405330	9606.ENSP00000369816	0	0	0	0	0	0	0	0.835	0.835
ESR1	JAK2	9606.ENSP00000405330	9606.ENSP00000371067	0	0	0	0	0.062	0.077	0	0.505	0.534
ESR1	GSTP1	9606.ENSP00000405330	9606.ENSP00000381607	0	0	0	0	0	0.062	0	0.56	0.569
ESR1	FGFR1	9606.ENSP00000405330	9606.ENSP00000393312	0	0	0	0	0	0.057	0	0.614	0.62
ESR1	PPIA	9606.ENSP00000405330	9606.ENSP00000419425	0	0	0	0	0	0.281	0	0.293	0.47
ESR1	MME	9606.ENSP00000405330	9606.ENSP00000418525	0	0	0	0	0.062	0.056	0	0.558	0.574
ESR1	HSPA8	9606.ENSP00000405330	9606.ENSP00000432083	0	0	0	0	0	0.88	0	0.526	0.94
F2	MAPK14	9606.ENSP00000308541	9606.ENSP00000229795	0	0	0	0	0	0.056	0	0.444	0.452
F2	MMP8	9606.ENSP00000308541	9606.ENSP00000236826	0	0	0	0	0	0	0	0.41	0.41
F2	TTR	9606.ENSP00000308541	9606.ENSP00000237014	0	0	0	0	0.278	0	0	0.565	0.672
F2	REN	9606.ENSP00000308541	9606.ENSP00000272190	0	0	0	0	0.087	0	0	0.435	0.463
F2	NOS3	9606.ENSP00000308541	9606.ENSP00000297494	0	0	0	0	0	0	0	0.405	0.405
F2	MAP2K1	9606.ENSP00000308541	9606.ENSP00000302486	0	0	0	0	0	0.147	0.9	0.133	0.919
F2	IGF1	9606.ENSP00000308541	9606.ENSP00000302665	0	0	0	0	0.105	0	0.9	0.38	0.939
F2	RBP4	9606.ENSP00000308541	9606.ENSP00000360522	0	0	0	0	0.335	0	0	0.261	0.487
F2	MMP9	9606.ENSP00000308541	9606.ENSP00000361405	0	0	0	0	0	0	0	0.573	0.573
F2	GC	9606.ENSP00000308541	9606.ENSP00000421725	0	0	0	0	0.494	0.073	0	0.34	0.663
F2	SERPINA1	9606.ENSP00000308541	9606.ENSP00000416066	0	0	0	0	0.226	0.12	0	0.636	0.73
F2	HCK	9606.ENSP00000308541	9606.ENSP00000444986	0	0	0	0	0	0.056	0.9	0	0.901
F2	PPARA	9606.ENSP00000308541	9606.ENSP00000385523	0	0	0	0	0.064	0	0.9	0.202	0.918
FABP3	PPARG	9606.ENSP00000362817	9606.ENSP00000287820	0	0	0	0	0	0.064	0	0.584	0.594
FABP3	PPARD	9606.ENSP00000362817	9606.ENSP00000310928	0	0	0	0	0.049	0.064	0	0.413	0.432
FABP3	LCN2	9606.ENSP00000362817	9606.ENSP00000362108	0	0	0	0	0	0	0	0.46	0.459
FABP3	PPARA	9606.ENSP00000362817	9606.ENSP00000385523	0	0	0	0	0.062	0.064	0	0.627	0.643
FABP3	FKBP1A	9606.ENSP00000362817	9606.ENSP00000383003	0	0	0	0	0.062	0.718	0	0.099	0.741
FABP7	PPARG	9606.ENSP00000357429	9606.ENSP00000287820	0	0	0	0	0	0.064	0	0.435	0.449
FDPS	HMGCR	9606.ENSP00000349078	9606.ENSP00000287936	0.075	0	0	0	0.119	0.334	0	0.911	0.945
FDPS	PCK1	9606.ENSP00000349078	9606.ENSP00000319814	0.042	0	0	0	0	0	0	0.645	0.646
FGFR1	MMP2	9606.ENSP00000393312	9606.ENSP00000219070	0	0	0	0	0.107	0.213	0	0.364	0.514
FGFR1	KDR	9606.ENSP00000393312	9606.ENSP00000263923	0	0	0	0.754	0.07	0.399	0	0.788	0.529
FGFR1	IGF1	9606.ENSP00000393312	9606.ENSP00000302665	0	0	0	0	0	0	0.6	0.526	0.802
FGFR1	MET	9606.ENSP00000393312	9606.ENSP00000317272	0	0	0	0.626	0.067	0.271	0	0.618	0.45
FGFR1	PGR	9606.ENSP00000393312	9606.ENSP00000325120	0	0	0	0	0	0.057	0	0.391	0.401
FGFR1	HSP90AA1	9606.ENSP00000393312	9606.ENSP00000335153	0	0	0	0	0	0.442	0	0.322	0.605
FGFR1	PTPN11	9606.ENSP00000393312	9606.ENSP00000340944	0	0	0	0	0.063	0.109	0.5	0.66	0.839
FGFR1	PTPN1	9606.ENSP00000393312	9606.ENSP00000360683	0	0	0	0	0	0.659	0	0.215	0.721
FGFR1	JAK2	9606.ENSP00000393312	9606.ENSP00000371067	0	0	0	0.606	0	0.331	0	0.6	0.485
FGFR1	PGF	9606.ENSP00000393312	9606.ENSP00000451040	0	0	0	0	0	0.056	0.6	0.341	0.729
FKBP1A	IL2	9606.ENSP00000383003	9606.ENSP00000226730	0	0	0	0	0	0	0	0.528	0.528
FKBP1A	HSP90AA1	9606.ENSP00000383003	9606.ENSP00000335153	0	0	0	0	0.062	0.373	0	0.541	0.706
FKBP1A	LCK	9606.ENSP00000383003	9606.ENSP00000337825	0	0	0	0	0	0.058	0	0.527	0.536
FKBP1A	PDE4D	9606.ENSP00000383003	9606.ENSP00000345502	0	0	0	0	0	0	0.54	0.167	0.6
FKBP1A	TGFBR1	9606.ENSP00000383003	9606.ENSP00000364133	0	0	0	0	0	0.973	0.9	0.984	0.999
FKBP1A	PPIA	9606.ENSP00000383003	9606.ENSP00000419425	0	0	0	0	0.155	0.22	0	0.814	0.867
GC	GSR	9606.ENSP00000421725	9606.ENSP00000221130	0	0	0	0	0	0	0	0.649	0.649
GC	TTR	9606.ENSP00000421725	9606.ENSP00000237014	0	0	0	0	0.661	0.175	0	0.667	0.899
GC	REN	9606.ENSP00000421725	9606.ENSP00000272190	0	0	0	0	0.073	0	0	0.452	0.47
GC	RBP4	9606.ENSP00000421725	9606.ENSP00000360522	0	0	0	0	0.521	0.174	0	0.52	0.793
GC	SHBG	9606.ENSP00000421725	9606.ENSP00000369816	0	0	0	0	0.089	0	0	0.403	0.432
GC	SERPINA1	9606.ENSP00000421725	9606.ENSP00000416066	0	0	0	0	0.21	0.078	0	0.683	0.749
GC	RXRA	9606.ENSP00000421725	9606.ENSP00000419692	0	0	0	0	0.063	0.058	0	0.522	0.542
GC	VDR	9606.ENSP00000421725	9606.ENSP00000447173	0	0	0	0	0.063	0.058	0	0.975	0.976
GPI	OTC	9606.ENSP00000405573	9606.ENSP00000039007	0.219	0	0	0	0.062	0	0	0.311	0.451
GPI	GSR	9606.ENSP00000405573	9606.ENSP00000221130	0.109	0	0	0	0.068	0	0	0.39	0.449
GSK3B	MMP2	9606.ENSP00000324806	9606.ENSP00000219070	0	0	0	0	0	0	0	0.413	0.413
GSK3B	NR3C1	9606.ENSP00000324806	9606.ENSP00000231509	0	0	0	0	0	0.077	0.9	0.321	0.931
GSK3B	IGF1R	9606.ENSP00000324806	9606.ENSP00000268035	0	0	0	0	0.062	0.056	0	0.513	0.531
GSK3B	PPARG	9606.ENSP00000324806	9606.ENSP00000287820	0	0	0	0	0	0.077	0	0.612	0.626
GSK3B	NOS3	9606.ENSP00000324806	9606.ENSP00000297494	0	0	0	0	0.062	0.077	0	0.464	0.495
GSK3B	MAP2K1	9606.ENSP00000324806	9606.ENSP00000302486	0	0	0.252	0.6	0.063	0.178	0.8	0.525	0.878
GSK3B	IGF1	9606.ENSP00000324806	9606.ENSP00000302665	0	0	0	0	0	0	0	0.638	0.638
GSK3B	INSR	9606.ENSP00000324806	9606.ENSP00000303830	0	0	0	0	0	0.056	0	0.399	0.409
GSK3B	PRKACA	9606.ENSP00000324806	9606.ENSP00000309591	0	0	0.251	0.625	0.079	0.721	0.8	0.276	0.953
GSK3B	MET	9606.ENSP00000324806	9606.ENSP00000317272	0	0	0	0	0	0.135	0	0.375	0.436
GSK3B	PPARA	9606.ENSP00000324806	9606.ENSP00000385523	0	0	0	0	0	0.077	0	0.41	0.432
GSK3B	PTPN11	9606.ENSP00000324806	9606.ENSP00000340944	0	0	0	0	0.068	0.299	0	0.3	0.503
GSK3B	PTPN1	9606.ENSP00000324806	9606.ENSP00000360683	0	0	0	0	0.062	0.298	0	0.33	0.521
GSK3B	MMP9	9606.ENSP00000324806	9606.ENSP00000361405	0	0	0	0	0	0	0	0.533	0.533
GSK3B	XIAP	9606.ENSP00000324806	9606.ENSP00000360242	0	0	0	0	0.062	0.526	0	0.359	0.69
GSK3B	STAT1	9606.ENSP00000324806	9606.ENSP00000354394	0	0	0	0	0.062	0.14	0.65	0.33	0.785
GSK3B	HSP90AA1	9606.ENSP00000324806	9606.ENSP00000335153	0	0	0	0	0	0.64	0	0.613	0.855
GSR	PPARA	9606.ENSP00000221130	9606.ENSP00000385523	0	0	0	0	0	0.057	0	0.391	0.401
GSR	PPARG	9606.ENSP00000221130	9606.ENSP00000287820	0	0	0	0	0	0.057	0	0.392	0.402
GSR	HSP90AA1	9606.ENSP00000221130	9606.ENSP00000335153	0.054	0	0	0	0.122	0	0	0.384	0.444
GSR	NOS3	9606.ENSP00000221130	9606.ENSP00000297494	0	0	0	0	0	0	0	0.525	0.525
GSR	NQO1	9606.ENSP00000221130	9606.ENSP00000319788	0	0	0	0	0.064	0	0	0.73	0.736
GSR	GSTM1	9606.ENSP00000221130	9606.ENSP00000311469	0	0	0	0	0.064	0	0.65	0.544	0.837
GSR	GSTP1	9606.ENSP00000221130	9606.ENSP00000381607	0	0	0	0	0.064	0	0.65	0.58	0.85
GSTM1	GSTP1	9606.ENSP00000311469	9606.ENSP00000381607	0	0	0	0.782	0	0	0.65	0.927	0.72
GSTM1	NQO1	9606.ENSP00000311469	9606.ENSP00000319788	0	0	0	0	0.06	0	0	0.735	0.74
GSTP1	NQO1	9606.ENSP00000381607	9606.ENSP00000319788	0	0	0	0	0.065	0	0	0.714	0.721
GSTP1	PGR	9606.ENSP00000381607	9606.ENSP00000325120	0	0	0	0	0	0.062	0	0.394	0.407
HCK	MAPK14	9606.ENSP00000444986	9606.ENSP00000229795	0	0	0.258	0.615	0	0.148	0.9	0.384	0.93
HCK	ZAP70	9606.ENSP00000444986	9606.ENSP00000264972	0	0	0	0.745	0.11	0	0.9	0.512	0.918
HCK	HSP90AA1	9606.ENSP00000444986	9606.ENSP00000335153	0	0	0	0	0	0.356	0	0.181	0.451
HCK	LCK	9606.ENSP00000444986	9606.ENSP00000337825	0	0	0.437	0.968	0.065	0	0.9	0.769	0.906
HCK	PTPN11	9606.ENSP00000444986	9606.ENSP00000340944	0	0	0	0	0.062	0.078	0.9	0.455	0.946
HCK	STAT1	9606.ENSP00000444986	9606.ENSP00000354394	0	0	0	0	0.064	0.14	0	0.326	0.41
HCK	S100A9	9606.ENSP00000444986	9606.ENSP00000357727	0	0	0	0	0.563	0	0	0.057	0.57
HMGCR	NR1H2	9606.ENSP00000287936	9606.ENSP00000253727	0	0	0	0	0.062	0	0	0.478	0.489
HMGCR	PPARG	9606.ENSP00000287936	9606.ENSP00000287820	0	0	0	0	0.062	0	0	0.568	0.577
HMGCR	PCK1	9606.ENSP00000287936	9606.ENSP00000319814	0	0	0	0	0	0	0	0.476	0.476
HMGCR	NOS3	9606.ENSP00000287936	9606.ENSP00000297494	0	0	0	0	0.049	0	0	0.525	0.529
HMGCR	NR1H3	9606.ENSP00000287936	9606.ENSP00000477707	0	0	0	0	0.062	0	0	0.601	0.61
HMGCR	RXRA	9606.ENSP00000287936	9606.ENSP00000419692	0	0	0	0	0.062	0	0.9	0.313	0.929
HMGCR	PPARA	9606.ENSP00000287936	9606.ENSP00000385523	0	0	0	0	0.062	0	0.9	0.673	0.966
HNMT	SETD7	9606.ENSP00000280097	9606.ENSP00000274031	0	0	0	0	0	0	0	0.601	0.601
HNMT	MAOB	9606.ENSP00000280097	9606.ENSP00000367309	0	0	0	0	0.076	0	0.9	0.417	0.941
HSD11B1	SULT2A1	9606.ENSP00000355995	9606.ENSP00000222002	0	0	0	0	0.062	0	0	0.487	0.498
HSD11B1	NR3C1	9606.ENSP00000355995	9606.ENSP00000231509	0	0	0	0	0.062	0.057	0	0.814	0.822
HSD11B1	REN	9606.ENSP00000355995	9606.ENSP00000272190	0	0	0	0	0.063	0.096	0	0.402	0.449
HSD11B1	PPARG	9606.ENSP00000355995	9606.ENSP00000287820	0	0	0	0	0.062	0.057	0.9	0.505	0.95
HSD11B1	IGF1	9606.ENSP00000355995	9606.ENSP00000302665	0	0	0	0	0.084	0	0	0.456	0.48
HSD11B1	PCK1	9606.ENSP00000355995	9606.ENSP00000319814	0	0	0	0	0.125	0	0	0.423	0.473
HSD11B1	NR3C2	9606.ENSP00000355995	9606.ENSP00000350815	0	0	0	0	0.085	0.057	0	0.729	0.746
HSD11B1	PPARA	9606.ENSP00000355995	9606.ENSP00000385523	0	0	0	0	0.064	0.057	0	0.417	0.44
HSD11B1	RXRA	9606.ENSP00000355995	9606.ENSP00000419692	0	0	0	0	0.062	0.057	0.9	0.153	0.915
HSP90AA1	MMP2	9606.ENSP00000335153	9606.ENSP00000219070	0	0	0	0	0	0.27	0	0.918	0.938
HSP90AA1	IL2	9606.ENSP00000335153	9606.ENSP00000226730	0	0	0	0	0	0	0.9	0.502	0.948
HSP90AA1	MAPK14	9606.ENSP00000335153	9606.ENSP00000229795	0	0	0	0	0.054	0.288	0	0.49	0.627
HSP90AA1	NR3C1	9606.ENSP00000335153	9606.ENSP00000231509	0	0	0	0	0	0.923	0.9	0.989	0.999
HSP90AA1	TTR	9606.ENSP00000335153	9606.ENSP00000237014	0	0	0	0	0	0.27	0	0.478	0.603
HSP90AA1	KDR	9606.ENSP00000335153	9606.ENSP00000263923	0	0	0	0	0	0.488	0.9	0.873	0.992
HSP90AA1	ZAP70	9606.ENSP00000335153	9606.ENSP00000264972	0	0	0	0	0	0.361	0	0.708	0.806
HSP90AA1	IGF1R	9606.ENSP00000335153	9606.ENSP00000268035	0	0	0	0	0.054	0.286	0	0.85	0.89
HSP90AA1	SETD7	9606.ENSP00000335153	9606.ENSP00000274031	0	0	0	0	0.302	0.062	0	0.193	0.425
HSP90AA1	PPARG	9606.ENSP00000335153	9606.ENSP00000287820	0	0	0	0	0	0.063	0	0.777	0.782
HSP90AA1	NOS3	9606.ENSP00000335153	9606.ENSP00000297494	0	0	0	0	0.062	0.76	0.9	0.989	0.999
HSP90AA1	MAP2K1	9606.ENSP00000335153	9606.ENSP00000302486	0	0	0	0	0.063	0.107	0	0.631	0.665
HSP90AA1	IGF1	9606.ENSP00000335153	9606.ENSP00000302665	0	0	0	0	0	0	0	0.497	0.498
HSP90AA1	PRKACA	9606.ENSP00000335153	9606.ENSP00000309591	0	0	0	0	0	0.654	0.9	0.188	0.969
HSP90AA1	MET	9606.ENSP00000335153	9606.ENSP00000317272	0	0	0	0	0	0.55	0	0.511	0.771
HSP90AA1	NQO1	9606.ENSP00000335153	9606.ENSP00000319788	0	0	0	0	0	0	0	0.468	0.468
HSP90AA1	PGR	9606.ENSP00000335153	9606.ENSP00000325120	0	0	0	0	0	0.344	0.6	0.989	0.996
HSP90AA1	MMP9	9606.ENSP00000335153	9606.ENSP00000361405	0	0	0	0	0	0	0	0.452	0.452
HSP90AA1	PTPN1	9606.ENSP00000335153	9606.ENSP00000360683	0	0	0	0	0	0.118	0	0.418	0.465
HSP90AA1	VDR	9606.ENSP00000335153	9606.ENSP00000447173	0	0	0	0	0	0.062	0	0.47	0.483
HSP90AA1	PTPN11	9606.ENSP00000335153	9606.ENSP00000340944	0	0	0	0	0.063	0.145	0	0.447	0.518
HSP90AA1	XIAP	9606.ENSP00000335153	9606.ENSP00000360242	0	0	0	0	0.097	0	0	0.505	0.534
HSP90AA1	NR1I2	9606.ENSP00000335153	9606.ENSP00000336528	0	0	0	0	0	0.148	0	0.607	0.652
HSP90AA1	PPIA	9606.ENSP00000335153	9606.ENSP00000419425	0	0	0	0	0.171	0.181	0	0.59	0.698
HSP90AA1	LCK	9606.ENSP00000335153	9606.ENSP00000337825	0	0	0	0	0.048	0.714	0	0.708	0.914
HSP90AA1	NR3C2	9606.ENSP00000335153	9606.ENSP00000350815	0	0	0	0	0	0.335	0.6	0.799	0.941
HSP90AA1	JAK2	9606.ENSP00000335153	9606.ENSP00000371067	0	0	0	0	0	0.362	0	0.912	0.942
HSP90AA1	STAT1	9606.ENSP00000335153	9606.ENSP00000354394	0	0	0	0	0	0	0.9	0.451	0.942
HSP90AA1	TGFBR1	9606.ENSP00000335153	9606.ENSP00000364133	0	0	0	0	0	0.715	0	0.96	0.988
HSP90AA1	PPARA	9606.ENSP00000335153	9606.ENSP00000385523	0	0	0	0	0	0.51	0.9	0.869	0.993
HSP90AA1	HSPA8	9606.ENSP00000335153	9606.ENSP00000432083	0	0	0	0	0.771	0.936	0.6	0.991	0.999
HSPA8	NR3C1	9606.ENSP00000432083	9606.ENSP00000231509	0	0	0	0	0	0.136	0.65	0.57	0.858
HSPA8	MAP2K1	9606.ENSP00000432083	9606.ENSP00000302486	0	0	0	0	0.077	0.411	0	0.19	0.522
HSPA8	PGR	9606.ENSP00000432083	9606.ENSP00000325120	0	0	0	0	0.062	0.065	0.65	0.257	0.741
HSPA8	NR3C2	9606.ENSP00000432083	9606.ENSP00000350815	0	0	0	0	0	0.065	0.65	0.096	0.678
HSPA8	MAPK10	9606.ENSP00000432083	9606.ENSP00000352157	0	0	0	0	0	0	0.6	0.08	0.616
HSPA8	JAK2	9606.ENSP00000432083	9606.ENSP00000371067	0	0	0	0	0	0.349	0	0.174	0.44
HSPA8	PPIA	9606.ENSP00000432083	9606.ENSP00000419425	0	0.004	0	0	0.137	0.166	0	0.398	0.529
IGF1	MMP2	9606.ENSP00000302665	9606.ENSP00000219070	0	0	0	0	0.062	0	0.9	0.601	0.959
IGF1	IL2	9606.ENSP00000302665	9606.ENSP00000226730	0	0	0	0	0	0	0	0.504	0.504
IGF1	MAPK14	9606.ENSP00000302665	9606.ENSP00000229795	0	0	0	0	0	0	0	0.525	0.525
IGF1	NR3C1	9606.ENSP00000302665	9606.ENSP00000231509	0	0	0	0	0	0	0	0.521	0.521
IGF1	MMP8	9606.ENSP00000302665	9606.ENSP00000236826	0	0	0	0	0.062	0	0	0.413	0.426
IGF1	TTR	9606.ENSP00000302665	9606.ENSP00000237014	0	0	0	0	0.066	0	0	0.687	0.695
IGF1	MMP13	9606.ENSP00000302665	9606.ENSP00000260302	0	0	0	0	0	0	0	0.531	0.531
IGF1	KDR	9606.ENSP00000302665	9606.ENSP00000263923	0	0	0	0	0.062	0	0.6	0.627	0.848
IGF1	IGF1R	9606.ENSP00000302665	9606.ENSP00000268035	0	0	0	0	0	0.973	0.9	0.992	0.999
IGF1	REN	9606.ENSP00000302665	9606.ENSP00000272190	0	0	0	0	0.062	0	0	0.788	0.792
IGF1	PPARG	9606.ENSP00000302665	9606.ENSP00000287820	0	0	0	0	0.062	0	0	0.768	0.774
IGF1	NOS3	9606.ENSP00000302665	9606.ENSP00000297494	0	0	0	0	0	0	0	0.6	0.6
IGF1	MMP3	9606.ENSP00000302665	9606.ENSP00000299855	0	0	0	0	0	0	0	0.556	0.556
IGF1	MAP2K1	9606.ENSP00000302665	9606.ENSP00000302486	0	0	0	0	0	0	0	0.539	0.539
IGF1	SERPINA1	9606.ENSP00000302665	9606.ENSP00000416066	0	0	0	0	0.067	0	0	0.386	0.402
IGF1	TGFBR1	9606.ENSP00000302665	9606.ENSP00000364133	0	0	0	0	0	0	0	0.458	0.457
IGF1	STAT1	9606.ENSP00000302665	9606.ENSP00000354394	0	0	0	0	0	0	0	0.48	0.48
IGF1	VDR	9606.ENSP00000302665	9606.ENSP00000447173	0	0	0	0	0	0	0	0.517	0.517
IGF1	PGF	9606.ENSP00000302665	9606.ENSP00000451040	0	0	0	0	0	0	0	0.522	0.522
IGF1	PPARA	9606.ENSP00000302665	9606.ENSP00000385523	0	0	0	0	0.07	0	0	0.567	0.58
IGF1	PGR	9606.ENSP00000302665	9606.ENSP00000325120	0	0	0	0	0	0	0	0.596	0.596
IGF1	JAK2	9606.ENSP00000302665	9606.ENSP00000371067	0	0	0	0	0	0	0	0.608	0.608
IGF1	TGFB2	9606.ENSP00000302665	9606.ENSP00000355896	0	0	0	0	0	0	0	0.612	0.612
IGF1	MMP9	9606.ENSP00000302665	9606.ENSP00000361405	0	0	0	0	0.062	0	0	0.66	0.668
IGF1	SHBG	9606.ENSP00000302665	9606.ENSP00000369816	0	0	0	0	0	0	0	0.803	0.803
IGF1	MET	9606.ENSP00000302665	9606.ENSP00000317272	0	0	0	0	0.062	0	0.6	0.566	0.823
IGF1	PTPN1	9606.ENSP00000302665	9606.ENSP00000360683	0	0	0	0	0	0	0.9	0.428	0.94
IGF1	PTPN11	9606.ENSP00000302665	9606.ENSP00000340944	0	0	0	0	0	0	0.9	0.468	0.944
IGF1	INSR	9606.ENSP00000302665	9606.ENSP00000303830	0	0	0	0	0	0.945	0.8	0.978	0.999
IGF1R	MMP2	9606.ENSP00000268035	9606.ENSP00000219070	0	0	0	0	0	0	0	0.5	0.499
IGF1R	MAPK14	9606.ENSP00000268035	9606.ENSP00000229795	0	0	0	0	0	0.148	0	0.473	0.532
IGF1R	KDR	9606.ENSP00000268035	9606.ENSP00000263923	0	0	0	0.571	0	0.122	0	0.774	0.41
IGF1R	STAT1	9606.ENSP00000268035	9606.ENSP00000354394	0	0	0	0	0	0.14	0	0.339	0.407
IGF1R	MAP2K1	9606.ENSP00000268035	9606.ENSP00000302486	0	0	0	0.572	0	0.233	0	0.62	0.431
IGF1R	TGFB2	9606.ENSP00000268035	9606.ENSP00000355896	0	0	0	0	0.062	0.15	0	0.364	0.448
IGF1R	XIAP	9606.ENSP00000268035	9606.ENSP00000360242	0	0	0	0	0.062	0.116	0	0.409	0.467
IGF1R	PPARG	9606.ENSP00000268035	9606.ENSP00000287820	0	0	0	0	0	0.077	0	0.458	0.478
IGF1R	MMP9	9606.ENSP00000268035	9606.ENSP00000361405	0	0	0	0	0	0	0	0.504	0.504
IGF1R	VDR	9606.ENSP00000268035	9606.ENSP00000447173	0	0	0	0	0	0.077	0	0.499	0.518
IGF1R	PGR	9606.ENSP00000268035	9606.ENSP00000325120	0	0	0	0	0	0.077	0	0.653	0.666
IGF1R	PGF	9606.ENSP00000268035	9606.ENSP00000451040	0	0	0	0	0	0	0.6	0.298	0.707
IGF1R	PRKACA	9606.ENSP00000268035	9606.ENSP00000309591	0	0	0	0.576	0.063	0.101	0.9	0.092	0.91
IGF1R	JAK2	9606.ENSP00000268035	9606.ENSP00000371067	0	0	0	0.564	0	0.471	0.8	0.905	0.933
IGF1R	INSR	9606.ENSP00000268035	9606.ENSP00000303830	0	0	0	0.957	0.062	0.854	0.8	0.983	0.971
IGF1R	PTPN1	9606.ENSP00000268035	9606.ENSP00000360683	0	0	0	0	0.062	0.957	0.9	0.586	0.998
IGF1R	PTPN11	9606.ENSP00000268035	9606.ENSP00000340944	0	0	0	0	0.062	0.712	0.9	0.977	0.999
IL2	MMP2	9606.ENSP00000226730	9606.ENSP00000219070	0	0	0	0	0	0	0	0.424	0.424
IL2	OAT	9606.ENSP00000226730	9606.ENSP00000357838	0	0	0	0	0	0	0	0.403	0.403
IL2	VDR	9606.ENSP00000226730	9606.ENSP00000447173	0	0	0	0	0	0	0	0.413	0.412
IL2	KDR	9606.ENSP00000226730	9606.ENSP00000263923	0	0	0	0	0	0	0	0.414	0.414
IL2	MMP3	9606.ENSP00000226730	9606.ENSP00000299855	0	0	0	0	0	0	0	0.422	0.422
IL2	NR3C1	9606.ENSP00000226730	9606.ENSP00000231509	0	0	0	0	0	0	0	0.422	0.422
IL2	PPARG	9606.ENSP00000226730	9606.ENSP00000287820	0	0	0	0	0	0	0	0.46	0.459
IL2	TGFB2	9606.ENSP00000226730	9606.ENSP00000355896	0	0	0	0	0	0	0	0.517	0.517
IL2	MMP9	9606.ENSP00000226730	9606.ENSP00000361405	0	0	0	0	0	0	0	0.56	0.56
IL2	ZAP70	9606.ENSP00000226730	9606.ENSP00000264972	0	0	0	0	0	0	0	0.684	0.684
IL2	JAK2	9606.ENSP00000226730	9606.ENSP00000371067	0	0	0	0	0	0	0.6	0.594	0.83
IL2	MAP2K1	9606.ENSP00000226730	9606.ENSP00000302486	0	0	0	0	0	0	0.9	0.37	0.934
IL2	MAPK14	9606.ENSP00000226730	9606.ENSP00000229795	0	0	0	0	0	0	0.9	0.412	0.938
IL2	PTPN11	9606.ENSP00000226730	9606.ENSP00000340944	0	0	0	0	0	0	0.9	0.497	0.947
IL2	STAT1	9606.ENSP00000226730	9606.ENSP00000354394	0	0	0	0	0	0	0.9	0.702	0.968
IL2	LCK	9606.ENSP00000226730	9606.ENSP00000337825	0	0	0	0	0	0	0.9	0.754	0.974
INSR	PPARG	9606.ENSP00000303830	9606.ENSP00000287820	0	0	0	0	0	0.077	0	0.507	0.525
INSR	VDR	9606.ENSP00000303830	9606.ENSP00000447173	0	0	0	0	0	0.077	0	0.432	0.453
INSR	PPARA	9606.ENSP00000303830	9606.ENSP00000385523	0	0	0	0	0.063	0.077	0	0.426	0.46
INSR	PCK1	9606.ENSP00000303830	9606.ENSP00000319814	0	0	0	0	0.062	0	0	0.497	0.508
INSR	LCK	9606.ENSP00000303830	9606.ENSP00000337825	0	0	0	0.741	0	0	0.5	0.218	0.523
INSR	JAK2	9606.ENSP00000303830	9606.ENSP00000371067	0	0	0	0.565	0	0.499	0	0.279	0.554
INSR	PGF	9606.ENSP00000303830	9606.ENSP00000451040	0	0	0	0	0	0	0.6	0.049	0.603
INSR	PTPN11	9606.ENSP00000303830	9606.ENSP00000340944	0	0	0	0	0.062	0.866	0.9	0.221	0.988
INSR	PTPN1	9606.ENSP00000303830	9606.ENSP00000360683	0	0	0	0	0.062	0.985	0.9	0.547	0.999
JAK2	MMP2	9606.ENSP00000371067	9606.ENSP00000219070	0	0	0	0	0	0	0	0.465	0.465
JAK2	KDR	9606.ENSP00000371067	9606.ENSP00000263923	0	0	0	0.559	0	0.122	0.8	0.627	0.866
JAK2	PPARG	9606.ENSP00000371067	9606.ENSP00000287820	0	0	0	0	0	0.077	0	0.463	0.483
JAK2	NOS3	9606.ENSP00000371067	9606.ENSP00000297494	0	0	0	0	0	0.077	0	0.404	0.426
JAK2	MAP2K1	9606.ENSP00000371067	9606.ENSP00000302486	0	0	0	0.601	0	0.178	0.5	0.569	0.665
JAK2	PRKACA	9606.ENSP00000371067	9606.ENSP00000309591	0	0	0	0.601	0.063	0.102	0.9	0.059	0.909
JAK2	MET	9606.ENSP00000371067	9606.ENSP00000317272	0	0	0	0.571	0.064	0.074	0.8	0.42	0.843
JAK2	LCK	9606.ENSP00000371067	9606.ENSP00000337825	0	0	0	0.666	0.055	0	0.9	0.469	0.916
JAK2	PTPN11	9606.ENSP00000371067	9606.ENSP00000340944	0	0	0	0	0.062	0.8	0.9	0.983	0.999
JAK2	STAT1	9606.ENSP00000371067	9606.ENSP00000354394	0	0	0	0	0.096	0.887	0.9	0.978	0.999
JAK2	XIAP	9606.ENSP00000371067	9606.ENSP00000360242	0	0	0	0	0.062	0.116	0	0.402	0.461
JAK2	PTPN1	9606.ENSP00000371067	9606.ENSP00000360683	0	0	0	0	0.062	0.856	0.9	0.858	0.997
JAK2	MMP9	9606.ENSP00000371067	9606.ENSP00000361405	0	0	0	0	0	0	0	0.532	0.532
KDR	MMP2	9606.ENSP00000263923	9606.ENSP00000219070	0	0	0	0	0.098	0	0	0.617	0.639
KDR	MAPK14	9606.ENSP00000263923	9606.ENSP00000229795	0	0	0	0.579	0	0.081	0.9	0.528	0.924
KDR	TGFB2	9606.ENSP00000263923	9606.ENSP00000355896	0	0	0	0	0.062	0.07	0	0.395	0.426
KDR	STAT1	9606.ENSP00000263923	9606.ENSP00000354394	0	0	0	0	0	0.27	0	0.289	0.459
KDR	MMP3	9606.ENSP00000263923	9606.ENSP00000299855	0	0	0	0	0	0	0	0.461	0.461
KDR	PPARG	9606.ENSP00000263923	9606.ENSP00000287820	0	0	0	0	0.062	0.057	0	0.456	0.476
KDR	TGFBR1	9606.ENSP00000263923	9606.ENSP00000364133	0	0	0	0	0	0.164	0	0.414	0.489
KDR	MET	9606.ENSP00000263923	9606.ENSP00000317272	0	0	0	0.564	0	0.495	0	0.944	0.702
KDR	MMP9	9606.ENSP00000263923	9606.ENSP00000361405	0	0	0	0	0	0	0	0.759	0.76
KDR	PTPN1	9606.ENSP00000263923	9606.ENSP00000360683	0	0	0	0	0	0.06	0	0.847	0.85
KDR	PRKACA	9606.ENSP00000263923	9606.ENSP00000309591	0	0	0	0.578	0	0	0.9	0.101	0.902
KDR	NOS3	9606.ENSP00000263923	9606.ENSP00000297494	0	0	0	0	0.062	0	0.9	0.835	0.983
KDR	PTPN11	9606.ENSP00000263923	9606.ENSP00000340944	0	0	0	0	0.063	0.543	0.9	0.721	0.986
KDR	PGF	9606.ENSP00000263923	9606.ENSP00000451040	0	0	0	0	0	0.059	0.9	0.988	0.998
LCK	MAPK14	9606.ENSP00000337825	9606.ENSP00000229795	0	0	0.226	0.626	0	0.148	0.9	0.43	0.93
LCK	NR3C1	9606.ENSP00000337825	9606.ENSP00000231509	0	0	0	0	0	0.297	0	0.438	0.588
LCK	ZAP70	9606.ENSP00000337825	9606.ENSP00000264972	0	0	0	0.751	0.535	0.882	0.9	0.991	0.995
LCK	MAP2K1	9606.ENSP00000337825	9606.ENSP00000302486	0	0	0.235	0.595	0	0.178	0.9	0.414	0.933
LCK	PTPN11	9606.ENSP00000337825	9606.ENSP00000340944	0	0	0	0.553	0.062	0.243	0.9	0.695	0.946
LCK	STAT1	9606.ENSP00000337825	9606.ENSP00000354394	0	0	0	0	0	0.294	0.9	0.467	0.959
LCN2	MMP2	9606.ENSP00000362108	9606.ENSP00000219070	0	0	0	0	0	0.27	0.9	0.671	0.973
LCN2	MMP8	9606.ENSP00000362108	9606.ENSP00000236826	0	0	0	0	0.097	0	0	0.57	0.595
LCN2	REN	9606.ENSP00000362108	9606.ENSP00000272190	0	0	0	0	0	0	0	0.558	0.558
LCN2	PPARG	9606.ENSP00000362108	9606.ENSP00000287820	0	0	0	0	0	0	0	0.414	0.414
LCN2	MMP3	9606.ENSP00000362108	9606.ENSP00000299855	0	0	0	0	0.062	0	0.9	0.361	0.934
LCN2	S100A9	9606.ENSP00000362108	9606.ENSP00000357727	0	0	0	0	0.227	0	0	0.37	0.492
LCN2	RBP4	9606.ENSP00000362108	9606.ENSP00000360522	0	0	0	0	0.062	0	0	0.594	0.602
LCN2	MMP9	9606.ENSP00000362108	9606.ENSP00000361405	0	0	0	0	0.096	0.67	0.9	0.989	0.999
LCN2	SERPINA1	9606.ENSP00000362108	9606.ENSP00000416066	0	0	0	0	0.135	0	0	0.412	0.47
MAOB	PNMT	9606.ENSP00000367309	9606.ENSP00000269582	0	0	0	0	0.06	0	0.9	0.404	0.939
MAP2K1	MMP2	9606.ENSP00000302486	9606.ENSP00000219070	0	0	0	0	0	0	0	0.457	0.457
MAP2K1	MAPK14	9606.ENSP00000302486	9606.ENSP00000229795	0	0	0.364	0.632	0.066	0.603	0.9	0.714	0.973
MAP2K1	PPARG	9606.ENSP00000302486	9606.ENSP00000287820	0	0	0	0	0	0.501	0	0.731	0.86
MAP2K1	XIAP	9606.ENSP00000302486	9606.ENSP00000360242	0	0	0	0	0	0.062	0	0.391	0.404
MAP2K1	PPARA	9606.ENSP00000302486	9606.ENSP00000385523	0	0	0	0	0.049	0.069	0	0.451	0.471
MAP2K1	STAT1	9606.ENSP00000302486	9606.ENSP00000354394	0	0	0	0	0	0	0	0.48	0.48
MAP2K1	PTPN1	9606.ENSP00000302486	9606.ENSP00000360683	0	0	0	0	0.062	0.225	0	0.348	0.484
MAP2K1	MMP9	9606.ENSP00000302486	9606.ENSP00000361405	0	0	0	0	0	0	0	0.526	0.526
MAP2K1	MAPK10	9606.ENSP00000302486	9606.ENSP00000352157	0	0	0.302	0.586	0.063	0	0.8	0.494	0.86
MAP2K1	PRKACA	9606.ENSP00000302486	9606.ENSP00000309591	0	0	0.388	0.659	0.083	0.143	0.8	0.333	0.865
MAP2K1	PTPN11	9606.ENSP00000302486	9606.ENSP00000340944	0	0	0	0	0.065	0.429	0.9	0.713	0.982
MAPK10	MAPK14	9606.ENSP00000352157	9606.ENSP00000229795	0	0	0.347	0.921	0.066	0.056	0.6	0.711	0.646
MAPK10	NR3C1	9606.ENSP00000352157	9606.ENSP00000231509	0	0	0	0	0.062	0	0.9	0.114	0.909
MAPK10	PGR	9606.ENSP00000352157	9606.ENSP00000325120	0	0	0	0	0.08	0	0.8	0.067	0.813
MAPK10	MAPKAPK2	9606.ENSP00000352157	9606.ENSP00000356070	0	0	0.303	0.583	0	0.139	0	0.67	0.445
MAPK10	XIAP	9606.ENSP00000352157	9606.ENSP00000360242	0	0	0	0	0.065	0	0	0.453	0.467
MAPK14	MMP13	9606.ENSP00000229795	9606.ENSP00000260302	0	0	0	0	0.049	0	0	0.427	0.432
MAPK14	PPARA	9606.ENSP00000229795	9606.ENSP00000385523	0	0	0	0	0	0.104	0	0.418	0.456
MAPK14	NOS3	9606.ENSP00000229795	9606.ENSP00000297494	0	0	0	0	0.049	0	0	0.46	0.465
MAPK14	PTPN1	9606.ENSP00000229795	9606.ENSP00000360683	0	0	0	0	0.065	0.247	0	0.341	0.495
MAPK14	MMP9	9606.ENSP00000229795	9606.ENSP00000361405	0	0	0	0	0.049	0	0	0.567	0.571
MAPK14	TGFBR1	9606.ENSP00000229795	9606.ENSP00000364133	0	0	0	0	0.057	0.351	0	0.456	0.638
MAPK14	PPARG	9606.ENSP00000229795	9606.ENSP00000287820	0	0	0	0	0	0.104	0	0.655	0.678
MAPK14	PTPN11	9606.ENSP00000229795	9606.ENSP00000340944	0	0	0	0	0.059	0.384	0	0.49	0.679
MAPK14	PGR	9606.ENSP00000229795	9606.ENSP00000325120	0	0	0	0	0	0.104	0.8	0.232	0.85
MAPK14	ZAP70	9606.ENSP00000229795	9606.ENSP00000264972	0	0	0	0.577	0.062	0.148	0.8	0.354	0.85
MAPK14	NR3C1	9606.ENSP00000229795	9606.ENSP00000231509	0	0	0	0	0	0.104	0.9	0.334	0.935
MAPK14	STAT1	9606.ENSP00000229795	9606.ENSP00000354394	0	0	0	0	0.062	0.243	0.9	0.541	0.963
MAPK14	MAPKAPK2	9606.ENSP00000229795	9606.ENSP00000356070	0	0	0.35	0.592	0.11	0.991	0.9	0.951	0.999
MET	MMP2	9606.ENSP00000317272	9606.ENSP00000219070	0	0	0	0	0.065	0	0	0.519	0.531
MET	TGFB2	9606.ENSP00000317272	9606.ENSP00000355896	0	0	0	0	0.111	0.15	0	0.305	0.43
MET	MMP9	9606.ENSP00000317272	9606.ENSP00000361405	0	0	0	0	0	0	0	0.57	0.57
MET	PGF	9606.ENSP00000317272	9606.ENSP00000451040	0	0	0	0	0	0	0.6	0.391	0.745
MET	PTPN1	9606.ENSP00000317272	9606.ENSP00000360683	0	0	0	0	0.062	0.731	0.9	0.334	0.981
MET	PTPN11	9606.ENSP00000317272	9606.ENSP00000340944	0	0	0	0	0.062	0.701	0.9	0.675	0.989
MME	REN	9606.ENSP00000418525	9606.ENSP00000272190	0	0	0	0	0.053	0.062	0	0.721	0.73
MME	PGR	9606.ENSP00000418525	9606.ENSP00000325120	0	0	0	0	0	0.056	0	0.631	0.636
MME	NR3C2	9606.ENSP00000418525	9606.ENSP00000350815	0	0	0	0	0	0.056	0	0.561	0.567
MME	MMP9	9606.ENSP00000418525	9606.ENSP00000361405	0	0	0	0	0	0	0	0.404	0.404
MMP13	PPARG	9606.ENSP00000260302	9606.ENSP00000287820	0	0	0	0	0	0	0	0.4	0.4
MMP13	TGFB2	9606.ENSP00000260302	9606.ENSP00000355896	0	0	0	0	0	0	0	0.424	0.424
MMP13	MMP9	9606.ENSP00000260302	9606.ENSP00000361405	0	0	0	0.797	0.065	0	0.3	0.865	0.436
MMP2	SERPINA1	9606.ENSP00000219070	9606.ENSP00000416066	0	0	0	0	0	0.056	0	0.391	0.4
MMP2	PGR	9606.ENSP00000219070	9606.ENSP00000325120	0	0	0	0	0	0	0	0.426	0.426
MMP2	TGFBR1	9606.ENSP00000219070	9606.ENSP00000364133	0	0	0	0	0	0	0	0.452	0.452
MMP2	MMP3	9606.ENSP00000219070	9606.ENSP00000299855	0	0	0	0.88	0.18	0	0.3	0.878	0.464
MMP2	PGF	9606.ENSP00000219070	9606.ENSP00000451040	0	0	0	0	0.07	0	0	0.469	0.485
MMP2	REN	9606.ENSP00000219070	9606.ENSP00000272190	0	0	0	0	0.052	0	0	0.486	0.492
MMP2	PPARG	9606.ENSP00000219070	9606.ENSP00000287820	0	0	0	0	0.062	0	0	0.504	0.514
MMP2	TGFB2	9606.ENSP00000219070	9606.ENSP00000355896	0	0	0	0	0.099	0	0	0.556	0.583
MMP2	NOS3	9606.ENSP00000219070	9606.ENSP00000297494	0	0	0	0	0	0	0	0.602	0.602
MMP2	MMP9	9606.ENSP00000219070	9606.ENSP00000361405	0	0	0	0.929	0.062	0	0.9	0.923	0.908
MMP3	REN	9606.ENSP00000299855	9606.ENSP00000272190	0	0	0	0	0.052	0	0	0.396	0.403
MMP3	TGFB2	9606.ENSP00000299855	9606.ENSP00000355896	0	0	0	0	0	0	0	0.465	0.465
MMP3	MMP9	9606.ENSP00000299855	9606.ENSP00000361405	0	0	0	0.791	0.518	0	0.8	0.903	0.918
MMP8	SERPINA1	9606.ENSP00000236826	9606.ENSP00000416066	0	0	0	0	0.077	0.056	0	0.391	0.423
MMP8	MMP9	9606.ENSP00000236826	9606.ENSP00000361405	0	0	0	0.738	0.546	0	0	0.888	0.651
MMP9	REN	9606.ENSP00000361405	9606.ENSP00000272190	0	0	0	0	0.052	0	0	0.54	0.545
MMP9	PPARG	9606.ENSP00000361405	9606.ENSP00000287820	0	0	0	0	0	0	0	0.652	0.652
MMP9	NOS3	9606.ENSP00000361405	9606.ENSP00000297494	0	0	0	0	0.062	0	0	0.658	0.665
MMP9	PGR	9606.ENSP00000361405	9606.ENSP00000325120	0	0	0	0	0	0	0	0.5	0.499
MMP9	STAT1	9606.ENSP00000361405	9606.ENSP00000354394	0	0	0	0	0	0	0	0.537	0.537
MMP9	TGFB2	9606.ENSP00000361405	9606.ENSP00000355896	0	0	0	0	0	0	0	0.561	0.561
MMP9	S100A9	9606.ENSP00000361405	9606.ENSP00000357727	0	0	0	0	0.314	0	0	0.34	0.528
MMP9	XIAP	9606.ENSP00000361405	9606.ENSP00000360242	0	0	0	0	0	0	0	0.518	0.518
MMP9	PPIA	9606.ENSP00000361405	9606.ENSP00000419425	0	0	0	0	0	0	0	0.468	0.468
MMP9	PPARA	9606.ENSP00000361405	9606.ENSP00000385523	0	0	0	0	0	0	0	0.502	0.502
MMP9	TGFBR1	9606.ENSP00000361405	9606.ENSP00000364133	0	0	0	0	0.062	0	0	0.506	0.516
MMP9	SERPINA1	9606.ENSP00000361405	9606.ENSP00000416066	0	0	0	0	0.11	0.056	0	0.513	0.555
MMP9	PGF	9606.ENSP00000361405	9606.ENSP00000451040	0	0	0	0	0	0	0	0.572	0.572
NOS3	OTC	9606.ENSP00000297494	9606.ENSP00000039007	0	0	0	0	0.064	0	0.9	0.274	0.926
NOS3	REN	9606.ENSP00000297494	9606.ENSP00000272190	0	0	0	0	0.062	0	0	0.764	0.769
NOS3	PPARG	9606.ENSP00000297494	9606.ENSP00000287820	0	0	0	0	0.052	0.067	0	0.673	0.686
NOS3	PTPN1	9606.ENSP00000297494	9606.ENSP00000360683	0	0	0	0	0.048	0.066	0	0.425	0.444
NOS3	NR3C2	9606.ENSP00000297494	9606.ENSP00000350815	0	0	0	0	0.062	0.067	0	0.451	0.477
NOS3	PGF	9606.ENSP00000297494	9606.ENSP00000451040	0	0	0	0	0	0	0	0.56	0.56
NOS3	PPARA	9606.ENSP00000297494	9606.ENSP00000385523	0	0	0	0	0.062	0.067	0	0.605	0.624
NOS3	TGFBR1	9606.ENSP00000297494	9606.ENSP00000364133	0	0	0	0	0.061	0.077	0	0.673	0.692
NOS3	PDE5A	9606.ENSP00000297494	9606.ENSP00000347046	0	0	0	0	0	0	0	0.736	0.736
NOS3	PRKACA	9606.ENSP00000297494	9606.ENSP00000309591	0	0	0	0	0	0.154	0.9	0.043	0.911
NOS3	PTPN11	9606.ENSP00000297494	9606.ENSP00000340944	0	0	0	0	0	0.171	0.9	0.469	0.952
NQO1	PPARG	9606.ENSP00000319788	9606.ENSP00000287820	0	0	0	0	0.062	0	0	0.406	0.419
NR1H2	PPARD	9606.ENSP00000253727	9606.ENSP00000310928	0	0	0	0.686	0.062	0.417	0	0.57	0.528
NR1H2	PPARG	9606.ENSP00000253727	9606.ENSP00000287820	0	0	0	0.696	0.062	0.417	0	0.74	0.556
NR1H2	PPARA	9606.ENSP00000253727	9606.ENSP00000385523	0	0	0	0.68	0.062	0.417	0	0.799	0.574
NR1H2	NR1H3	9606.ENSP00000253727	9606.ENSP00000477707	0	0	0	0.96	0	0	0.9	0.847	0.903
NR1H2	RXRA	9606.ENSP00000253727	9606.ENSP00000419692	0	0	0	0.694	0.062	0.912	0.9	0.897	0.993
NR1H3	PPARG	9606.ENSP00000477707	9606.ENSP00000287820	0	0	0	0.71	0.062	0.417	0	0.843	0.568
NR1H3	PPARD	9606.ENSP00000477707	9606.ENSP00000310928	0	0	0	0.695	0.052	0.417	0	0.632	0.532
NR1H3	PCK1	9606.ENSP00000477707	9606.ENSP00000319814	0	0	0	0	0.064	0.057	0.9	0.435	0.943
NR1H3	PPARA	9606.ENSP00000477707	9606.ENSP00000385523	0	0	0	0.714	0.063	0.739	0.9	0.882	0.98
NR1H3	RXRA	9606.ENSP00000477707	9606.ENSP00000419692	0	0	0	0.684	0.063	0.986	0.9	0.904	0.998
NR1I2	SULT2A1	9606.ENSP00000336528	9606.ENSP00000222002	0	0	0	0	0.076	0	0	0.687	0.698
NR1I2	PCK1	9606.ENSP00000336528	9606.ENSP00000319814	0	0	0	0	0.119	0.057	0	0.339	0.403
NR1I2	RXRA	9606.ENSP00000336528	9606.ENSP00000419692	0	0	0	0.631	0.062	0.975	0	0.985	0.984
NR3C1	REN	9606.ENSP00000231509	9606.ENSP00000272190	0	0	0	0	0	0.056	0	0.414	0.423
NR3C1	PCK1	9606.ENSP00000231509	9606.ENSP00000319814	0	0	0	0	0.056	0.057	0	0.422	0.441
NR3C1	PNMT	9606.ENSP00000231509	9606.ENSP00000269582	0	0	0	0	0	0	0	0.469	0.469
NR3C1	PPARG	9606.ENSP00000231509	9606.ENSP00000287820	0	0	0	0.578	0.062	0.27	0	0.745	0.507
NR3C1	PGR	9606.ENSP00000231509	9606.ENSP00000325120	0	0	0	0.839	0	0	0.6	0.862	0.655
NR3C1	STAT1	9606.ENSP00000231509	9606.ENSP00000354394	0	0	0	0	0.065	0.056	0.65	0.42	0.796
NR3C1	NR3C2	9606.ENSP00000231509	9606.ENSP00000350815	0	0	0	0.861	0	0.486	0.6	0.968	0.814
NR3C1	PRKACA	9606.ENSP00000231509	9606.ENSP00000309591	0	0	0	0	0.049	0.213	0.9	0.049	0.919
NR3C1	RXRA	9606.ENSP00000231509	9606.ENSP00000419692	0	0	0	0.632	0	0	0.9	0.643	0.923
NR3C2	REN	9606.ENSP00000350815	9606.ENSP00000272190	0	0	0	0	0	0.056	0	0.86	0.863
NR3C2	PGR	9606.ENSP00000350815	9606.ENSP00000325120	0	0	0	0.809	0.062	0	0.6	0.678	0.658
OAT	OTC	9606.ENSP00000357838	9606.ENSP00000039007	0.295	0.59	0	0	0.267	0	0	0.815	0.955
PCK1	PPARG	9606.ENSP00000319814	9606.ENSP00000287820	0	0	0	0	0.062	0.057	0.9	0.614	0.961
PCK1	PPARA	9606.ENSP00000319814	9606.ENSP00000385523	0	0	0	0	0.086	0.057	0	0.644	0.666
PCK1	RXRA	9606.ENSP00000319814	9606.ENSP00000419692	0	0	0	0	0.062	0.057	0.9	0.251	0.924
PDE4D	PRKACA	9606.ENSP00000345502	9606.ENSP00000309591	0	0	0	0	0.15	0.892	0.6	0.335	0.972
PDE5A	REN	9606.ENSP00000347046	9606.ENSP00000272190	0	0	0	0	0.062	0	0	0.46	0.472
PDE5A	PRKACA	9606.ENSP00000347046	9606.ENSP00000309591	0	0	0	0	0.15	0.849	0	0.145	0.88
PGF	REN	9606.ENSP00000451040	9606.ENSP00000272190	0	0	0	0	0	0	0	0.407	0.407
PGR	PRKACA	9606.ENSP00000325120	9606.ENSP00000309591	0	0	0	0	0	0	0.9	0	0.9
PGR	STAT1	9606.ENSP00000325120	9606.ENSP00000354394	0	0	0	0	0	0.056	0	0.442	0.451
PGR	SHBG	9606.ENSP00000325120	9606.ENSP00000369816	0	0	0	0	0	0	0	0.559	0.559
PLA2G2A	RXRA	9606.ENSP00000383364	9606.ENSP00000419692	0	0	0	0	0	0	0	0.481	0.481
PPARA	SULT2A1	9606.ENSP00000385523	9606.ENSP00000222002	0	0	0	0	0.062	0	0.9	0.392	0.937
PPARA	REN	9606.ENSP00000385523	9606.ENSP00000272190	0	0	0	0	0	0.056	0	0.517	0.524
PPARA	PRKACA	9606.ENSP00000385523	9606.ENSP00000309591	0	0	0	0	0	0	0.8	0.047	0.801
PPARA	STAT1	9606.ENSP00000385523	9606.ENSP00000354394	0	0	0	0	0	0.281	0	0.534	0.651
PPARA	RBP4	9606.ENSP00000385523	9606.ENSP00000360522	0	0	0	0	0.064	0	0	0.408	0.422
PPARA	PTPN1	9606.ENSP00000385523	9606.ENSP00000360683	0	0	0	0	0	0.069	0	0.43	0.447
PPARA	RXRA	9606.ENSP00000385523	9606.ENSP00000419692	0	0	0	0.695	0.062	0.885	0.9	0.989	0.991
PPARD	STAT1	9606.ENSP00000310928	9606.ENSP00000354394	0	0	0	0	0	0.281	0	0.209	0.407
PPARD	RXRA	9606.ENSP00000310928	9606.ENSP00000419692	0	0	0	0.705	0.062	0.684	0.9	0.852	0.975
PPARG	SULT2A1	9606.ENSP00000287820	9606.ENSP00000222002	0	0	0	0	0	0	0	0.413	0.413
PPARG	REN	9606.ENSP00000287820	9606.ENSP00000272190	0	0	0	0	0	0.056	0	0.619	0.624
PPARG	VDR	9606.ENSP00000287820	9606.ENSP00000447173	0	0	0	0.684	0	0.27	0	0.8	0.452
PPARG	RBP4	9606.ENSP00000287820	9606.ENSP00000360522	0	0	0	0	0.062	0	0	0.503	0.514
PPARG	PTPN1	9606.ENSP00000287820	9606.ENSP00000360683	0	0	0	0	0	0.069	0	0.559	0.572
PPARG	STAT1	9606.ENSP00000287820	9606.ENSP00000354394	0	0	0	0	0.062	0.281	0	0.801	0.854
PPARG	RXRA	9606.ENSP00000287820	9606.ENSP00000419692	0	0	0	0.694	0.062	0.981	0.9	0.99	0.998
PRKACA	PTPN11	9606.ENSP00000309591	9606.ENSP00000340944	0	0	0	0	0.098	0.154	0.9	0.063	0.918
PTPN1	PTPN11	9606.ENSP00000360683	9606.ENSP00000340944	0	0	0	0.762	0.097	0.139	0.8	0.806	0.863
PTPN1	STAT1	9606.ENSP00000360683	9606.ENSP00000354394	0	0	0	0	0.066	0.062	0	0.397	0.426
PTPN11	ZAP70	9606.ENSP00000340944	9606.ENSP00000264972	0	0	0	0	0.062	0.078	0.8	0.71	0.943
PTPN11	STAT1	9606.ENSP00000340944	9606.ENSP00000354394	0	0	0	0	0.062	0.51	0.9	0.816	0.99
RBP4	TTR	9606.ENSP00000360522	9606.ENSP00000237014	0	0	0	0	0.25	0.951	0.6	0.99	0.999
RBP4	SHBG	9606.ENSP00000360522	9606.ENSP00000369816	0	0	0	0	0	0	0	0.416	0.416
RBP4	SERPINA1	9606.ENSP00000360522	9606.ENSP00000416066	0	0	0	0	0.144	0	0	0.502	0.555
REN	STAT1	9606.ENSP00000272190	9606.ENSP00000354394	0	0	0	0	0	0	0	0.41	0.41
REN	SERPINA1	9606.ENSP00000272190	9606.ENSP00000416066	0	0	0	0	0.083	0	0	0.461	0.485
REN	SHBG	9606.ENSP00000272190	9606.ENSP00000369816	0	0	0	0	0.049	0	0	0.509	0.513
REN	VDR	9606.ENSP00000272190	9606.ENSP00000447173	0	0	0	0	0	0.056	0	0.875	0.877
RXRA	SULT2A1	9606.ENSP00000419692	9606.ENSP00000222002	0	0	0	0	0	0	0.9	0.21	0.917
RXRA	THRA	9606.ENSP00000419692	9606.ENSP00000264637	0	0	0	0.702	0.062	0.873	0.8	0.835	0.98
RXRA	VDR	9606.ENSP00000419692	9606.ENSP00000447173	0	0	0	0.635	0	0.981	0.9	0.988	0.998
S100A9	SERPINA1	9606.ENSP00000357727	9606.ENSP00000416066	0	0	0	0	0.23	0	0	0.501	0.599
SERPINA1	TTR	9606.ENSP00000416066	9606.ENSP00000237014	0	0	0	0	0.178	0.142	0	0.799	0.845
SHBG	TTR	9606.ENSP00000369816	9606.ENSP00000237014	0	0	0	0	0.09	0	0	0.372	0.405
STAT1	ZAP70	9606.ENSP00000354394	9606.ENSP00000264972	0	0	0	0	0.062	0.141	0	0.406	0.479
STAT1	VDR	9606.ENSP00000354394	9606.ENSP00000447173	0	0	0	0	0	0.281	0	0.472	0.604
TGFB2	TGFBR1	9606.ENSP00000355896	9606.ENSP00000364133	0	0	0	0	0.057	0.524	0.9	0.935	0.996
TGFBR1	XIAP	9606.ENSP00000364133	9606.ENSP00000360242	0	0	0	0	0.063	0.299	0.9	0.937	0.995
THRA	TTR	9606.ENSP00000264637	9606.ENSP00000237014	0	0	0	0	0.062	0	0	0.504	0.515
