# Supplementary material for: Network pharmacology reveals that Berberine may function against Alzheimer’s disease via the AKT signaling pathway
Source: Front Neurosci. 2023 May 4;17:1059496. doi: 10.3389/fnins.2023.1059496 (PMC10192713; doi:10.3389/fnins.2023.1059496)
Supplement: Supplementary file 3 [file Table_3.XLSX]

## Sheet: 43 genes 
43 genes obtained from MCODE and cytoHubba
CCL5
PGR
IGF1
MAP2K1
PPARG
IGF1R
KDR
IL2
MMP9
AKT1
ALB
ESR1
AR
STAT1
HSP90AA1
CASP3
ANXA5
EGFR
MET
CASP1
PPARA
TGFB2
GSK3B
NOS3
MMP3
MMP2
JAK2
PTPN1
XIAP
LCK
MAPK14
CASP7
FGFR1
ZAP70
HMGCR
DPP4
VDR
FKBP1A
OTC
GSTM1
TGFBR1
NR1H2
FDPS

## Sheet: cytoHubba_top10
MCC	DMNC	MNC	Degree	EPC	BottleNeck	EcCentricity	Closeness	Radiality	Betweenness	Stress	ClusteringCoefficient
ALB	CASP7	ALB	ALB	ALB	ALB	CCL5	ALB	ALB	ALB	ALB	CASP7
HSP90AA1	TGFB2	PPARG	PPARG	PPARG	HMGCR	MAP2K1	PPARG	PPARG	PPARG	PPARG	TGFB2
CASP3	MET	HSP90AA1	HSP90AA1	HSP90AA1	PPARG	TGFB2	HSP90AA1	HSP90AA1	HSP90AA1	HSP90AA1	DPP4
ANXA5	CASP1	CASP3	CASP3	CASP3	HSP90AA1	NOS3	CASP3	CASP3	CASP3	CASP3	MET
EGFR	IGF1R	EGFR	EGFR	ANXA5	CASP3	DPP4	EGFR	EGFR	EGFR	EGFR	GSTM1
MAPK14	KDR	MAPK14	MAPK14	EGFR	ANXA5	VDR	MAPK14	MAPK14	ESR1	ESR1	TGFBR1
MMP9	JAK2	ESR1	ESR1	ESR1	EGFR	CASP1	ESR1	ESR1	IL2	PPARA	FGFR1
STAT1	FGFR1	MMP9	MMP9	MMP9	MAPK14	FKBP1A	MMP9	MMP9	PPARA	MMP9	NR1H2
IGF1	IL2	IGF1	IGF1	IGF1	IL2	IGF1	IGF1	IGF1	MMP9	IGF1	FDPS
AKT1	ZAP70	AKT1	AKT1	AKT1	AKT1	OTC	AKT1	AKT1	AKT1	AKT1	ZAP70

## Sheet: MCODE_cluster1_2
CCL5
PGR
IGF1
MAP2K1
PPARG
IGF1R
KDR
IL2
MMP9
AKT1
ALB
ESR1
AR
STAT1
HSP90AA1
CASP3
ANXA5
EGFR
MET
CASP1
PPARA
TGFB2
GSK3B
NOS3
MMP3
MMP2
JAK2
PTPN1
XIAP
LCK
MAPK14
