# Supplementary material for: Network pharmacology reveals that Berberine may function against Alzheimer’s disease via the AKT signaling pathway
Source: Front Neurosci. 2023 May 4;17:1059496. doi: 10.3389/fnins.2023.1059496 (PMC10192713; doi:10.3389/fnins.2023.1059496)
Supplement: Supplementary file 4 [file Table_4.XLSX]

## Sheet: GO-P+FDR＜0.01
ID	Description	GeneRatio	BgRatio	pvalue	p.adjust	qvalue	geneID	Count	ONT
GO:0010941	regulation of cell death	30/43	1659/17910	8.72527e-22	2.99713e-18	1.10673e-18	CCL5/IGF1/PPARG/IGF1R/KDR/IL2/MMP9/AKT1/ALB/ESR1/AR/STAT1/CASP3/ANXA5/EGFR/MET/CASP1/PPARA/TGFB2/GSK3B/NOS3/MMP3/JAK2/PTPN1/XIAP/LCK/FGFR1/HMGCR/VDR/TGFBR1	30	BP
GO:0008219	cell death	32/43	2178/17910	6.31401e-21	1.08443e-17	4.00441e-18	CCL5/IGF1/PPARG/IGF1R/KDR/IL2/MMP9/AKT1/ALB/ESR1/AR/STAT1/CASP3/ANXA5/EGFR/MET/CASP1/PPARA/TGFB2/GSK3B/NOS3/MMP3/JAK2/PTPN1/XIAP/LCK/MAPK14/CASP7/FGFR1/HMGCR/VDR/TGFBR1	32	BP
GO:0043067	regulation of programmed cell death	28/43	1539/17910	4.83259e-20	5.39491e-17	1.99214e-17	CCL5/IGF1/PPARG/IGF1R/KDR/IL2/MMP9/AKT1/ALB/ESR1/AR/STAT1/CASP3/ANXA5/EGFR/MET/CASP1/TGFB2/GSK3B/NOS3/JAK2/PTPN1/XIAP/LCK/FGFR1/HMGCR/VDR/TGFBR1	28	BP
GO:0070887	cellular response to chemical stimulus	35/43	3100/17910	6.28228e-20	5.39491e-17	1.99214e-17	CCL5/PGR/IGF1/PPARG/IGF1R/KDR/IL2/MMP9/AKT1/ALB/ESR1/AR/STAT1/HSP90AA1/CASP3/EGFR/MET/CASP1/PPARA/TGFB2/GSK3B/NOS3/MMP3/MMP2/JAK2/PTPN1/XIAP/MAPK14/CASP7/FGFR1/HMGCR/VDR/GSTM1/TGFBR1/NR1H2	35	BP
GO:0012501	programmed cell death	30/43	2049/17910	3.8149e-19	2.62083e-16	9.67779e-17	CCL5/IGF1/PPARG/IGF1R/KDR/IL2/MMP9/AKT1/ALB/ESR1/AR/STAT1/CASP3/ANXA5/EGFR/MET/CASP1/TGFB2/GSK3B/NOS3/JAK2/PTPN1/XIAP/LCK/MAPK14/CASP7/FGFR1/HMGCR/VDR/TGFBR1	30	BP
GO:0042981	regulation of apoptotic process	27/43	1512/17910	5.82485e-19	3.33473e-16	1.23139e-16	CCL5/IGF1/PPARG/IGF1R/KDR/IL2/MMP9/AKT1/ALB/ESR1/AR/STAT1/CASP3/ANXA5/EGFR/CASP1/TGFB2/GSK3B/NOS3/JAK2/PTPN1/XIAP/LCK/FGFR1/HMGCR/VDR/TGFBR1	27	BP
GO:0006915	apoptotic process	29/43	1907/17910	8.93164e-19	3.99282e-16	1.4744e-16	CCL5/IGF1/PPARG/IGF1R/KDR/IL2/MMP9/AKT1/ALB/ESR1/AR/STAT1/CASP3/ANXA5/EGFR/CASP1/TGFB2/GSK3B/NOS3/JAK2/PTPN1/XIAP/LCK/MAPK14/CASP7/FGFR1/HMGCR/VDR/TGFBR1	29	BP
GO:0071310	cellular response to organic substance	32/43	2564/17910	9.29915e-19	3.99282e-16	1.4744e-16	CCL5/PGR/IGF1/PPARG/IGF1R/KDR/IL2/MMP9/AKT1/ESR1/AR/STAT1/HSP90AA1/CASP3/EGFR/CASP1/PPARA/TGFB2/GSK3B/NOS3/MMP3/MMP2/JAK2/PTPN1/XIAP/MAPK14/CASP7/FGFR1/HMGCR/VDR/TGFBR1/NR1H2	32	BP
GO:1901700	response to oxygen-containing compound	27/43	1551/17910	1.12354e-18	4.2882e-16	1.58348e-16	CCL5/IGF1/PPARG/IGF1R/IL2/MMP9/AKT1/ESR1/AR/STAT1/CASP3/EGFR/MET/CASP1/PPARA/TGFB2/GSK3B/NOS3/MMP3/MMP2/JAK2/PTPN1/MAPK14/HMGCR/VDR/OTC/TGFBR1	27	BP
GO:0042221	response to chemical	38/43	4520/17910	4.00148e-18	1.37451e-15	5.07556e-16	CCL5/PGR/IGF1/MAP2K1/PPARG/IGF1R/KDR/IL2/MMP9/AKT1/ALB/ESR1/AR/STAT1/HSP90AA1/CASP3/EGFR/MET/CASP1/PPARA/TGFB2/GSK3B/NOS3/MMP3/MMP2/JAK2/PTPN1/XIAP/LCK/MAPK14/CASP7/FGFR1/HMGCR/VDR/OTC/GSTM1/TGFBR1/NR1H2	38	BP
GO:0042127	regulation of cell proliferation	27/43	1664/17910	6.85093e-18	2.13936e-15	7.89988e-16	CCL5/PGR/IGF1/MAP2K1/PPARG/IGF1R/KDR/IL2/MMP9/AKT1/ESR1/AR/STAT1/CASP3/EGFR/TGFB2/NOS3/MMP2/JAK2/XIAP/MAPK14/FGFR1/ZAP70/HMGCR/DPP4/VDR/TGFBR1	27	BP
GO:0051173	positive regulation of nitrogen compound metabolic process	32/43	2870/17910	2.82915e-17	7.59054e-15	2.80291e-15	CCL5/PGR/IGF1/MAP2K1/PPARG/KDR/IL2/MMP9/AKT1/ESR1/AR/STAT1/HSP90AA1/CASP3/EGFR/MET/CASP1/PPARA/TGFB2/GSK3B/NOS3/JAK2/PTPN1/XIAP/LCK/MAPK14/FGFR1/HMGCR/VDR/FKBP1A/TGFBR1/NR1H2	32	BP
GO:0010033	response to organic substance	33/43	3138/17910	2.87269e-17	7.59054e-15	2.80291e-15	CCL5/PGR/IGF1/PPARG/IGF1R/KDR/IL2/MMP9/AKT1/ESR1/AR/STAT1/HSP90AA1/CASP3/EGFR/CASP1/PPARA/TGFB2/GSK3B/NOS3/MMP3/MMP2/JAK2/PTPN1/XIAP/MAPK14/CASP7/FGFR1/HMGCR/VDR/OTC/TGFBR1/NR1H2	33	BP
GO:0044093	positive regulation of molecular function	26/43	1636/17910	7.15252e-17	1.75492e-14	6.48029e-15	CCL5/IGF1/MAP2K1/PPARG/IL2/MMP9/AKT1/ESR1/AR/HSP90AA1/CASP3/EGFR/MET/CASP1/TGFB2/GSK3B/NOS3/JAK2/PTPN1/LCK/MAPK14/FGFR1/VDR/FKBP1A/TGFBR1/NR1H2	26	BP
GO:1902531	regulation of intracellular signal transduction	27/43	1838/17910	8.68867e-17	1.98971e-14	7.34726e-15	CCL5/IGF1/MAP2K1/IGF1R/KDR/IL2/MMP9/AKT1/ESR1/AR/STAT1/HSP90AA1/EGFR/MET/CASP1/TGFB2/GSK3B/JAK2/PTPN1/XIAP/LCK/MAPK14/FGFR1/ZAP70/HMGCR/FKBP1A/TGFBR1	27	BP
GO:1902533	positive regulation of intracellular signal transduction	22/43	1019/17910	1.09862e-16	2.32574e-14	8.58811e-15	CCL5/IGF1/MAP2K1/KDR/IL2/AKT1/ESR1/AR/HSP90AA1/EGFR/MET/CASP1/TGFB2/JAK2/PTPN1/LCK/MAPK14/FGFR1/ZAP70/HMGCR/FKBP1A/TGFBR1	22	BP
GO:0031325	positive regulation of cellular metabolic process	32/43	3007/17910	1.15102e-16	2.32574e-14	8.58811e-15	CCL5/PGR/IGF1/MAP2K1/PPARG/KDR/IL2/MMP9/AKT1/ESR1/AR/STAT1/HSP90AA1/CASP3/EGFR/MET/CASP1/PPARA/TGFB2/GSK3B/NOS3/JAK2/PTPN1/XIAP/LCK/MAPK14/FGFR1/HMGCR/VDR/FKBP1A/TGFBR1/NR1H2	32	BP
GO:0009893	positive regulation of metabolic process	33/43	3313/17910	1.54921e-16	2.91623e-14	1.07686e-14	CCL5/PGR/IGF1/MAP2K1/PPARG/IGF1R/KDR/IL2/MMP9/AKT1/ESR1/AR/STAT1/HSP90AA1/CASP3/EGFR/MET/CASP1/PPARA/TGFB2/GSK3B/NOS3/JAK2/PTPN1/XIAP/LCK/MAPK14/FGFR1/HMGCR/VDR/FKBP1A/TGFBR1/NR1H2	33	BP
GO:0010604	positive regulation of macromolecule metabolic process	32/43	3041/17910	1.61305e-16	2.91623e-14	1.07686e-14	CCL5/PGR/IGF1/MAP2K1/PPARG/KDR/IL2/MMP9/AKT1/ESR1/AR/STAT1/HSP90AA1/CASP3/EGFR/MET/CASP1/PPARA/TGFB2/GSK3B/NOS3/JAK2/PTPN1/XIAP/LCK/MAPK14/FGFR1/HMGCR/VDR/FKBP1A/TGFBR1/NR1H2	32	BP
GO:0050790	regulation of catalytic activity	28/43	2116/17910	2.29555e-16	3.9426e-14	1.45586e-14	CCL5/IGF1/MAP2K1/PPARG/IGF1R/IL2/MMP9/AKT1/ESR1/HSP90AA1/CASP3/ANXA5/EGFR/CASP1/TGFB2/GSK3B/NOS3/JAK2/PTPN1/XIAP/LCK/MAPK14/FGFR1/HMGCR/VDR/FKBP1A/TGFBR1/NR1H2	28	BP
GO:0007166	cell surface receptor signaling pathway	31/43	2831/17910	2.709e-16	4.24627e-14	1.56799e-14	CCL5/IGF1/PPARG/IGF1R/KDR/IL2/MMP9/AKT1/ESR1/AR/STAT1/HSP90AA1/CASP3/EGFR/MET/CASP1/TGFB2/GSK3B/NOS3/MMP3/MMP2/JAK2/PTPN1/XIAP/LCK/MAPK14/FGFR1/ZAP70/FKBP1A/TGFBR1/NR1H2	31	BP
GO:0033002	muscle cell proliferation	14/43	243/17910	2.71959e-16	4.24627e-14	1.56799e-14	CCL5/IGF1/PPARG/MMP9/AKT1/STAT1/EGFR/TGFB2/MMP2/JAK2/MAPK14/FGFR1/HMGCR/TGFBR1	14	BP
GO:0051247	positive regulation of protein metabolic process	25/43	1548/17910	2.86017e-16	4.2716e-14	1.57735e-14	CCL5/IGF1/MAP2K1/PPARG/KDR/IL2/MMP9/AKT1/AR/HSP90AA1/CASP3/EGFR/CASP1/TGFB2/GSK3B/JAK2/PTPN1/XIAP/LCK/MAPK14/FGFR1/HMGCR/FKBP1A/TGFBR1/NR1H2	25	BP
GO:0008283	cell proliferation	27/43	1969/17910	4.98118e-16	7.12931e-14	2.6326e-14	CCL5/PGR/IGF1/MAP2K1/PPARG/IGF1R/KDR/IL2/MMP9/AKT1/ESR1/AR/STAT1/CASP3/EGFR/TGFB2/NOS3/MMP2/JAK2/XIAP/MAPK14/FGFR1/ZAP70/HMGCR/DPP4/VDR/TGFBR1	27	BP
GO:0009967	positive regulation of signal transduction	25/43	1591/17910	5.45136e-16	7.49017e-14	2.76585e-14	CCL5/IGF1/MAP2K1/KDR/IL2/MMP9/AKT1/ESR1/AR/HSP90AA1/EGFR/MET/CASP1/TGFB2/GSK3B/JAK2/PTPN1/XIAP/LCK/MAPK14/FGFR1/ZAP70/HMGCR/FKBP1A/TGFBR1	25	BP
GO:0032270	positive regulation of cellular protein metabolic process	24/43	1458/17910	1.05419e-15	1.39275e-13	5.14292e-14	CCL5/IGF1/MAP2K1/PPARG/KDR/IL2/MMP9/AKT1/AR/HSP90AA1/EGFR/CASP1/TGFB2/GSK3B/JAK2/PTPN1/XIAP/LCK/MAPK14/FGFR1/HMGCR/FKBP1A/TGFBR1/NR1H2	24	BP
GO:0071495	cellular response to endogenous stimulus	23/43	1305/17910	1.33116e-15	1.67024e-13	6.16758e-14	CCL5/PGR/IGF1/PPARG/IGF1R/AKT1/ESR1/AR/STAT1/CASP3/EGFR/PPARA/TGFB2/GSK3B/MMP2/JAK2/PTPN1/XIAP/CASP7/FGFR1/VDR/TGFBR1/NR1H2	23	BP
GO:0060548	negative regulation of cell death	21/43	1003/17910	1.36147e-15	1.67024e-13	6.16758e-14	CCL5/IGF1/IGF1R/KDR/IL2/MMP9/AKT1/ALB/AR/CASP3/ANXA5/EGFR/MET/PPARA/GSK3B/NOS3/JAK2/PTPN1/XIAP/HMGCR/TGFBR1	21	BP
GO:0065009	regulation of molecular function	31/43	3065/17910	2.68652e-15	3.18214e-13	1.17505e-13	CCL5/IGF1/MAP2K1/PPARG/IGF1R/IL2/MMP9/AKT1/ESR1/AR/HSP90AA1/CASP3/ANXA5/EGFR/MET/CASP1/PPARA/TGFB2/GSK3B/NOS3/JAK2/PTPN1/XIAP/LCK/MAPK14/FGFR1/HMGCR/VDR/FKBP1A/TGFBR1/NR1H2	31	BP
GO:0043069	negative regulation of programmed cell death	20/43	916/17910	3.84209e-15	4.29745e-13	1.58689e-13	CCL5/IGF1/IGF1R/KDR/IL2/MMP9/AKT1/ALB/AR/CASP3/ANXA5/EGFR/MET/GSK3B/NOS3/JAK2/PTPN1/XIAP/HMGCR/TGFBR1	20	BP
GO:0010647	positive regulation of cell communication	25/43	1730/17910	3.87834e-15	4.29745e-13	1.58689e-13	CCL5/IGF1/MAP2K1/KDR/IL2/MMP9/AKT1/ESR1/AR/HSP90AA1/EGFR/MET/CASP1/TGFB2/GSK3B/JAK2/PTPN1/XIAP/LCK/MAPK14/FGFR1/ZAP70/HMGCR/FKBP1A/TGFBR1	25	BP
GO:0023056	positive regulation of signaling	25/43	1736/17910	4.20464e-15	4.51342e-13	1.66664e-13	CCL5/IGF1/MAP2K1/KDR/IL2/MMP9/AKT1/ESR1/AR/HSP90AA1/EGFR/MET/CASP1/TGFB2/GSK3B/JAK2/PTPN1/XIAP/LCK/MAPK14/FGFR1/ZAP70/HMGCR/FKBP1A/TGFBR1	25	BP
GO:1901701	cellular response to oxygen-containing compound	21/43	1068/17910	4.75703e-15	4.88244e-13	1.80291e-13	CCL5/IGF1/PPARG/IGF1R/MMP9/AKT1/ESR1/AR/STAT1/EGFR/MET/CASP1/GSK3B/NOS3/MMP3/MMP2/JAK2/PTPN1/MAPK14/HMGCR/VDR	21	BP
GO:0009719	response to endogenous stimulus	24/43	1560/17910	4.8327e-15	4.88244e-13	1.80291e-13	CCL5/PGR/IGF1/PPARG/IGF1R/AKT1/ESR1/AR/STAT1/CASP3/EGFR/PPARA/TGFB2/GSK3B/MMP2/JAK2/PTPN1/XIAP/CASP7/FGFR1/VDR/OTC/TGFBR1/NR1H2	24	BP
GO:0008284	positive regulation of cell proliferation	20/43	931/17910	5.23314e-15	5.13595e-13	1.89652e-13	CCL5/IGF1/IGF1R/KDR/IL2/MMP9/AKT1/ESR1/AR/STAT1/EGFR/TGFB2/MMP2/JAK2/MAPK14/FGFR1/ZAP70/HMGCR/DPP4/TGFBR1	20	BP
GO:0080134	regulation of response to stress	24/43	1592/17910	7.62028e-15	7.27102e-13	2.68492e-13	CCL5/IGF1/MAP2K1/PPARG/IGF1R/IL2/MMP9/AKT1/ESR1/STAT1/HSP90AA1/EGFR/MET/PPARA/TGFB2/GSK3B/NOS3/MMP3/JAK2/PTPN1/XIAP/MAPK14/HMGCR/NR1H2	24	BP
GO:0006950	response to stress	33/43	3822/17910	1.25734e-14	1.16729e-12	4.31036e-13	CCL5/IGF1/MAP2K1/PPARG/IGF1R/IL2/MMP9/AKT1/ALB/ESR1/STAT1/HSP90AA1/CASP3/ANXA5/EGFR/MET/CASP1/PPARA/TGFB2/GSK3B/NOS3/MMP3/MMP2/JAK2/PTPN1/XIAP/LCK/MAPK14/HMGCR/DPP4/GSTM1/TGFBR1/NR1H2	33	BP
GO:0043085	positive regulation of catalytic activity	22/43	1293/17910	1.56808e-14	1.41746e-12	5.23417e-13	CCL5/IGF1/MAP2K1/PPARG/IL2/AKT1/ESR1/HSP90AA1/CASP3/EGFR/CASP1/TGFB2/GSK3B/NOS3/JAK2/PTPN1/LCK/MAPK14/FGFR1/VDR/TGFBR1/NR1H2	22	BP
GO:0032101	regulation of response to external stimulus	19/43	873/17910	2.56428e-14	2.25854e-12	8.33998e-13	CCL5/IGF1/MAP2K1/PPARG/KDR/IL2/MMP9/ESR1/STAT1/EGFR/MET/PPARA/NOS3/MMP3/JAK2/XIAP/MAPK14/FGFR1/HMGCR	19	BP
GO:0050673	epithelial cell proliferation	15/43	425/17910	2.75424e-14	2.3652e-12	8.73384e-13	CCL5/PGR/IGF1/MAP2K1/PPARG/KDR/AKT1/ESR1/AR/STAT1/EGFR/TGFB2/FGFR1/VDR/TGFBR1	15	BP
GO:0043066	negative regulation of apoptotic process	19/43	894/17910	3.93534e-14	3.29705e-12	1.21748e-12	CCL5/IGF1/IGF1R/KDR/IL2/MMP9/AKT1/ALB/AR/CASP3/ANXA5/EGFR/GSK3B/NOS3/JAK2/PTPN1/XIAP/HMGCR/TGFBR1	19	BP
GO:0035556	intracellular signal transduction	28/43	2624/17910	6.14499e-14	5.02573e-12	1.85582e-12	CCL5/IGF1/MAP2K1/IGF1R/KDR/IL2/MMP9/AKT1/ESR1/AR/STAT1/HSP90AA1/CASP3/EGFR/MET/CASP1/TGFB2/GSK3B/JAK2/PTPN1/XIAP/LCK/MAPK14/FGFR1/ZAP70/HMGCR/FKBP1A/TGFBR1	28	BP
GO:0032879	regulation of localization	28/43	2688/17910	1.13998e-13	9.10661e-12	3.36274e-12	CCL5/IGF1/MAP2K1/PPARG/IGF1R/KDR/IL2/MMP9/AKT1/AR/HSP90AA1/EGFR/MET/CASP1/PPARA/TGFB2/GSK3B/NOS3/JAK2/PTPN1/LCK/MAPK14/FGFR1/HMGCR/DPP4/FKBP1A/TGFBR1/NR1H2	28	BP
GO:0007167	enzyme linked receptor protein signaling pathway	19/43	968/17910	1.63949e-13	1.27992e-11	4.72629e-12	IGF1/IGF1R/KDR/MMP9/AKT1/AR/HSP90AA1/CASP3/EGFR/MET/TGFB2/MMP2/JAK2/PTPN1/XIAP/MAPK14/FGFR1/FKBP1A/TGFBR1	19	BP
GO:0009966	regulation of signal transduction	30/43	3265/17910	1.79433e-13	1.36967e-11	5.05771e-12	CCL5/IGF1/MAP2K1/PPARG/IGF1R/KDR/IL2/MMP9/AKT1/ESR1/AR/STAT1/HSP90AA1/EGFR/MET/CASP1/TGFB2/GSK3B/NOS3/JAK2/PTPN1/XIAP/LCK/MAPK14/FGFR1/ZAP70/HMGCR/FKBP1A/TGFBR1/NR1H2	30	BP
GO:0010646	regulation of cell communication	31/43	3589/17910	2.42119e-13	1.808e-11	6.67629e-12	CCL5/IGF1/MAP2K1/PPARG/IGF1R/KDR/IL2/MMP9/AKT1/ESR1/AR/STAT1/HSP90AA1/EGFR/MET/CASP1/TGFB2/GSK3B/NOS3/JAK2/PTPN1/XIAP/LCK/MAPK14/FGFR1/ZAP70/HMGCR/DPP4/FKBP1A/TGFBR1/NR1H2	31	BP
GO:0019220	regulation of phosphate metabolic process	23/43	1671/17910	2.6788e-13	1.9578e-11	7.22946e-12	CCL5/IGF1/MAP2K1/IGF1R/KDR/IL2/MMP9/AKT1/AR/HSP90AA1/CASP3/EGFR/PPARA/TGFB2/GSK3B/NOS3/JAK2/PTPN1/MAPK14/FGFR1/HMGCR/FKBP1A/TGFBR1	23	BP
GO:0051174	regulation of phosphorus metabolic process	23/43	1673/17910	2.74758e-13	1.96624e-11	7.2606e-12	CCL5/IGF1/MAP2K1/IGF1R/KDR/IL2/MMP9/AKT1/AR/HSP90AA1/CASP3/EGFR/PPARA/TGFB2/GSK3B/NOS3/JAK2/PTPN1/MAPK14/FGFR1/HMGCR/FKBP1A/TGFBR1	23	BP
GO:0048523	negative regulation of cellular process	34/43	4580/17910	2.93614e-13	2.05829e-11	7.60053e-12	CCL5/IGF1/MAP2K1/PPARG/IGF1R/KDR/IL2/MMP9/AKT1/ALB/ESR1/AR/STAT1/CASP3/ANXA5/EGFR/MET/PPARA/TGFB2/GSK3B/NOS3/MMP3/JAK2/PTPN1/XIAP/LCK/MAPK14/FGFR1/HMGCR/DPP4/VDR/FKBP1A/TGFBR1/NR1H2	34	BP
GO:0048584	positive regulation of response to stimulus	26/43	2322/17910	3.39015e-13	2.32904e-11	8.60028e-12	CCL5/IGF1/MAP2K1/KDR/IL2/MMP9/AKT1/ESR1/AR/HSP90AA1/EGFR/MET/CASP1/TGFB2/GSK3B/MMP3/JAK2/PTPN1/XIAP/LCK/MAPK14/FGFR1/ZAP70/HMGCR/FKBP1A/TGFBR1	26	BP
GO:0023051	regulation of signaling	31/43	3635/17910	3.46847e-13	2.33612e-11	8.62644e-12	CCL5/IGF1/MAP2K1/PPARG/IGF1R/KDR/IL2/MMP9/AKT1/ESR1/AR/STAT1/HSP90AA1/EGFR/MET/CASP1/TGFB2/GSK3B/NOS3/JAK2/PTPN1/XIAP/LCK/MAPK14/FGFR1/ZAP70/HMGCR/DPP4/FKBP1A/TGFBR1/NR1H2	31	BP
GO:0009605	response to external stimulus	26/43	2331/17910	3.71593e-13	2.45466e-11	9.06415e-12	CCL5/IGF1/MAP2K1/PPARG/KDR/IL2/MMP9/AKT1/ALB/ESR1/STAT1/CASP3/EGFR/MET/CASP1/PPARA/TGFB2/NOS3/MMP3/JAK2/XIAP/MAPK14/FGFR1/HMGCR/VDR/OTC	26	BP
GO:0042592	homeostatic process	23/43	1730/17910	5.58131e-13	3.61732e-11	1.33575e-11	CCL5/PPARG/IGF1R/KDR/IL2/AKT1/ALB/ESR1/STAT1/HSP90AA1/CASP3/EGFR/MET/NOS3/JAK2/XIAP/LCK/MAPK14/HMGCR/VDR/FKBP1A/OTC/NR1H2	23	BP
GO:0051338	regulation of transferase activity	18/43	902/17910	6.78901e-13	4.31856e-11	1.59469e-11	CCL5/IGF1/MAP2K1/PPARG/IGF1R/IL2/AKT1/HSP90AA1/CASP3/EGFR/TGFB2/GSK3B/JAK2/PTPN1/MAPK14/FGFR1/HMGCR/TGFBR1	18	BP
GO:0009888	tissue development	24/43	1964/17910	8.01281e-13	5.00437e-11	1.84793e-11	PGR/IGF1/MAP2K1/PPARG/KDR/MMP9/AKT1/ESR1/AR/STAT1/EGFR/MET/PPARA/TGFB2/GSK3B/NOS3/MMP2/JAK2/MAPK14/FGFR1/HMGCR/VDR/FKBP1A/TGFBR1	24	BP
GO:0018108	peptidyl-tyrosine phosphorylation	13/43	346/17910	9.05316e-13	5.55314e-11	2.05058e-11	CCL5/IGF1/MAP2K1/IGF1R/KDR/IL2/EGFR/MET/JAK2/PTPN1/LCK/FGFR1/ZAP70	13	BP
GO:0018212	peptidyl-tyrosine modification	13/43	349/17910	1.01005e-12	6.0869e-11	2.24767e-11	CCL5/IGF1/MAP2K1/IGF1R/KDR/IL2/EGFR/MET/JAK2/PTPN1/LCK/FGFR1/ZAP70	13	BP
GO:0032268	regulation of cellular protein metabolic process	26/43	2452/17910	1.22907e-12	7.27908e-11	2.6879e-11	CCL5/IGF1/MAP2K1/PPARG/IGF1R/KDR/IL2/MMP9/AKT1/AR/HSP90AA1/CASP3/EGFR/CASP1/TGFB2/GSK3B/JAK2/PTPN1/XIAP/LCK/MAPK14/FGFR1/HMGCR/FKBP1A/TGFBR1/NR1H2	26	BP
GO:0018193	peptidyl-amino acid modification	19/43	1107/17910	1.78053e-12	1.03663e-10	3.82791e-11	CCL5/IGF1/MAP2K1/IGF1R/KDR/IL2/AKT1/HSP90AA1/EGFR/MET/GSK3B/JAK2/PTPN1/LCK/MAPK14/FGFR1/ZAP70/FKBP1A/TGFBR1	19	BP
GO:0006468	protein phosphorylation	23/43	1835/17910	1.92846e-12	1.08624e-10	4.0111e-11	CCL5/IGF1/MAP2K1/IGF1R/KDR/IL2/MMP9/AKT1/AR/HSP90AA1/CASP3/EGFR/MET/TGFB2/GSK3B/JAK2/PTPN1/LCK/MAPK14/FGFR1/ZAP70/HMGCR/TGFBR1	23	BP
GO:0048661	positive regulation of smooth muscle cell proliferation	9/43	101/17910	1.92899e-12	1.08624e-10	4.0111e-11	CCL5/IGF1/MMP9/AKT1/STAT1/EGFR/MMP2/JAK2/HMGCR	9	BP
GO:0050678	regulation of epithelial cell proliferation	13/43	369/17910	2.04458e-12	1.12105e-10	4.13962e-11	CCL5/PGR/IGF1/PPARG/KDR/AKT1/AR/STAT1/EGFR/TGFB2/FGFR1/VDR/TGFBR1	13	BP
GO:0031401	positive regulation of protein modification process	19/43	1117/17910	2.08693e-12	1.12105e-10	4.13962e-11	CCL5/IGF1/MAP2K1/KDR/IL2/MMP9/AKT1/AR/HSP90AA1/EGFR/TGFB2/JAK2/PTPN1/XIAP/MAPK14/FGFR1/HMGCR/FKBP1A/TGFBR1	19	BP
GO:0009891	positive regulation of biosynthetic process	23/43	1842/17910	2.08871e-12	1.12105e-10	4.13962e-11	CCL5/PGR/IGF1/MAP2K1/PPARG/KDR/IL2/AKT1/ESR1/AR/STAT1/HSP90AA1/EGFR/MET/PPARA/TGFB2/NOS3/JAK2/MAPK14/FGFR1/VDR/TGFBR1/NR1H2	23	BP
GO:0097191	extrinsic apoptotic signaling pathway	11/43	213/17910	2.1418e-12	1.13186e-10	4.17954e-11	IGF1/IL2/AKT1/AR/CASP3/TGFB2/GSK3B/NOS3/JAK2/FGFR1/TGFBR1	11	BP
GO:0097190	apoptotic signaling pathway	15/43	579/17910	2.41551e-12	1.25716e-10	4.64224e-11	IGF1/IL2/MMP9/AKT1/AR/CASP3/CASP1/TGFB2/GSK3B/NOS3/JAK2/PTPN1/LCK/FGFR1/TGFBR1	15	BP
GO:0048583	regulation of response to stimulus	32/43	4275/17910	3.66821e-12	1.88064e-10	6.94454e-11	CCL5/IGF1/MAP2K1/PPARG/IGF1R/KDR/IL2/MMP9/AKT1/ESR1/AR/STAT1/HSP90AA1/EGFR/MET/CASP1/PPARA/TGFB2/GSK3B/NOS3/MMP3/JAK2/PTPN1/XIAP/LCK/MAPK14/FGFR1/ZAP70/HMGCR/FKBP1A/TGFBR1/NR1H2	32	BP
GO:0065008	regulation of biological quality	30/43	3661/17910	4.01389e-12	1.99924e-10	7.38246e-11	CCL5/IGF1/PPARG/IGF1R/KDR/IL2/AKT1/ALB/ESR1/AR/STAT1/HSP90AA1/CASP3/ANXA5/EGFR/MET/PPARA/GSK3B/NOS3/JAK2/XIAP/LCK/MAPK14/FGFR1/HMGCR/DPP4/VDR/FKBP1A/OTC/NR1H2	30	BP
GO:0010557	positive regulation of macromolecule biosynthetic process	22/43	1698/17910	4.01593e-12	1.99924e-10	7.38246e-11	CCL5/PGR/IGF1/MAP2K1/PPARG/KDR/IL2/AKT1/ESR1/AR/STAT1/HSP90AA1/EGFR/MET/PPARA/TGFB2/JAK2/MAPK14/FGFR1/VDR/TGFBR1/NR1H2	22	BP
GO:1901698	response to nitrogen compound	18/43	1006/17910	4.2644e-12	2.06373e-10	7.6206e-11	IGF1/PPARG/IGF1R/MMP9/AKT1/STAT1/CASP3/EGFR/PPARA/GSK3B/MMP3/MMP2/JAK2/PTPN1/MAPK14/CASP7/OTC/GSTM1	18	BP
GO:1901652	response to peptide	14/43	491/17910	4.26564e-12	2.06373e-10	7.6206e-11	IGF1/PPARG/IGF1R/MMP9/AKT1/STAT1/PPARA/GSK3B/MMP3/MMP2/JAK2/PTPN1/MAPK14/OTC	14	BP
GO:0140096	catalytic activity, acting on a protein	24/43	1837/16967	6.02171e-13	2.17384e-10	7.47959e-11	CCL5/MAP2K1/IGF1R/KDR/MMP9/AKT1/CASP3/EGFR/MET/CASP1/GSK3B/MMP3/MMP2/JAK2/PTPN1/XIAP/LCK/MAPK14/CASP7/FGFR1/ZAP70/DPP4/FKBP1A/TGFBR1	24	MF
GO:0031399	regulation of protein modification process	22/43	1718/17910	5.07787e-12	2.42257e-10	8.94567e-11	CCL5/IGF1/MAP2K1/IGF1R/KDR/IL2/MMP9/AKT1/AR/HSP90AA1/CASP3/EGFR/TGFB2/GSK3B/JAK2/PTPN1/XIAP/MAPK14/FGFR1/HMGCR/FKBP1A/TGFBR1	22	BP
GO:0048513	animal organ development	29/43	3403/17910	5.17263e-12	2.43397e-10	8.98777e-11	PGR/IGF1/MAP2K1/PPARG/KDR/IL2/MMP9/AKT1/ESR1/AR/STAT1/CASP3/EGFR/MET/PPARA/TGFB2/GSK3B/NOS3/MMP2/JAK2/LCK/MAPK14/FGFR1/ZAP70/HMGCR/VDR/FKBP1A/OTC/TGFBR1	29	BP
GO:0010562	positive regulation of phosphorus metabolic process	18/43	1025/17910	5.83272e-12	2.67139e-10	9.86446e-11	CCL5/IGF1/MAP2K1/KDR/IL2/MMP9/AKT1/AR/HSP90AA1/EGFR/TGFB2/NOS3/JAK2/PTPN1/MAPK14/FGFR1/HMGCR/TGFBR1	18	BP
GO:0045937	positive regulation of phosphate metabolic process	18/43	1025/17910	5.83272e-12	2.67139e-10	9.86446e-11	CCL5/IGF1/MAP2K1/KDR/IL2/MMP9/AKT1/AR/HSP90AA1/EGFR/TGFB2/NOS3/JAK2/PTPN1/MAPK14/FGFR1/HMGCR/TGFBR1	18	BP
GO:0014070	response to organic cyclic compound	17/43	878/17910	5.92011e-12	2.67574e-10	9.88052e-11	CCL5/PGR/PPARG/AKT1/ESR1/AR/STAT1/CASP3/EGFR/PPARA/TGFB2/JAK2/CASP7/VDR/OTC/TGFBR1/NR1H2	17	BP
GO:0000165	MAPK cascade	17/43	882/17910	6.36369e-12	2.83887e-10	1.04829e-10	CCL5/IGF1/MAP2K1/IGF1R/KDR/IL2/AKT1/AR/EGFR/MET/TGFB2/JAK2/PTPN1/MAPK14/FGFR1/HMGCR/TGFBR1	17	BP
GO:0033993	response to lipid	17/43	883/17910	6.47932e-12	2.85339e-10	1.05365e-10	CCL5/PGR/PPARG/AKT1/ESR1/AR/CASP3/EGFR/CASP1/PPARA/TGFB2/NOS3/JAK2/MAPK14/VDR/TGFBR1/NR1H2	17	BP
GO:0023014	signal transduction by protein phosphorylation	17/43	886/17910	6.83805e-12	2.97325e-10	1.09792e-10	CCL5/IGF1/MAP2K1/IGF1R/KDR/IL2/AKT1/AR/EGFR/MET/TGFB2/JAK2/PTPN1/MAPK14/FGFR1/HMGCR/TGFBR1	17	BP
GO:0051240	positive regulation of multicellular organismal process	22/43	1750/17910	7.34473e-12	3.15364e-10	1.16453e-10	IGF1/MAP2K1/PPARG/IGF1R/KDR/IL2/MMP9/AKT1/AR/STAT1/EGFR/MET/CASP1/TGFB2/NOS3/JAK2/MAPK14/FGFR1/ZAP70/HMGCR/VDR/TGFBR1	22	BP
GO:0048660	regulation of smooth muscle cell proliferation	10/43	172/17910	7.48129e-12	3.17262e-10	1.17153e-10	CCL5/IGF1/PPARG/MMP9/AKT1/STAT1/EGFR/MMP2/JAK2/HMGCR	10	BP
GO:0030335	positive regulation of cell migration	14/43	516/17910	8.30051e-12	3.47475e-10	1.2831e-10	CCL5/IGF1/IGF1R/KDR/MMP9/AKT1/EGFR/MET/TGFB2/NOS3/JAK2/MAPK14/FGFR1/TGFBR1	14	BP
GO:0048659	smooth muscle cell proliferation	10/43	174/17910	8.39604e-12	3.47475e-10	1.2831e-10	CCL5/IGF1/PPARG/MMP9/AKT1/STAT1/EGFR/MMP2/JAK2/HMGCR	10	BP
GO:0001934	positive regulation of protein phosphorylation	17/43	907/17910	9.91668e-12	4.05521e-10	1.49744e-10	CCL5/IGF1/MAP2K1/KDR/IL2/MMP9/AKT1/AR/HSP90AA1/EGFR/TGFB2/JAK2/PTPN1/MAPK14/FGFR1/HMGCR/TGFBR1	17	BP
GO:0005102	signaling receptor binding	21/43	1386/16967	2.25547e-12	4.07112e-10	1.40076e-10	CCL5/IGF1/PPARG/IGF1R/KDR/IL2/ESR1/AR/STAT1/CASP3/EGFR/TGFB2/JAK2/PTPN1/LCK/FGFR1/DPP4/VDR/FKBP1A/TGFBR1/NR1H2	21	MF
GO:0051246	regulation of protein metabolic process	26/43	2700/17910	1.17217e-11	4.73694e-10	1.74918e-10	CCL5/IGF1/MAP2K1/PPARG/IGF1R/KDR/IL2/MMP9/AKT1/AR/HSP90AA1/CASP3/EGFR/CASP1/TGFB2/GSK3B/JAK2/PTPN1/XIAP/LCK/MAPK14/FGFR1/HMGCR/FKBP1A/TGFBR1/NR1H2	26	BP
GO:0048608	reproductive structure development	13/43	426/17910	1.24427e-11	4.92899e-10	1.8201e-10	PGR/MAP2K1/PPARG/AKT1/ESR1/AR/CASP3/EGFR/TGFB2/NOS3/MAPK14/VDR/TGFBR1	13	BP
GO:0071407	cellular response to organic cyclic compound	14/43	532/17910	1.24839e-11	4.92899e-10	1.8201e-10	CCL5/PGR/PPARG/AKT1/ESR1/AR/STAT1/CASP3/EGFR/PPARA/JAK2/CASP7/VDR/NR1H2	14	BP
GO:0061458	reproductive system development	13/43	429/17910	1.35842e-11	5.30248e-10	1.95801e-10	PGR/MAP2K1/PPARG/AKT1/ESR1/AR/CASP3/EGFR/TGFB2/NOS3/MAPK14/VDR/TGFBR1	13	BP
GO:0031328	positive regulation of cellular biosynthetic process	22/43	1809/17910	1.42247e-11	5.48366e-10	2.02492e-10	CCL5/PGR/IGF1/MAP2K1/PPARG/IL2/AKT1/ESR1/AR/STAT1/HSP90AA1/EGFR/MET/PPARA/TGFB2/NOS3/JAK2/MAPK14/FGFR1/VDR/TGFBR1/NR1H2	22	BP
GO:0016310	phosphorylation	24/43	2243/17910	1.43677e-11	5.48366e-10	2.02492e-10	CCL5/IGF1/MAP2K1/IGF1R/KDR/IL2/MMP9/AKT1/AR/HSP90AA1/CASP3/EGFR/MET/PPARA/TGFB2/GSK3B/JAK2/PTPN1/LCK/MAPK14/FGFR1/ZAP70/HMGCR/TGFBR1	24	BP
GO:2000147	positive regulation of cell motility	14/43	540/17910	1.52347e-11	5.69418e-10	2.10265e-10	CCL5/IGF1/IGF1R/KDR/MMP9/AKT1/EGFR/MET/TGFB2/NOS3/JAK2/MAPK14/FGFR1/TGFBR1	14	BP
GO:0010243	response to organonitrogen compound	17/43	932/17910	1.52508e-11	5.69418e-10	2.10265e-10	IGF1/PPARG/IGF1R/MMP9/AKT1/STAT1/CASP3/EGFR/PPARA/GSK3B/MMP3/MMP2/JAK2/PTPN1/MAPK14/CASP7/OTC	17	BP
GO:0048585	negative regulation of response to stimulus	21/43	1620/17910	1.60219e-11	5.91775e-10	2.18521e-10	CCL5/IGF1/PPARG/IGF1R/IL2/MMP9/AKT1/ESR1/AR/STAT1/EGFR/MET/PPARA/TGFB2/GSK3B/NOS3/PTPN1/MAPK14/HMGCR/TGFBR1/NR1H2	21	BP
GO:0035295	tube development	18/43	1093/17910	1.70162e-11	6.21816e-10	2.29614e-10	PGR/MAP2K1/PPARG/KDR/AKT1/ESR1/AR/STAT1/EGFR/MET/TGFB2/NOS3/MMP2/MAPK14/FGFR1/VDR/OTC/TGFBR1	18	BP
GO:0009968	negative regulation of signal transduction	19/43	1266/17910	1.87513e-11	6.75453e-10	2.49421e-10	CCL5/IGF1/PPARG/IGF1R/MMP9/AKT1/ESR1/AR/STAT1/EGFR/MET/TGFB2/GSK3B/NOS3/PTPN1/MAPK14/HMGCR/TGFBR1/NR1H2	19	BP
GO:0007169	transmembrane receptor protein tyrosine kinase signaling pathway	15/43	669/17910	1.88773e-11	6.75453e-10	2.49421e-10	IGF1/IGF1R/KDR/MMP9/AKT1/AR/HSP90AA1/CASP3/EGFR/MET/MMP2/JAK2/PTPN1/MAPK14/FGFR1	15	BP
GO:0043549	regulation of kinase activity	16/43	807/17910	2.1101e-11	7.47236e-10	2.75927e-10	CCL5/IGF1/MAP2K1/IGF1R/IL2/AKT1/HSP90AA1/CASP3/EGFR/TGFB2/JAK2/PTPN1/MAPK14/FGFR1/HMGCR/TGFBR1	16	BP
GO:0051272	positive regulation of cellular component movement	14/43	555/17910	2.19448e-11	7.69187e-10	2.84033e-10	CCL5/IGF1/IGF1R/KDR/MMP9/AKT1/EGFR/MET/TGFB2/NOS3/JAK2/MAPK14/FGFR1/TGFBR1	14	BP
GO:0042327	positive regulation of phosphorylation	17/43	955/17910	2.24112e-11	7.77599e-10	2.87139e-10	CCL5/IGF1/MAP2K1/KDR/IL2/MMP9/AKT1/AR/HSP90AA1/EGFR/TGFB2/JAK2/PTPN1/MAPK14/FGFR1/HMGCR/TGFBR1	17	BP
GO:0042325	regulation of phosphorylation	20/43	1467/17910	2.50017e-11	8.58807e-10	3.17126e-10	CCL5/IGF1/MAP2K1/IGF1R/KDR/IL2/MMP9/AKT1/AR/HSP90AA1/CASP3/EGFR/PPARA/TGFB2/JAK2/PTPN1/MAPK14/FGFR1/HMGCR/TGFBR1	20	BP
GO:0043491	protein kinase B signaling	11/43	268/17910	2.58384e-11	8.7876e-10	3.24494e-10	CCL5/IGF1/KDR/AKT1/ESR1/HSP90AA1/EGFR/MET/LCK/FGFR1/TGFBR1	11	BP
GO:0042802	identical protein binding	22/43	1670/16967	8.45156e-12	9.02369e-10	3.10481e-10	CCL5/PGR/PPARG/IGF1R/KDR/MMP9/AKT1/ALB/ESR1/STAT1/HSP90AA1/EGFR/MET/CASP1/TGFB2/JAK2/XIAP/LCK/FGFR1/HMGCR/DPP4/GSTM1	22	MF
GO:0004713	protein tyrosine kinase activity	9/43	120/16967	1.50527e-11	9.02369e-10	3.10481e-10	MAP2K1/IGF1R/KDR/EGFR/MET/JAK2/LCK/FGFR1/ZAP70	9	MF
GO:0019902	phosphatase binding	10/43	177/16967	1.68362e-11	9.02369e-10	3.10481e-10	PPARG/AKT1/STAT1/EGFR/MET/PPARA/PTPN1/LCK/MAPK14/HMGCR	10	MF
GO:0004672	protein kinase activity	14/43	517/16967	1.7398e-11	9.02369e-10	3.10481e-10	CCL5/MAP2K1/IGF1R/KDR/AKT1/EGFR/MET/GSK3B/JAK2/LCK/MAPK14/FGFR1/ZAP70/TGFBR1	14	MF
GO:0004879	nuclear receptor activity	7/43	46/16967	1.99971e-11	9.02369e-10	3.10481e-10	PGR/PPARG/ESR1/AR/PPARA/VDR/NR1H2	7	MF
GO:0098531	transcription factor activity, direct ligand regulated sequence-specific DNA binding	7/43	46/16967	1.99971e-11	9.02369e-10	3.10481e-10	PGR/PPARG/ESR1/AR/PPARA/VDR/NR1H2	7	MF
GO:0040017	positive regulation of locomotion	14/43	570/17910	3.12804e-11	1.05341e-09	3.88987e-10	CCL5/IGF1/IGF1R/KDR/MMP9/AKT1/EGFR/MET/TGFB2/NOS3/JAK2/MAPK14/FGFR1/TGFBR1	14	BP
GO:0014065	phosphatidylinositol 3-kinase signaling	9/43	138/17910	3.32197e-11	1.10786e-09	4.09092e-10	CCL5/IGF1/IGF1R/KDR/AKT1/EGFR/TGFB2/JAK2/FGFR1	9	BP
GO:0071396	cellular response to lipid	14/43	575/17910	3.51249e-11	1.16013e-09	4.28395e-10	CCL5/PGR/PPARG/AKT1/ESR1/AR/EGFR/CASP1/PPARA/NOS3/JAK2/MAPK14/VDR/NR1H2	14	BP
GO:0051128	regulation of cellular component organization	24/43	2340/17910	3.56613e-11	1.16664e-09	4.30796e-10	IGF1/MAP2K1/PPARG/IGF1R/KDR/IL2/MMP9/AKT1/ALB/ESR1/AR/HSP90AA1/EGFR/MET/PPARA/TGFB2/GSK3B/MMP3/PTPN1/MAPK14/FGFR1/DPP4/TGFBR1/NR1H2	24	BP
GO:0006796	phosphate-containing compound metabolic process	27/43	3115/17910	4.06854e-11	1.31072e-09	4.84001e-10	CCL5/IGF1/MAP2K1/IGF1R/KDR/IL2/MMP9/AKT1/AR/HSP90AA1/CASP3/EGFR/MET/PPARA/TGFB2/GSK3B/NOS3/JAK2/PTPN1/LCK/MAPK14/FGFR1/ZAP70/HMGCR/FKBP1A/TGFBR1/FDPS	27	BP
GO:0001932	regulation of protein phosphorylation	19/43	1324/17910	4.08288e-11	1.31072e-09	4.84001e-10	CCL5/IGF1/MAP2K1/IGF1R/KDR/IL2/MMP9/AKT1/AR/HSP90AA1/CASP3/EGFR/TGFB2/JAK2/PTPN1/MAPK14/FGFR1/HMGCR/TGFBR1	19	BP
GO:0019903	protein phosphatase binding	9/43	132/16967	3.57359e-11	1.43341e-09	4.93197e-10	PPARG/AKT1/STAT1/EGFR/MET/PTPN1/LCK/MAPK14/HMGCR	9	MF
GO:0006793	phosphorus metabolic process	27/43	3139/17910	4.88726e-11	1.55442e-09	5.73991e-10	CCL5/IGF1/MAP2K1/IGF1R/KDR/IL2/MMP9/AKT1/AR/HSP90AA1/CASP3/EGFR/MET/PPARA/TGFB2/GSK3B/NOS3/JAK2/PTPN1/LCK/MAPK14/FGFR1/ZAP70/HMGCR/FKBP1A/TGFBR1/FDPS	27	BP
GO:0048878	chemical homeostasis	17/43	1015/17910	5.84106e-11	1.84074e-09	6.79718e-10	CCL5/PPARG/KDR/IL2/AKT1/ESR1/STAT1/EGFR/MET/JAK2/XIAP/LCK/HMGCR/VDR/FKBP1A/OTC/NR1H2	17	BP
GO:0045859	regulation of protein kinase activity	15/43	732/17910	6.70938e-11	2.09516e-09	7.73665e-10	CCL5/IGF1/MAP2K1/IGF1R/AKT1/HSP90AA1/CASP3/EGFR/TGFB2/JAK2/PTPN1/MAPK14/FGFR1/HMGCR/TGFBR1	15	BP
GO:0010648	negative regulation of cell communication	19/43	1364/17910	6.83155e-11	2.11409e-09	7.80656e-10	CCL5/IGF1/PPARG/IGF1R/MMP9/AKT1/ESR1/AR/STAT1/EGFR/MET/TGFB2/GSK3B/NOS3/PTPN1/MAPK14/HMGCR/TGFBR1/NR1H2	19	BP
GO:0023057	negative regulation of signaling	19/43	1368/17910	7.1857e-11	2.20383e-09	8.13794e-10	CCL5/IGF1/PPARG/IGF1R/MMP9/AKT1/ESR1/AR/STAT1/EGFR/MET/TGFB2/GSK3B/NOS3/PTPN1/MAPK14/HMGCR/TGFBR1/NR1H2	19	BP
GO:0003707	steroid hormone receptor activity	7/43	54/16967	6.5188e-11	2.35329e-09	8.09703e-10	PGR/PPARG/ESR1/AR/PPARA/VDR/NR1H2	7	MF
GO:0051049	regulation of transport	21/43	1773/17910	8.85933e-11	2.69308e-09	9.94457e-10	CCL5/IGF1/MAP2K1/PPARG/IL2/MMP9/AKT1/EGFR/CASP1/PPARA/TGFB2/GSK3B/NOS3/JAK2/PTPN1/MAPK14/FGFR1/HMGCR/DPP4/FKBP1A/NR1H2	21	BP
GO:0035239	tube morphogenesis	16/43	905/17910	1.1609e-10	3.49797e-09	1.29168e-09	PGR/PPARG/KDR/AKT1/ESR1/AR/STAT1/EGFR/MET/TGFB2/NOS3/MMP2/MAPK14/FGFR1/VDR/TGFBR1	16	BP
GO:0048015	phosphatidylinositol-mediated signaling	9/43	160/17910	1.25702e-10	3.75466e-09	1.38646e-09	CCL5/IGF1/IGF1R/KDR/AKT1/EGFR/TGFB2/JAK2/FGFR1	9	BP
GO:0009725	response to hormone	16/43	919/17910	1.45657e-10	4.31319e-09	1.59271e-09	PGR/PPARG/IGF1R/AKT1/ESR1/AR/STAT1/CASP3/EGFR/PPARA/TGFB2/JAK2/PTPN1/VDR/OTC/NR1H2	16	BP
GO:0048017	inositol lipid-mediated signaling	9/43	163/17910	1.48448e-10	4.35828e-09	1.60935e-09	CCL5/IGF1/IGF1R/KDR/AKT1/EGFR/TGFB2/JAK2/FGFR1	9	BP
GO:0003006	developmental process involved in reproduction	14/43	649/17910	1.73642e-10	5.05475e-09	1.86654e-09	PGR/IGF1/MAP2K1/PPARG/AKT1/ESR1/AR/CASP3/EGFR/TGFB2/NOS3/MAPK14/VDR/TGFBR1	14	BP
GO:0016773	phosphotransferase activity, alcohol group as acceptor	14/43	611/16967	1.5892e-10	5.21547e-09	1.79451e-09	CCL5/MAP2K1/IGF1R/KDR/AKT1/EGFR/MET/GSK3B/JAK2/LCK/MAPK14/FGFR1/ZAP70/TGFBR1	14	MF
GO:0009892	negative regulation of metabolic process	27/43	3321/17910	1.86468e-10	5.3825e-09	1.98756e-09	PGR/IGF1/MAP2K1/PPARG/IGF1R/KDR/IL2/MMP9/AKT1/ESR1/AR/STAT1/CASP3/EGFR/MET/PPARA/TGFB2/GSK3B/MMP3/PTPN1/XIAP/MAPK14/FGFR1/HMGCR/VDR/FKBP1A/NR1H2	27	BP
GO:0044092	negative regulation of molecular function	17/43	1096/17910	1.93572e-10	5.541e-09	2.04609e-09	PPARG/IGF1R/MMP9/AKT1/ESR1/CASP3/ANXA5/MET/PPARA/TGFB2/GSK3B/NOS3/JAK2/PTPN1/XIAP/HMGCR/FKBP1A	17	BP
GO:0048732	gland development	12/43	422/17910	1.98635e-10	5.63895e-09	2.08226e-09	PGR/MAP2K1/AKT1/ESR1/AR/EGFR/TGFB2/JAK2/FGFR1/VDR/OTC/TGFBR1	12	BP
GO:0030155	regulation of cell adhesion	14/43	659/17910	2.12224e-10	5.97531e-09	2.20647e-09	CCL5/IGF1/KDR/IL2/AKT1/CASP3/PPARA/TGFB2/GSK3B/JAK2/LCK/MAPK14/ZAP70/DPP4	14	BP
GO:0033674	positive regulation of kinase activity	13/43	541/17910	2.40952e-10	6.72903e-09	2.48479e-09	CCL5/IGF1/MAP2K1/IL2/AKT1/HSP90AA1/EGFR/TGFB2/JAK2/PTPN1/MAPK14/FGFR1/TGFBR1	13	BP
GO:0035265	organ growth	9/43	179/17910	3.42358e-10	9.48387e-09	3.50205e-09	IGF1/AKT1/ESR1/AR/PPARA/TGFB2/MAPK14/FGFR1/TGFBR1	9	BP
GO:0032880	regulation of protein localization	16/43	979/17910	3.69471e-10	1.01262e-08	3.73924e-09	CCL5/IGF1/IL2/AKT1/AR/HSP90AA1/EGFR/CASP1/TGFB2/GSK3B/JAK2/PTPN1/MAPK14/HMGCR/DPP4/FKBP1A	16	BP
GO:0033554	cellular response to stress	21/43	1914/17910	3.71441e-10	1.01262e-08	3.73924e-09	MAP2K1/PPARG/IGF1R/MMP9/AKT1/ALB/HSP90AA1/CASP3/EGFR/MET/TGFB2/GSK3B/NOS3/MMP3/MMP2/JAK2/PTPN1/XIAP/MAPK14/HMGCR/GSTM1	21	BP
GO:0043408	regulation of MAPK cascade	14/43	689/17910	3.80006e-10	1.02781e-08	3.79533e-09	IGF1/MAP2K1/IGF1R/KDR/AKT1/AR/EGFR/TGFB2/JAK2/PTPN1/MAPK14/FGFR1/HMGCR/TGFBR1	14	BP
GO:0051239	regulation of multicellular organismal process	26/43	3144/17910	3.86704e-10	1.03776e-08	3.83206e-09	IGF1/MAP2K1/PPARG/IGF1R/KDR/IL2/MMP9/AKT1/ESR1/AR/STAT1/EGFR/MET/CASP1/PPARA/TGFB2/GSK3B/NOS3/JAK2/MAPK14/FGFR1/ZAP70/HMGCR/VDR/TGFBR1/NR1H2	26	BP
GO:0045935	positive regulation of nucleobase-containing compound metabolic process	20/43	1715/17910	4.16509e-10	1.10908e-08	4.09542e-09	PGR/IGF1/MAP2K1/PPARG/IL2/AKT1/ESR1/AR/STAT1/HSP90AA1/EGFR/MET/PPARA/TGFB2/NOS3/MAPK14/FGFR1/VDR/TGFBR1/NR1H2	20	BP
GO:0060745	mammary gland branching involved in pregnancy	4/43	6/17910	4.30429e-10	1.13733e-08	4.19973e-09	PGR/ESR1/AR/VDR	4	BP
GO:0051336	regulation of hydrolase activity	17/43	1160/17910	4.6615e-10	1.22231e-08	4.51355e-09	CCL5/PPARG/MMP9/AKT1/ESR1/EGFR/CASP1/TGFB2/GSK3B/NOS3/JAK2/XIAP/LCK/MAPK14/FGFR1/FKBP1A/NR1H2	17	BP
GO:0016301	kinase activity	14/43	664/16967	4.7238e-10	1.42108e-08	4.88955e-09	CCL5/MAP2K1/IGF1R/KDR/AKT1/EGFR/MET/GSK3B/JAK2/LCK/MAPK14/FGFR1/ZAP70/TGFBR1	14	MF
GO:0010942	positive regulation of cell death	14/43	710/17910	5.621e-10	1.46274e-08	5.40136e-09	CCL5/PPARG/MMP9/AKT1/CASP3/CASP1/TGFB2/GSK3B/MMP3/JAK2/LCK/HMGCR/VDR/TGFBR1	14	BP
GO:0031324	negative regulation of cellular metabolic process	23/43	2432/17910	6.3347e-10	1.63607e-08	6.0414e-09	IGF1/PPARG/IGF1R/IL2/MMP9/AKT1/ESR1/AR/STAT1/CASP3/MET/PPARA/TGFB2/GSK3B/MMP3/PTPN1/XIAP/MAPK14/FGFR1/HMGCR/VDR/FKBP1A/NR1H2	23	BP
GO:0008144	drug binding	20/43	1658/16967	5.95018e-10	1.65232e-08	5.68519e-09	MAP2K1/PPARG/IGF1R/KDR/AKT1/ALB/HSP90AA1/EGFR/MET/PPARA/GSK3B/NOS3/JAK2/LCK/MAPK14/FGFR1/ZAP70/VDR/FKBP1A/TGFBR1	20	MF
GO:0051130	positive regulation of cellular component organization	17/43	1189/17910	6.81978e-10	1.7482e-08	6.45549e-09	IGF1/MAP2K1/PPARG/IGF1R/KDR/IL2/MMP9/ESR1/AR/HSP90AA1/MET/TGFB2/GSK3B/MMP3/MAPK14/FGFR1/TGFBR1	17	BP
GO:0002682	regulation of immune system process	19/43	1570/17910	7.5762e-10	1.92772e-08	7.11838e-09	CCL5/IGF1/PPARG/IL2/AKT1/ESR1/STAT1/HSP90AA1/CASP3/TGFB2/JAK2/PTPN1/XIAP/LCK/MAPK14/ZAP70/DPP4/FKBP1A/NR1H2	19	BP
GO:0050727	regulation of inflammatory response	12/43	479/17910	8.43742e-10	2.11551e-08	7.81183e-09	CCL5/IGF1/PPARG/IL2/MMP9/ESR1/EGFR/PPARA/MMP3/JAK2/XIAP/MAPK14	12	BP
GO:0071900	regulation of protein serine/threonine kinase activity	12/43	479/17910	8.43742e-10	2.11551e-08	7.81183e-09	IGF1/MAP2K1/IGF1R/AKT1/CASP3/EGFR/JAK2/PTPN1/MAPK14/FGFR1/HMGCR/TGFBR1	12	BP
GO:0048545	response to steroid hormone	11/43	374/17910	8.99023e-10	2.23779e-08	8.26334e-09	PGR/PPARG/ESR1/AR/CASP3/EGFR/PPARA/TGFB2/JAK2/VDR/NR1H2	11	BP
GO:0031347	regulation of defense response	15/43	885/17910	9.39316e-10	2.32126e-08	8.57157e-09	CCL5/IGF1/PPARG/IL2/MMP9/ESR1/STAT1/EGFR/PPARA/MMP3/JAK2/PTPN1/XIAP/MAPK14/NR1H2	15	BP
GO:0051347	positive regulation of transferase activity	13/43	609/17910	1.02407e-09	2.51264e-08	9.27826e-09	CCL5/IGF1/MAP2K1/IL2/AKT1/HSP90AA1/EGFR/TGFB2/JAK2/PTPN1/MAPK14/FGFR1/TGFBR1	13	BP
GO:0045595	regulation of cell differentiation	20/43	1808/17910	1.06316e-09	2.59004e-08	9.56409e-09	IGF1/MAP2K1/PPARG/KDR/IL2/MMP9/AKT1/AR/STAT1/EGFR/PPARA/TGFB2/GSK3B/JAK2/MAPK14/FGFR1/ZAP70/VDR/TGFBR1/NR1H2	20	BP
GO:0044267	cellular protein metabolic process	31/43	4871/17910	1.10634e-09	2.67626e-08	9.88245e-09	CCL5/IGF1/MAP2K1/PPARG/IGF1R/KDR/IL2/MMP9/AKT1/ALB/ESR1/AR/HSP90AA1/CASP3/EGFR/MET/CASP1/TGFB2/GSK3B/MMP2/JAK2/PTPN1/XIAP/LCK/MAPK14/FGFR1/ZAP70/HMGCR/FKBP1A/TGFBR1/NR1H2	31	BP
GO:0048870	cell motility	19/43	1611/17910	1.17157e-09	2.79468e-08	1.03197e-08	CCL5/IGF1/MAP2K1/PPARG/IGF1R/KDR/MMP9/AKT1/EGFR/MET/TGFB2/NOS3/JAK2/LCK/MAPK14/FGFR1/ZAP70/DPP4/TGFBR1	19	BP
GO:0051674	localization of cell	19/43	1611/17910	1.17157e-09	2.79468e-08	1.03197e-08	CCL5/IGF1/MAP2K1/PPARG/IGF1R/KDR/MMP9/AKT1/EGFR/MET/TGFB2/NOS3/JAK2/LCK/MAPK14/FGFR1/ZAP70/DPP4/TGFBR1	19	BP
GO:1901699	cellular response to nitrogen compound	13/43	620/17910	1.27279e-09	3.00847e-08	1.11092e-08	IGF1/PPARG/IGF1R/AKT1/STAT1/CASP3/EGFR/GSK3B/MMP3/MMP2/JAK2/PTPN1/CASP7	13	BP
GO:0010628	positive regulation of gene expression	20/43	1827/17910	1.27871e-09	3.00847e-08	1.11092e-08	CCL5/PGR/IGF1/MAP2K1/PPARG/IL2/AKT1/ESR1/AR/STAT1/EGFR/MET/PPARA/TGFB2/GSK3B/NOS3/MAPK14/VDR/TGFBR1/NR1H2	20	BP
GO:0030334	regulation of cell migration	15/43	906/17910	1.2967e-09	3.03003e-08	1.11888e-08	CCL5/IGF1/PPARG/IGF1R/KDR/MMP9/AKT1/EGFR/MET/TGFB2/NOS3/JAK2/MAPK14/FGFR1/TGFBR1	15	BP
GO:0045785	positive regulation of cell adhesion	11/43	388/17910	1.323e-09	3.07061e-08	1.13387e-08	CCL5/IGF1/KDR/IL2/AKT1/TGFB2/GSK3B/JAK2/LCK/ZAP70/DPP4	11	BP
GO:0043410	positive regulation of MAPK cascade	12/43	499/17910	1.34167e-09	3.09306e-08	1.14215e-08	IGF1/MAP2K1/KDR/AR/EGFR/TGFB2/JAK2/PTPN1/MAPK14/FGFR1/HMGCR/TGFBR1	12	BP
GO:0022407	regulation of cell-cell adhesion	11/43	389/17910	1.35924e-09	3.11265e-08	1.14939e-08	CCL5/IGF1/IL2/AKT1/CASP3/PPARA/JAK2/LCK/MAPK14/ZAP70/DPP4	11	BP
GO:0030235	nitric-oxide synthase regulator activity	4/43	7/16967	1.24441e-09	3.14413e-08	1.08181e-08	AKT1/ESR1/HSP90AA1/EGFR	4	MF
GO:0019899	enzyme binding	21/43	1941/16967	1.30643e-09	3.14413e-08	1.08181e-08	PGR/PPARG/AKT1/ESR1/AR/STAT1/HSP90AA1/CASP3/EGFR/MET/CASP1/PPARA/GSK3B/JAK2/PTPN1/LCK/MAPK14/HMGCR/DPP4/GSTM1/NR1H2	21	MF
GO:0045860	positive regulation of protein kinase activity	12/43	501/17910	1.40381e-09	3.17566e-08	1.17266e-08	CCL5/IGF1/MAP2K1/AKT1/HSP90AA1/EGFR/TGFB2/JAK2/PTPN1/MAPK14/FGFR1/TGFBR1	12	BP
GO:0030154	cell differentiation	28/43	3923/17910	1.40524e-09	3.17566e-08	1.17266e-08	PGR/IGF1/MAP2K1/PPARG/KDR/IL2/MMP9/AKT1/ESR1/AR/STAT1/HSP90AA1/CASP3/EGFR/MET/PPARA/TGFB2/GSK3B/MMP2/JAK2/LCK/MAPK14/FGFR1/ZAP70/HMGCR/VDR/TGFBR1/NR1H2	28	BP
GO:0019221	cytokine-mediated signaling pathway	14/43	764/17910	1.45478e-09	3.24655e-08	1.19883e-08	CCL5/PPARG/IL2/MMP9/AKT1/STAT1/HSP90AA1/CASP3/CASP1/MMP3/MMP2/JAK2/PTPN1/NR1H2	14	BP
GO:0009653	anatomical structure morphogenesis	23/43	2535/17910	1.45551e-09	3.24655e-08	1.19883e-08	PGR/MAP2K1/PPARG/KDR/MMP9/AKT1/ESR1/AR/STAT1/HSP90AA1/CASP3/EGFR/MET/PPARA/TGFB2/GSK3B/NOS3/MMP2/MAPK14/FGFR1/VDR/FKBP1A/TGFBR1	23	BP
GO:0002376	immune system process	25/43	3063/17910	1.52897e-09	3.3884e-08	1.25121e-08	CCL5/IGF1/MAP2K1/PPARG/IGF1R/KDR/IL2/MMP9/AKT1/ESR1/STAT1/HSP90AA1/CASP3/CASP1/TGFB2/JAK2/PTPN1/XIAP/LCK/MAPK14/ZAP70/DPP4/FKBP1A/TGFBR1/NR1H2	25	BP
GO:0071345	cellular response to cytokine stimulus	16/43	1084/17910	1.6318e-09	3.5931e-08	1.3268e-08	CCL5/PPARG/IL2/MMP9/AKT1/STAT1/HSP90AA1/CASP3/CASP1/GSK3B/MMP3/MMP2/JAK2/PTPN1/MAPK14/NR1H2	16	BP
GO:2001233	regulation of apoptotic signaling pathway	11/43	397/17910	1.68275e-09	3.66397e-08	1.35297e-08	IGF1/MMP9/AKT1/AR/GSK3B/NOS3/JAK2/PTPN1/LCK/FGFR1/TGFBR1	11	BP
GO:2000026	regulation of multicellular organismal development	21/43	2077/17910	1.68532e-09	3.66397e-08	1.35297e-08	IGF1/MAP2K1/PPARG/KDR/IL2/MMP9/AKT1/ESR1/AR/STAT1/EGFR/PPARA/TGFB2/GSK3B/NOS3/MAPK14/FGFR1/ZAP70/HMGCR/VDR/TGFBR1	21	BP
GO:0010605	negative regulation of macromolecule metabolic process	25/43	3087/17910	1.80918e-09	3.90851e-08	1.44327e-08	PGR/IGF1/MAP2K1/PPARG/IGF1R/KDR/IL2/MMP9/AKT1/ESR1/AR/STAT1/CASP3/EGFR/PPARA/TGFB2/GSK3B/PTPN1/XIAP/MAPK14/FGFR1/HMGCR/VDR/FKBP1A/NR1H2	25	BP
GO:0032147	activation of protein kinase activity	10/43	303/17910	1.93855e-09	4.16183e-08	1.53681e-08	CCL5/IGF1/MAP2K1/AKT1/EGFR/TGFB2/JAK2/PTPN1/MAPK14/TGFBR1	10	BP
GO:0032870	cellular response to hormone stimulus	13/43	646/17910	2.09334e-09	4.46624e-08	1.64922e-08	PGR/PPARG/IGF1R/AKT1/ESR1/AR/STAT1/EGFR/PPARA/JAK2/PTPN1/VDR/NR1H2	13	BP
GO:0016477	cell migration	18/43	1474/17910	2.24332e-09	4.75666e-08	1.75646e-08	CCL5/IGF1/PPARG/IGF1R/KDR/MMP9/AKT1/EGFR/MET/TGFB2/NOS3/JAK2/LCK/MAPK14/FGFR1/ZAP70/DPP4/TGFBR1	18	BP
GO:0043065	positive regulation of apoptotic process	13/43	652/17910	2.34073e-09	4.93277e-08	1.82149e-08	CCL5/PPARG/MMP9/AKT1/CASP3/CASP1/TGFB2/GSK3B/JAK2/LCK/HMGCR/VDR/TGFBR1	13	BP
GO:0050793	regulation of developmental process	23/43	2598/17910	2.37435e-09	4.97311e-08	1.83639e-08	IGF1/MAP2K1/PPARG/KDR/IL2/MMP9/AKT1/ESR1/AR/STAT1/EGFR/PPARA/TGFB2/GSK3B/NOS3/JAK2/MAPK14/FGFR1/ZAP70/HMGCR/VDR/TGFBR1/NR1H2	23	BP
GO:0048731	system development	30/43	4670/17910	2.45901e-09	5.11921e-08	1.89034e-08	PGR/IGF1/MAP2K1/PPARG/KDR/IL2/MMP9/AKT1/ESR1/AR/STAT1/HSP90AA1/CASP3/EGFR/MET/PPARA/TGFB2/GSK3B/NOS3/MMP2/JAK2/LCK/MAPK14/FGFR1/ZAP70/HMGCR/VDR/FKBP1A/OTC/TGFBR1	30	BP
GO:0043068	positive regulation of programmed cell death	13/43	660/17910	2.7119e-09	5.61168e-08	2.07219e-08	CCL5/PPARG/MMP9/AKT1/CASP3/CASP1/TGFB2/GSK3B/JAK2/LCK/HMGCR/VDR/TGFBR1	13	BP
GO:0048646	anatomical structure formation involved in morphogenesis	16/43	1124/17910	2.75528e-09	5.66729e-08	2.09273e-08	MAP2K1/PPARG/KDR/MMP9/AKT1/AR/STAT1/CASP3/PPARA/TGFB2/NOS3/MMP2/MAPK14/FGFR1/FKBP1A/TGFBR1	16	BP
GO:0072359	circulatory system development	16/43	1128/17910	2.90009e-09	5.92964e-08	2.1896e-08	IGF1/MAP2K1/PPARG/KDR/AKT1/STAT1/CASP3/EGFR/PPARA/TGFB2/NOS3/MMP2/MAPK14/FGFR1/FKBP1A/TGFBR1	16	BP
GO:0045597	positive regulation of cell differentiation	15/43	962/17910	2.94592e-09	5.98771e-08	2.21104e-08	IGF1/MAP2K1/PPARG/KDR/IL2/AKT1/AR/STAT1/TGFB2/JAK2/MAPK14/FGFR1/ZAP70/VDR/TGFBR1	15	BP
GO:2000145	regulation of cell motility	15/43	966/17910	3.11733e-09	6.29617e-08	2.32495e-08	CCL5/IGF1/PPARG/IGF1R/KDR/MMP9/AKT1/EGFR/MET/TGFB2/NOS3/JAK2/MAPK14/FGFR1/TGFBR1	15	BP
GO:0000302	response to reactive oxygen species	9/43	230/17910	3.13434e-09	6.29617e-08	2.32495e-08	MMP9/AKT1/STAT1/CASP3/EGFR/MET/NOS3/MMP3/MMP2	9	BP
GO:1904645	response to amyloid-beta	6/43	54/17910	3.15724e-09	6.30531e-08	2.32832e-08	IGF1/IGF1R/MMP9/GSK3B/MMP3/MMP2	6	BP
GO:0043405	regulation of MAP kinase activity	10/43	322/17910	3.47936e-09	6.90844e-08	2.55104e-08	IGF1/MAP2K1/IGF1R/EGFR/JAK2/PTPN1/MAPK14/FGFR1/HMGCR/TGFBR1	10	BP
GO:0048869	cellular developmental process	28/43	4088/17910	3.77551e-09	7.45337e-08	2.75226e-08	PGR/IGF1/MAP2K1/PPARG/KDR/IL2/MMP9/AKT1/ESR1/AR/STAT1/HSP90AA1/CASP3/EGFR/MET/PPARA/TGFB2/GSK3B/MMP2/JAK2/LCK/MAPK14/FGFR1/ZAP70/HMGCR/VDR/TGFBR1/NR1H2	28	BP
GO:0009887	animal organ morphogenesis	15/43	989/17910	4.29374e-09	8.428e-08	3.11216e-08	PGR/MAP2K1/ESR1/AR/STAT1/EGFR/PPARA/TGFB2/NOS3/MMP2/MAPK14/FGFR1/VDR/FKBP1A/TGFBR1	15	BP
GO:0007507	heart development	12/43	556/17910	4.53772e-09	8.85628e-08	3.27031e-08	IGF1/MAP2K1/PPARG/CASP3/EGFR/PPARA/TGFB2/NOS3/MAPK14/FGFR1/FKBP1A/TGFBR1	12	BP
GO:0016772	transferase activity, transferring phosphorus-containing groups	14/43	784/16967	4.04965e-09	9.13703e-08	3.14381e-08	CCL5/MAP2K1/IGF1R/KDR/AKT1/EGFR/MET/GSK3B/JAK2/LCK/MAPK14/FGFR1/ZAP70/TGFBR1	14	MF
GO:0034097	response to cytokine	16/43	1167/17910	4.72859e-09	9.17667e-08	3.38861e-08	CCL5/PPARG/IL2/MMP9/AKT1/STAT1/HSP90AA1/CASP3/CASP1/GSK3B/MMP3/MMP2/JAK2/PTPN1/MAPK14/NR1H2	16	BP
GO:0071417	cellular response to organonitrogen compound	12/43	559/17910	4.8198e-09	9.30113e-08	3.43457e-08	IGF1/PPARG/IGF1R/AKT1/STAT1/CASP3/EGFR/GSK3B/MMP2/JAK2/PTPN1/CASP7	12	BP
GO:0071383	cellular response to steroid hormone stimulus	9/43	242/17910	4.89108e-09	9.38595e-08	3.46589e-08	PGR/PPARG/ESR1/AR/EGFR/PPARA/JAK2/VDR/NR1H2	9	BP
GO:0045893	positive regulation of transcription, DNA-templated	17/43	1368/17910	5.78174e-09	1.10335e-07	4.07427e-08	PGR/IGF1/MAP2K1/PPARG/IL2/AKT1/ESR1/AR/STAT1/EGFR/MET/PPARA/TGFB2/MAPK14/VDR/TGFBR1/NR1H2	17	BP
GO:0006464	cellular protein modification process	27/43	3851/17910	5.87267e-09	1.10839e-07	4.09287e-08	CCL5/IGF1/MAP2K1/IGF1R/KDR/IL2/MMP9/AKT1/ALB/ESR1/AR/HSP90AA1/CASP3/EGFR/MET/TGFB2/GSK3B/JAK2/PTPN1/XIAP/LCK/MAPK14/FGFR1/ZAP70/HMGCR/FKBP1A/TGFBR1	27	BP
GO:0036211	protein modification process	27/43	3851/17910	5.87267e-09	1.10839e-07	4.09287e-08	CCL5/IGF1/MAP2K1/IGF1R/KDR/IL2/MMP9/AKT1/ALB/ESR1/AR/HSP90AA1/CASP3/EGFR/MET/TGFB2/GSK3B/JAK2/PTPN1/XIAP/LCK/MAPK14/FGFR1/ZAP70/HMGCR/FKBP1A/TGFBR1	27	BP
GO:0051094	positive regulation of developmental process	17/43	1378/17910	6.4531e-09	1.21128e-07	4.47281e-08	IGF1/MAP2K1/PPARG/KDR/IL2/AKT1/AR/STAT1/TGFB2/NOS3/JAK2/MAPK14/FGFR1/ZAP70/HMGCR/VDR/TGFBR1	17	BP
GO:0051704	multi-organism process	22/43	2496/17910	7.38e-09	1.37773e-07	5.08747e-08	CCL5/PGR/IGF1/KDR/MMP9/AKT1/ESR1/AR/STAT1/CASP3/EGFR/MET/CASP1/NOS3/MMP2/JAK2/LCK/MAPK14/DPP4/VDR/TGFBR1/FDPS	22	BP
GO:0045944	positive regulation of transcription by RNA polymerase II	15/43	1031/17910	7.54408e-09	1.40075e-07	5.17247e-08	PGR/IGF1/PPARG/IL2/AKT1/ESR1/AR/STAT1/EGFR/MET/PPARA/TGFB2/MAPK14/VDR/NR1H2	15	BP
GO:0050776	regulation of immune response	15/43	1033/17910	7.74426e-09	1.43019e-07	5.28118e-08	CCL5/PPARG/IL2/ESR1/STAT1/HSP90AA1/TGFB2/JAK2/PTPN1/XIAP/LCK/MAPK14/ZAP70/FKBP1A/NR1H2	15	BP
GO:0040012	regulation of locomotion	15/43	1035/17910	7.9493e-09	1.46021e-07	5.39201e-08	CCL5/IGF1/PPARG/IGF1R/KDR/MMP9/AKT1/EGFR/MET/TGFB2/NOS3/JAK2/MAPK14/FGFR1/TGFBR1	15	BP
GO:0051172	negative regulation of nitrogen compound metabolic process	21/43	2271/17910	8.58678e-09	1.56472e-07	5.77795e-08	IGF1/PPARG/IGF1R/IL2/MMP9/AKT1/ESR1/AR/STAT1/CASP3/EGFR/PPARA/GSK3B/PTPN1/XIAP/MAPK14/FGFR1/HMGCR/VDR/FKBP1A/NR1H2	21	BP
GO:0010631	epithelial cell migration	10/43	354/17910	8.60938e-09	1.56472e-07	5.77795e-08	PPARG/KDR/MMP9/AKT1/MET/TGFB2/NOS3/FGFR1/DPP4/TGFBR1	10	BP
GO:0051270	regulation of cellular component movement	15/43	1046/17910	9.16868e-09	1.6576e-07	6.12092e-08	CCL5/IGF1/PPARG/IGF1R/KDR/MMP9/AKT1/EGFR/MET/TGFB2/NOS3/JAK2/MAPK14/FGFR1/TGFBR1	15	BP
GO:0090132	epithelium migration	10/43	357/17910	9.32998e-09	1.67793e-07	6.19599e-08	PPARG/KDR/MMP9/AKT1/MET/TGFB2/NOS3/FGFR1/DPP4/TGFBR1	10	BP
GO:0043401	steroid hormone mediated signaling pathway	8/43	180/17910	9.56603e-09	1.71142e-07	6.31966e-08	PGR/PPARG/ESR1/AR/PPARA/JAK2/VDR/NR1H2	8	BP
GO:0040011	locomotion	19/43	1835/17910	1.03099e-08	1.83495e-07	6.7758e-08	CCL5/IGF1/MAP2K1/PPARG/IGF1R/KDR/MMP9/AKT1/EGFR/MET/TGFB2/NOS3/JAK2/LCK/MAPK14/FGFR1/ZAP70/DPP4/TGFBR1	19	BP
GO:0022612	gland morphogenesis	7/43	116/17910	1.05836e-08	1.87396e-07	6.91984e-08	PGR/ESR1/AR/EGFR/TGFB2/FGFR1/VDR	7	BP
GO:0090130	tissue migration	10/43	363/17910	1.09335e-08	1.92598e-07	7.11193e-08	PPARG/KDR/MMP9/AKT1/MET/TGFB2/NOS3/FGFR1/DPP4/TGFBR1	10	BP
GO:0014066	regulation of phosphatidylinositol 3-kinase signaling	7/43	117/17910	1.12373e-08	1.96939e-07	7.27224e-08	CCL5/IGF1/KDR/EGFR/TGFB2/JAK2/FGFR1	7	BP
GO:0061180	mammary gland epithelium development	6/43	67/17910	1.19214e-08	2.07868e-07	7.67582e-08	PGR/AKT1/ESR1/AR/JAK2/VDR	6	BP
GO:0051098	regulation of binding	10/43	368/17910	1.24516e-08	2.16016e-07	7.9767e-08	IGF1/PPARG/MMP9/AKT1/MET/PPARA/GSK3B/JAK2/FKBP1A/TGFBR1	10	BP
GO:0060429	epithelium development	16/43	1251/17910	1.27589e-08	2.20235e-07	8.13247e-08	PGR/MAP2K1/PPARG/KDR/MMP9/AKT1/ESR1/AR/STAT1/EGFR/MET/TGFB2/GSK3B/JAK2/FGFR1/VDR	16	BP
GO:0042698	ovulation cycle	6/43	68/17910	1.30519e-08	2.23804e-07	8.26428e-08	PGR/ESR1/CASP3/EGFR/TGFB2/NOS3	6	BP
GO:0030522	intracellular receptor signaling pathway	9/43	271/17910	1.3096e-08	2.23804e-07	8.26428e-08	PGR/PPARG/ESR1/AR/PPARA/JAK2/XIAP/VDR/NR1H2	9	BP
GO:0043086	negative regulation of catalytic activity	13/43	756/17910	1.37918e-08	2.34529e-07	8.6603e-08	PPARG/IGF1R/MMP9/AKT1/CASP3/ANXA5/TGFB2/GSK3B/NOS3/PTPN1/XIAP/HMGCR/FKBP1A	13	BP
GO:1903508	positive regulation of nucleic acid-templated transcription	17/43	1453/17910	1.42999e-08	2.41971e-07	8.93512e-08	PGR/IGF1/MAP2K1/PPARG/IL2/AKT1/ESR1/AR/STAT1/EGFR/MET/PPARA/TGFB2/MAPK14/VDR/TGFBR1/NR1H2	17	BP
GO:1902680	positive regulation of RNA biosynthetic process	17/43	1454/17910	1.44477e-08	2.43275e-07	8.98325e-08	PGR/IGF1/MAP2K1/PPARG/IL2/AKT1/ESR1/AR/STAT1/EGFR/MET/PPARA/TGFB2/MAPK14/VDR/TGFBR1/NR1H2	17	BP
GO:0043412	macromolecule modification	27/43	4027/17910	1.62776e-08	2.72749e-07	1.00716e-07	CCL5/IGF1/MAP2K1/IGF1R/KDR/IL2/MMP9/AKT1/ALB/ESR1/AR/HSP90AA1/CASP3/EGFR/MET/TGFB2/GSK3B/JAK2/PTPN1/XIAP/LCK/MAPK14/FGFR1/ZAP70/HMGCR/FKBP1A/TGFBR1	27	BP
GO:0098609	cell-cell adhesion	13/43	771/17910	1.74156e-08	2.90401e-07	1.07234e-07	CCL5/IGF1/IL2/AKT1/CASP3/EGFR/PPARA/TGFB2/JAK2/LCK/MAPK14/ZAP70/DPP4	13	BP
GO:0006952	defense response	18/43	1681/17910	1.79837e-08	2.98426e-07	1.10198e-07	CCL5/IGF1/PPARG/IL2/MMP9/AKT1/ESR1/STAT1/EGFR/CASP1/PPARA/MMP3/JAK2/PTPN1/XIAP/MAPK14/DPP4/NR1H2	18	BP
GO:0009636	response to toxic substance	11/43	499/17910	1.80719e-08	2.98446e-07	1.10205e-07	CCL5/KDR/IL2/ALB/STAT1/CASP3/MET/PPARA/NOS3/HMGCR/GSTM1	11	BP
GO:0048729	tissue morphogenesis	12/43	635/17910	1.9928e-08	3.27525e-07	1.20943e-07	PGR/ESR1/AR/STAT1/EGFR/MET/TGFB2/NOS3/FGFR1/VDR/FKBP1A/TGFBR1	12	BP
GO:0050679	positive regulation of epithelial cell proliferation	8/43	199/17910	2.0969e-08	3.42993e-07	1.26655e-07	CCL5/IGF1/KDR/AKT1/AR/EGFR/FGFR1/TGFBR1	8	BP
GO:0006954	inflammatory response	13/43	784/17910	2.12315e-08	3.45641e-07	1.27633e-07	CCL5/IGF1/PPARG/IL2/MMP9/AKT1/ESR1/EGFR/PPARA/MMP3/JAK2/XIAP/MAPK14	13	BP
GO:0048511	rhythmic process	9/43	287/17910	2.151e-08	3.48523e-07	1.28697e-07	PGR/PPARG/ESR1/CASP3/EGFR/PPARA/TGFB2/GSK3B/NOS3	9	BP
GO:0040007	growth	14/43	948/17910	2.28699e-08	3.68818e-07	1.36191e-07	IGF1/PPARG/IL2/AKT1/ESR1/AR/HSP90AA1/EGFR/PPARA/TGFB2/GSK3B/MAPK14/FGFR1/TGFBR1	14	BP
GO:0042493	response to drug	14/43	958/17910	2.61002e-08	4.18944e-07	1.54701e-07	PPARG/KDR/IL2/STAT1/CASP3/EGFR/MET/PPARA/TGFB2/MMP3/LCK/MAPK14/HMGCR/OTC	14	BP
GO:1903037	regulation of leukocyte cell-cell adhesion	9/43	295/17910	2.72652e-08	4.3561e-07	1.60855e-07	CCL5/IGF1/IL2/AKT1/CASP3/PPARA/LCK/ZAP70/DPP4	9	BP
GO:0008015	blood circulation	11/43	523/17910	2.92554e-08	4.65242e-07	1.71797e-07	PPARG/IL2/AKT1/AR/STAT1/EGFR/PPARA/TGFB2/NOS3/JAK2/HMGCR	11	BP
GO:0009889	regulation of biosynthetic process	27/43	4135/17910	2.96148e-08	4.68787e-07	1.73106e-07	CCL5/PGR/IGF1/MAP2K1/PPARG/KDR/IL2/AKT1/ESR1/AR/STAT1/HSP90AA1/EGFR/MET/PPARA/TGFB2/GSK3B/NOS3/JAK2/XIAP/MAPK14/FGFR1/HMGCR/VDR/TGFBR1/NR1H2/FDPS	27	BP
GO:0051254	positive regulation of RNA metabolic process	17/43	1532/17910	3.14507e-08	4.95566e-07	1.82994e-07	PGR/IGF1/MAP2K1/PPARG/IL2/AKT1/ESR1/AR/STAT1/EGFR/MET/PPARA/TGFB2/MAPK14/VDR/TGFBR1/NR1H2	17	BP
GO:0046777	protein autophosphorylation	8/43	210/17910	3.18738e-08	4.99938e-07	1.84609e-07	IGF1R/KDR/AKT1/EGFR/GSK3B/JAK2/FGFR1/ZAP70	8	BP
GO:0009611	response to wounding	12/43	665/17910	3.31656e-08	5.17835e-07	1.91218e-07	IGF1/MAP2K1/CASP3/ANXA5/EGFR/PPARA/TGFB2/NOS3/JAK2/LCK/HMGCR/TGFBR1	12	BP
GO:0001775	cell activation	16/43	1342/17910	3.4421e-08	5.35005e-07	1.97558e-07	CCL5/IGF1/IL2/MMP9/AKT1/HSP90AA1/CASP3/EGFR/NOS3/JAK2/LCK/MAPK14/ZAP70/DPP4/FKBP1A/TGFBR1	16	BP
GO:0003013	circulatory system process	11/43	532/17910	3.48302e-08	5.3681e-07	1.98224e-07	PPARG/IL2/AKT1/AR/STAT1/EGFR/PPARA/TGFB2/NOS3/JAK2/HMGCR	11	BP
GO:0040008	regulation of growth	12/43	668/17910	3.48497e-08	5.3681e-07	1.98224e-07	IGF1/PPARG/IL2/AKT1/AR/EGFR/PPARA/TGFB2/GSK3B/MAPK14/FGFR1/TGFBR1	12	BP
GO:0014068	positive regulation of phosphatidylinositol 3-kinase signaling	6/43	81/17910	3.78178e-08	5.79929e-07	2.14147e-07	CCL5/IGF1/KDR/TGFB2/JAK2/FGFR1	6	BP
GO:0009755	hormone-mediated signaling pathway	8/43	215/17910	3.8262e-08	5.84134e-07	2.15699e-07	PGR/PPARG/ESR1/AR/PPARA/JAK2/VDR/NR1H2	8	BP
GO:0022414	reproductive process	16/43	1353/17910	3.86033e-08	5.86736e-07	2.1666e-07	PGR/IGF1/MAP2K1/PPARG/MMP9/AKT1/ESR1/AR/CASP3/EGFR/TGFB2/NOS3/MMP2/MAPK14/VDR/TGFBR1	16	BP
GO:0000003	reproduction	16/43	1354/17910	3.90057e-08	5.90241e-07	2.17955e-07	PGR/IGF1/MAP2K1/PPARG/MMP9/AKT1/ESR1/AR/CASP3/EGFR/TGFB2/NOS3/MMP2/MAPK14/VDR/TGFBR1	16	BP
GO:0051223	regulation of protein transport	12/43	677/17910	4.03731e-08	6.08253e-07	2.24606e-07	CCL5/IGF1/IL2/EGFR/CASP1/TGFB2/GSK3B/JAK2/PTPN1/MAPK14/HMGCR/DPP4	12	BP
GO:0051345	positive regulation of hydrolase activity	12/43	684/17910	4.51999e-08	6.77998e-07	2.5036e-07	CCL5/PPARG/AKT1/ESR1/EGFR/CASP1/GSK3B/JAK2/LCK/MAPK14/FGFR1/NR1H2	12	BP
GO:0006928	movement of cell or subcellular component	19/43	2012/17910	4.66129e-08	6.96154e-07	2.57064e-07	CCL5/IGF1/MAP2K1/PPARG/IGF1R/KDR/MMP9/AKT1/EGFR/MET/TGFB2/NOS3/JAK2/LCK/MAPK14/FGFR1/ZAP70/DPP4/TGFBR1	19	BP
GO:0042060	wound healing	11/43	550/17910	4.89005e-08	7.27157e-07	2.68513e-07	IGF1/CASP3/ANXA5/EGFR/PPARA/TGFB2/NOS3/JAK2/LCK/HMGCR/TGFBR1	11	BP
GO:0043168	anion binding	22/43	2573/16967	3.57788e-08	7.59773e-07	2.61418e-07	MAP2K1/PPARG/IGF1R/KDR/AKT1/ALB/HSP90AA1/ANXA5/EGFR/MET/GSK3B/NOS3/JAK2/LCK/MAPK14/FGFR1/ZAP70/HMGCR/VDR/OTC/GSTM1/TGFBR1	22	MF
GO:0046903	secretion	17/43	1584/17910	5.15067e-08	7.6261e-07	2.81604e-07	CCL5/IGF1/IL2/MMP9/ALB/HSP90AA1/ANXA5/EGFR/CASP1/TGFB2/GSK3B/JAK2/MAPK14/FGFR1/HMGCR/DPP4/VDR	17	BP
GO:0009628	response to abiotic stimulus	15/43	1191/17910	5.19977e-08	7.66575e-07	2.83068e-07	IGF1/PPARG/AKT1/STAT1/HSP90AA1/CASP3/EGFR/CASP1/PPARA/TGFB2/GSK3B/NOS3/MAPK14/HMGCR/DPP4	15	BP
GO:0071902	positive regulation of protein serine/threonine kinase activity	9/43	322/17910	5.78339e-08	8.48973e-07	3.13495e-07	IGF1/MAP2K1/AKT1/EGFR/JAK2/PTPN1/MAPK14/FGFR1/TGFBR1	9	BP
GO:1903530	regulation of secretion by cell	12/43	703/17910	6.10222e-08	8.91963e-07	3.29369e-07	CCL5/IGF1/IL2/EGFR/CASP1/TGFB2/GSK3B/JAK2/MAPK14/FGFR1/HMGCR/DPP4	12	BP
GO:0090087	regulation of peptide transport	12/43	706/17910	6.39307e-08	9.30517e-07	3.43606e-07	CCL5/IGF1/IL2/EGFR/CASP1/TGFB2/GSK3B/JAK2/PTPN1/MAPK14/HMGCR/DPP4	12	BP
GO:0062012	regulation of small molecule metabolic process	10/43	439/17910	6.57128e-08	9.52419e-07	3.51694e-07	IGF1/PPARG/AKT1/PPARA/GSK3B/NOS3/HMGCR/VDR/NR1H2/FDPS	10	BP
GO:0005126	cytokine receptor binding	8/43	210/16967	4.81786e-08	9.66249e-07	3.32461e-07	CCL5/IL2/STAT1/CASP3/TGFB2/JAK2/FKBP1A/TGFBR1	8	MF
GO:0007159	leukocyte cell-cell adhesion	9/43	328/17910	6.77243e-08	9.77449e-07	3.60936e-07	CCL5/IGF1/IL2/AKT1/CASP3/PPARA/LCK/ZAP70/DPP4	9	BP
GO:0006979	response to oxidative stress	10/43	442/17910	7.00348e-08	1.00657e-06	3.71689e-07	MMP9/AKT1/STAT1/CASP3/EGFR/MET/NOS3/MMP3/MMP2/JAK2	10	BP
GO:0022602	ovulation cycle process	5/43	45/17910	7.13884e-08	1.02175e-06	3.77294e-07	PGR/ESR1/CASP3/TGFB2/NOS3	5	BP
GO:0001667	ameboidal-type cell migration	10/43	446/17910	7.61872e-08	1.0859e-06	4.00985e-07	PPARG/KDR/MMP9/AKT1/MET/TGFB2/NOS3/FGFR1/DPP4/TGFBR1	10	BP
GO:0070201	regulation of establishment of protein localization	12/43	723/17910	8.28918e-08	1.17658e-06	4.3447e-07	CCL5/IGF1/IL2/EGFR/CASP1/TGFB2/GSK3B/JAK2/PTPN1/MAPK14/HMGCR/DPP4	12	BP
GO:0006508	proteolysis	17/43	1645/17910	8.97119e-08	1.26815e-06	4.68282e-07	PPARG/MMP9/AKT1/ESR1/AR/CASP3/CASP1/GSK3B/MMP3/MMP2/JAK2/XIAP/LCK/MAPK14/CASP7/DPP4/TGFBR1	17	BP
GO:0051896	regulation of protein kinase B signaling	8/43	241/17910	9.24435e-08	1.30141e-06	4.80562e-07	AKT1/ESR1/HSP90AA1/EGFR/MET/LCK/FGFR1/TGFBR1	8	BP
GO:0050708	regulation of protein secretion	10/43	456/17910	9.3703e-08	1.31375e-06	4.85122e-07	CCL5/IGF1/IL2/EGFR/CASP1/TGFB2/JAK2/MAPK14/HMGCR/DPP4	10	BP
GO:0048534	hematopoietic or lymphoid organ development	13/43	890/17910	9.41427e-08	1.31455e-06	4.85417e-07	MAP2K1/PPARG/KDR/IL2/MMP9/STAT1/CASP3/TGFB2/JAK2/LCK/MAPK14/ZAP70/TGFBR1	13	BP
GO:0032940	secretion by cell	16/43	1449/17910	1.00498e-07	1.39762e-06	5.16089e-07	CCL5/IGF1/IL2/MMP9/ALB/HSP90AA1/ANXA5/EGFR/CASP1/TGFB2/GSK3B/JAK2/MAPK14/FGFR1/HMGCR/DPP4	16	BP
GO:0016049	cell growth	10/43	466/17910	1.14681e-07	1.58843e-06	5.86548e-07	IGF1/PPARG/IL2/AKT1/HSP90AA1/EGFR/PPARA/TGFB2/GSK3B/TGFBR1	10	BP
GO:0030855	epithelial cell differentiation	12/43	746/17910	1.16541e-07	1.60771e-06	5.93668e-07	PGR/MAP2K1/PPARG/MMP9/AKT1/ESR1/AR/STAT1/MET/GSK3B/FGFR1/VDR	12	BP
GO:0034614	cellular response to reactive oxygen species	7/43	165/17910	1.2088e-07	1.66089e-06	6.13308e-07	MMP9/AKT1/EGFR/MET/NOS3/MMP3/MMP2	7	BP
GO:0043406	positive regulation of MAP kinase activity	8/43	250/17910	1.22538e-07	1.67697e-06	6.19243e-07	IGF1/MAP2K1/EGFR/JAK2/PTPN1/MAPK14/FGFR1/TGFBR1	8	BP
GO:0051241	negative regulation of multicellular organismal process	15/43	1276/17910	1.28897e-07	1.75699e-06	6.48793e-07	IGF1/PPARG/IL2/MMP9/STAT1/EGFR/PPARA/TGFB2/GSK3B/NOS3/JAK2/FGFR1/HMGCR/TGFBR1/NR1H2	15	BP
GO:0051046	regulation of secretion	12/43	757/17910	1.36598e-07	1.8546e-06	6.84837e-07	CCL5/IGF1/IL2/EGFR/CASP1/TGFB2/GSK3B/JAK2/MAPK14/FGFR1/HMGCR/DPP4	12	BP
GO:0001959	regulation of cytokine-mediated signaling pathway	7/43	170/17910	1.48232e-07	2.00463e-06	7.40239e-07	CCL5/PPARG/STAT1/CASP1/JAK2/PTPN1/NR1H2	7	BP
GO:0002791	regulation of peptide secretion	10/43	483/17910	1.59958e-07	2.15472e-06	7.95661e-07	CCL5/IGF1/IL2/EGFR/CASP1/TGFB2/JAK2/MAPK14/HMGCR/DPP4	10	BP
GO:0010634	positive regulation of epithelial cell migration	7/43	173/17910	1.67022e-07	2.23238e-06	8.24338e-07	KDR/MMP9/AKT1/MET/TGFB2/NOS3/FGFR1	7	BP
GO:0051897	positive regulation of protein kinase B signaling	7/43	173/17910	1.67022e-07	2.23238e-06	8.24338e-07	ESR1/HSP90AA1/EGFR/MET/LCK/FGFR1/TGFBR1	7	BP
GO:0002520	immune system development	13/43	938/17910	1.73196e-07	2.30592e-06	8.51492e-07	MAP2K1/PPARG/KDR/IL2/MMP9/STAT1/CASP3/TGFB2/JAK2/LCK/MAPK14/ZAP70/TGFBR1	13	BP
GO:0048589	developmental growth	11/43	624/17910	1.75245e-07	2.3242e-06	8.58242e-07	IGF1/AKT1/ESR1/AR/HSP90AA1/PPARA/TGFB2/GSK3B/MAPK14/FGFR1/TGFBR1	11	BP
GO:0003824	catalytic activity	29/43	4828/16967	1.25555e-07	2.38554e-06	8.208e-07	CCL5/MAP2K1/IGF1R/KDR/MMP9/AKT1/HSP90AA1/CASP3/EGFR/MET/CASP1/GSK3B/NOS3/MMP3/MMP2/JAK2/PTPN1/XIAP/LCK/MAPK14/CASP7/FGFR1/ZAP70/HMGCR/DPP4/FKBP1A/OTC/GSTM1/TGFBR1	29	MF
GO:0051050	positive regulation of transport	13/43	942/17910	1.81927e-07	2.40354e-06	8.8754e-07	CCL5/IGF1/PPARG/IL2/AKT1/EGFR/CASP1/TGFB2/GSK3B/JAK2/MAPK14/FGFR1/NR1H2	13	BP
GO:0055017	cardiac muscle tissue growth	6/43	106/17910	1.90158e-07	2.50265e-06	9.24139e-07	IGF1/PPARA/TGFB2/MAPK14/FGFR1/TGFBR1	6	BP
GO:0045927	positive regulation of growth	8/43	266/17910	1.97069e-07	2.58371e-06	9.5407e-07	IGF1/IL2/AKT1/EGFR/TGFB2/MAPK14/FGFR1/TGFBR1	8	BP
GO:0006367	transcription initiation from RNA polymerase II promoter	7/43	178/17910	2.02802e-07	2.64877e-06	9.78095e-07	PGR/PPARG/ESR1/AR/PPARA/VDR/NR1H2	7	BP
GO:0060444	branching involved in mammary gland duct morphogenesis	4/43	22/17910	2.04131e-07	2.65602e-06	9.80773e-07	PGR/ESR1/AR/VDR	4	BP
GO:0051403	stress-activated MAPK cascade	8/43	271/17910	2.27183e-07	2.93424e-06	1.08351e-06	MAP2K1/IGF1R/AKT1/EGFR/TGFB2/PTPN1/MAPK14/HMGCR	8	BP
GO:0051099	positive regulation of binding	7/43	181/17910	2.27222e-07	2.93424e-06	1.08351e-06	IGF1/PPARG/MMP9/MET/GSK3B/JAK2/FKBP1A	7	BP
GO:0007155	cell adhesion	15/43	1338/17910	2.39322e-07	3.07892e-06	1.13693e-06	CCL5/IGF1/KDR/IL2/AKT1/CASP3/EGFR/PPARA/TGFB2/GSK3B/JAK2/LCK/MAPK14/ZAP70/DPP4	15	BP
GO:0045121	membrane raft	9/43	309/18675	2.84769e-08	3.09493e-06	2.09333e-06	KDR/CASP3/EGFR/NOS3/JAK2/LCK/ZAP70/DPP4/TGFBR1	9	CC
GO:0098857	membrane microdomain	9/43	310/18675	2.92798e-08	3.09493e-06	2.09333e-06	KDR/CASP3/EGFR/NOS3/JAK2/LCK/ZAP70/DPP4/TGFBR1	9	CC
GO:0098589	membrane region	9/43	321/18675	3.95098e-08	3.09493e-06	2.09333e-06	KDR/CASP3/EGFR/NOS3/JAK2/LCK/ZAP70/DPP4/TGFBR1	9	CC
GO:0060759	regulation of response to cytokine stimulus	7/43	183/17910	2.44843e-07	3.13819e-06	1.15882e-06	CCL5/PPARG/STAT1/CASP1/JAK2/PTPN1/NR1H2	7	BP
GO:0046620	regulation of organ growth	6/43	111/17910	2.50166e-07	3.1945e-06	1.17961e-06	IGF1/AKT1/PPARA/MAPK14/FGFR1/TGFBR1	6	BP
GO:0043542	endothelial cell migration	8/43	275/17910	2.54041e-07	3.23196e-06	1.19345e-06	PPARG/KDR/AKT1/MET/NOS3/FGFR1/DPP4/TGFBR1	8	BP
GO:0022610	biological adhesion	15/43	1345/17910	2.56096e-07	3.24609e-06	1.19866e-06	CCL5/IGF1/KDR/IL2/AKT1/CASP3/EGFR/PPARA/TGFB2/GSK3B/JAK2/LCK/MAPK14/ZAP70/DPP4	15	BP
GO:0060419	heart growth	6/43	112/17910	2.63858e-07	3.33217e-06	1.23045e-06	IGF1/PPARA/TGFB2/MAPK14/FGFR1/TGFBR1	6	BP
GO:0031098	stress-activated protein kinase signaling cascade	8/43	278/17910	2.75933e-07	3.4719e-06	1.28205e-06	MAP2K1/IGF1R/AKT1/EGFR/TGFB2/PTPN1/MAPK14/HMGCR	8	BP
GO:0036094	small molecule binding	20/43	2340/16967	2.25982e-07	4.07898e-06	1.40347e-06	MAP2K1/PPARG/IGF1R/KDR/AKT1/ALB/HSP90AA1/EGFR/MET/GSK3B/NOS3/JAK2/LCK/MAPK14/FGFR1/ZAP70/HMGCR/VDR/OTC/TGFBR1	20	MF
GO:0001558	regulation of cell growth	9/43	396/17910	3.34461e-07	4.19297e-06	1.54831e-06	IGF1/PPARG/IL2/AKT1/EGFR/PPARA/TGFB2/GSK3B/TGFBR1	9	BP
GO:0060330	regulation of response to interferon-gamma	4/43	25/17910	3.51168e-07	4.34433e-06	1.6042e-06	PPARG/STAT1/JAK2/NR1H2	4	BP
GO:0060334	regulation of interferon-gamma-mediated signaling pathway	4/43	25/17910	3.51168e-07	4.34433e-06	1.6042e-06	PPARG/STAT1/JAK2/NR1H2	4	BP
GO:0007565	female pregnancy	7/43	193/17910	3.51235e-07	4.34433e-06	1.6042e-06	PGR/MMP9/AKT1/ESR1/AR/MMP2/VDR	7	BP
GO:0050801	ion homeostasis	11/43	669/17910	3.51593e-07	4.34433e-06	1.6042e-06	CCL5/KDR/IL2/ESR1/EGFR/JAK2/XIAP/LCK/VDR/FKBP1A/OTC	11	BP
GO:0010035	response to inorganic substance	10/43	528/17910	3.63906e-07	4.48035e-06	1.65443e-06	KDR/MMP9/AKT1/STAT1/CASP3/EGFR/MET/NOS3/MMP3/OTC	10	BP
GO:0038034	signal transduction in absence of ligand	5/43	62/17910	3.66899e-07	4.48504e-06	1.65616e-06	IL2/AKT1/CASP3/GSK3B/FGFR1	5	BP
GO:0097192	extrinsic apoptotic signaling pathway in absence of ligand	5/43	62/17910	3.66899e-07	4.48504e-06	1.65616e-06	IL2/AKT1/CASP3/GSK3B/FGFR1	5	BP
GO:0071363	cellular response to growth factor stimulus	11/43	674/17910	3.78638e-07	4.61214e-06	1.7031e-06	CCL5/KDR/AKT1/CASP3/EGFR/TGFB2/PTPN1/XIAP/MAPK14/FGFR1/TGFBR1	11	BP
GO:0043281	regulation of cysteine-type endopeptidase activity involved in apoptotic process	7/43	196/17910	3.89875e-07	4.73223e-06	1.74744e-06	PPARG/MMP9/AKT1/CASP1/JAK2/XIAP/LCK	7	BP
GO:0050865	regulation of cell activation	10/43	535/17910	4.10659e-07	4.96695e-06	1.83412e-06	CCL5/IGF1/IL2/AKT1/CASP3/NOS3/JAK2/LCK/ZAP70/DPP4	10	BP
GO:0050870	positive regulation of T cell activation	7/43	198/17910	4.17575e-07	5.03288e-06	1.85846e-06	CCL5/IGF1/IL2/AKT1/LCK/ZAP70/DPP4	7	BP
GO:0010632	regulation of epithelial cell migration	8/43	294/17910	4.22151e-07	5.07024e-06	1.87226e-06	PPARG/KDR/MMP9/AKT1/MET/TGFB2/NOS3/FGFR1	8	BP
GO:0032768	regulation of monooxygenase activity	5/43	64/17910	4.30774e-07	5.13788e-06	1.89723e-06	AKT1/HSP90AA1/EGFR/NOS3/VDR	5	BP
GO:0060135	maternal process involved in female pregnancy	5/43	64/17910	4.30774e-07	5.13788e-06	1.89723e-06	PGR/AKT1/ESR1/AR/VDR	5	BP
GO:0034599	cellular response to oxidative stress	8/43	296/17910	4.44411e-07	5.28218e-06	1.95052e-06	MMP9/AKT1/EGFR/MET/NOS3/MMP3/MMP2/JAK2	8	BP
GO:0010887	negative regulation of cholesterol storage	3/43	7/17910	4.4817e-07	5.3085e-06	1.96024e-06	PPARG/PPARA/NR1H2	3	BP
GO:0009306	protein secretion	10/43	549/17910	5.20251e-07	6.1411e-06	2.26769e-06	CCL5/IGF1/IL2/EGFR/CASP1/TGFB2/JAK2/MAPK14/HMGCR/DPP4	10	BP
GO:1902532	negative regulation of intracellular signal transduction	10/43	550/17910	5.28979e-07	6.22275e-06	2.29784e-06	IGF1R/MMP9/AKT1/ESR1/STAT1/MET/TGFB2/GSK3B/PTPN1/HMGCR	10	BP
GO:0070848	response to growth factor	11/43	704/17910	5.83237e-07	6.83761e-06	2.52488e-06	CCL5/KDR/AKT1/CASP3/EGFR/TGFB2/PTPN1/XIAP/MAPK14/FGFR1/TGFBR1	11	BP
GO:0050863	regulation of T cell activation	8/43	307/17910	5.85705e-07	6.84318e-06	2.52694e-06	CCL5/IGF1/IL2/AKT1/CASP3/LCK/ZAP70/DPP4	8	BP
GO:0008289	lipid binding	11/43	643/16967	4.04552e-07	6.95445e-06	2.39284e-06	PGR/PPARG/IL2/AKT1/ALB/ESR1/AR/ANXA5/PPARA/VDR/OTC	11	MF
GO:0080135	regulation of cellular response to stress	11/43	713/17910	6.61263e-07	7.69979e-06	2.84326e-06	MAP2K1/IGF1R/AKT1/HSP90AA1/EGFR/MET/TGFB2/GSK3B/MMP3/PTPN1/HMGCR	11	BP
GO:0060193	positive regulation of lipase activity	5/43	70/17910	6.76581e-07	7.85154e-06	2.89929e-06	CCL5/ESR1/EGFR/FGFR1/NR1H2	5	BP
GO:1903039	positive regulation of leukocyte cell-cell adhesion	7/43	214/17910	7.05027e-07	8.15411e-06	3.01102e-06	CCL5/IGF1/IL2/AKT1/LCK/ZAP70/DPP4	7	BP
GO:0032103	positive regulation of response to external stimulus	8/43	315/17910	7.11189e-07	8.19777e-06	3.02714e-06	CCL5/KDR/IL2/EGFR/MET/JAK2/MAPK14/FGFR1	8	BP
GO:0060603	mammary gland duct morphogenesis	4/43	30/17910	7.5417e-07	8.66186e-06	3.19851e-06	PGR/ESR1/AR/VDR	4	BP
GO:0045936	negative regulation of phosphate metabolic process	10/43	572/17910	7.56494e-07	8.66186e-06	3.19851e-06	IGF1R/IL2/AKT1/CASP3/PPARA/TGFB2/GSK3B/PTPN1/HMGCR/FKBP1A	10	BP
GO:0006955	immune response	18/43	2148/17910	7.65686e-07	8.73798e-06	3.22662e-06	CCL5/PPARG/IGF1R/IL2/MMP9/ESR1/STAT1/HSP90AA1/CASP1/TGFB2/JAK2/PTPN1/XIAP/LCK/MAPK14/ZAP70/FKBP1A/NR1H2	18	BP
GO:0010563	negative regulation of phosphorus metabolic process	10/43	573/17910	7.68614e-07	8.74235e-06	3.22823e-06	IGF1R/IL2/AKT1/CASP3/PPARA/TGFB2/GSK3B/PTPN1/HMGCR/FKBP1A	10	BP
GO:0008406	gonad development	7/43	217/17910	7.7415e-07	8.74738e-06	3.23009e-06	PGR/ESR1/AR/CASP3/TGFB2/NOS3/TGFBR1	7	BP
GO:0043393	regulation of protein binding	7/43	217/17910	7.7415e-07	8.74738e-06	3.23009e-06	MMP9/AKT1/MET/PPARA/GSK3B/FKBP1A/TGFBR1	7	BP
GO:0045596	negative regulation of cell differentiation	11/43	725/17910	7.79613e-07	8.77963e-06	3.242e-06	IGF1/PPARG/IL2/MMP9/STAT1/EGFR/PPARA/TGFB2/GSK3B/TGFBR1/NR1H2	11	BP
GO:0050867	positive regulation of cell activation	8/43	319/17910	7.82116e-07	8.77963e-06	3.242e-06	CCL5/IGF1/IL2/AKT1/JAK2/LCK/ZAP70/DPP4	8	BP
GO:0001525	angiogenesis	10/43	576/17910	8.06002e-07	9.01829e-06	3.33013e-06	PPARG/KDR/AKT1/STAT1/TGFB2/NOS3/MMP2/MAPK14/FGFR1/TGFBR1	10	BP
GO:0032872	regulation of stress-activated MAPK cascade	7/43	220/17910	8.48879e-07	9.46721e-06	3.4959e-06	MAP2K1/IGF1R/AKT1/EGFR/TGFB2/PTPN1/HMGCR	7	BP
GO:0042110	T cell activation	9/43	443/17910	8.54241e-07	9.49617e-06	3.50659e-06	CCL5/IGF1/IL2/AKT1/CASP3/LCK/ZAP70/DPP4/FKBP1A	9	BP
GO:0048738	cardiac muscle tissue development	7/43	221/17910	8.75097e-07	9.69664e-06	3.58062e-06	IGF1/PPARA/TGFB2/MAPK14/FGFR1/FKBP1A/TGFBR1	7	BP
GO:0002790	peptide secretion	10/43	582/17910	8.85591e-07	9.78136e-06	3.6119e-06	CCL5/IGF1/IL2/EGFR/CASP1/TGFB2/JAK2/MAPK14/HMGCR/DPP4	10	BP
GO:0048638	regulation of developmental growth	8/43	325/17910	8.99821e-07	9.86733e-06	3.64365e-06	IGF1/AKT1/AR/PPARA/GSK3B/MAPK14/FGFR1/TGFBR1	8	BP
GO:0070302	regulation of stress-activated protein kinase signaling cascade	7/43	222/17910	9.01992e-07	9.86733e-06	3.64365e-06	MAP2K1/IGF1R/AKT1/EGFR/TGFB2/PTPN1/HMGCR	7	BP
GO:2000116	regulation of cysteine-type endopeptidase activity	7/43	222/17910	9.01992e-07	9.86733e-06	3.64365e-06	PPARG/MMP9/AKT1/CASP1/JAK2/XIAP/LCK	7	BP
GO:0030879	mammary gland development	6/43	138/17910	9.0487e-07	9.86739e-06	3.64367e-06	PGR/AKT1/ESR1/AR/JAK2/VDR	6	BP
GO:0019199	transmembrane receptor protein kinase activity	5/43	65/16967	6.06936e-07	9.95927e-06	3.42672e-06	IGF1R/KDR/EGFR/FGFR1/TGFBR1	5	MF
GO:0045137	development of primary sexual characteristics	7/43	223/17910	9.29577e-07	1.00729e-05	3.71954e-06	PGR/ESR1/AR/CASP3/TGFB2/NOS3/TGFBR1	7	BP
GO:2001234	negative regulation of apoptotic signaling pathway	7/43	223/17910	9.29577e-07	1.00729e-05	3.71954e-06	IGF1/MMP9/AKT1/AR/NOS3/PTPN1/TGFBR1	7	BP
GO:0002684	positive regulation of immune system process	13/43	1087/17910	9.34459e-07	1.00939e-05	3.72732e-06	CCL5/IGF1/IL2/AKT1/ESR1/STAT1/HSP90AA1/TGFB2/XIAP/LCK/MAPK14/ZAP70/DPP4	13	BP
GO:0007259	JAK-STAT cascade	6/43	140/17910	9.84533e-07	1.05935e-05	3.9118e-06	CCL5/IGF1/IL2/STAT1/JAK2/PTPN1	6	BP
GO:0044706	multi-multicellular organism process	7/43	225/17910	9.86878e-07	1.05935e-05	3.9118e-06	PGR/MMP9/AKT1/ESR1/AR/MMP2/VDR	7	BP
GO:0009894	regulation of catabolic process	12/43	916/17910	1.0503e-06	1.12392e-05	4.15022e-06	IGF1/KDR/AKT1/HSP90AA1/CASP3/EGFR/MET/PPARA/GSK3B/PTPN1/MAPK14/HMGCR	12	BP
GO:0010556	regulation of macromolecule biosynthetic process	24/43	3877/17910	1.05903e-06	1.12975e-05	4.17174e-06	CCL5/PGR/IGF1/MAP2K1/PPARG/KDR/IL2/AKT1/ESR1/AR/STAT1/HSP90AA1/EGFR/MET/PPARA/TGFB2/GSK3B/JAK2/XIAP/MAPK14/FGFR1/VDR/TGFBR1/NR1H2	24	BP
GO:0022603	regulation of anatomical structure morphogenesis	13/43	1102/17910	1.09075e-06	1.15997e-05	4.28337e-06	MAP2K1/PPARG/KDR/ESR1/AR/STAT1/TGFB2/GSK3B/NOS3/MAPK14/FGFR1/VDR/TGFBR1	13	BP
GO:0001568	blood vessel development	11/43	751/17910	1.10229e-06	1.16504e-05	4.30206e-06	MAP2K1/PPARG/KDR/AKT1/STAT1/TGFB2/NOS3/MMP2/MAPK14/FGFR1/TGFBR1	11	BP
GO:0008285	negative regulation of cell proliferation	11/43	751/17910	1.10229e-06	1.16504e-05	4.30206e-06	MAP2K1/PPARG/IL2/AR/STAT1/CASP3/TGFB2/NOS3/JAK2/VDR/TGFBR1	11	BP
GO:0062013	positive regulation of small molecule metabolic process	6/43	143/17910	1.11472e-06	1.17456e-05	4.33724e-06	IGF1/PPARG/AKT1/PPARA/NOS3/NR1H2	6	BP
GO:0006352	DNA-templated transcription, initiation	7/43	231/17910	1.17688e-06	1.23627e-05	4.56509e-06	PGR/PPARG/ESR1/AR/PPARA/VDR/NR1H2	7	BP
GO:0048468	cell development	17/43	1971/17910	1.20532e-06	1.26021e-05	4.6535e-06	PGR/IGF1/MAP2K1/PPARG/IL2/AKT1/ESR1/AR/HSP90AA1/CASP3/EGFR/MET/PPARA/TGFB2/GSK3B/JAK2/FGFR1	17	BP
GO:0033036	macromolecule localization	20/43	2735/17910	1.20701e-06	1.26021e-05	4.6535e-06	CCL5/IGF1/PPARG/IL2/AKT1/ESR1/AR/HSP90AA1/EGFR/CASP1/PPARA/TGFB2/GSK3B/JAK2/PTPN1/MAPK14/HMGCR/DPP4/FKBP1A/NR1H2	20	BP
GO:0051721	protein phosphatase 2A binding	4/43	29/16967	8.10952e-07	1.27284e-05	4.37951e-06	AKT1/STAT1/PTPN1/HMGCR	4	MF
GO:0055021	regulation of cardiac muscle tissue growth	5/43	79/17910	1.23998e-06	1.29071e-05	4.76611e-06	IGF1/PPARA/MAPK14/FGFR1/TGFBR1	5	BP
GO:0031667	response to nutrient levels	9/43	466/17910	1.29971e-06	1.34828e-05	4.9787e-06	PPARG/AKT1/ALB/STAT1/EGFR/PPARA/HMGCR/VDR/OTC	9	BP
GO:1901362	organic cyclic compound biosynthetic process	25/43	4239/17910	1.30314e-06	1.34828e-05	4.9787e-06	CCL5/PGR/IGF1/MAP2K1/PPARG/IL2/AKT1/ESR1/AR/STAT1/HSP90AA1/EGFR/MET/PPARA/TGFB2/NOS3/JAK2/XIAP/MAPK14/FGFR1/HMGCR/VDR/TGFBR1/NR1H2/FDPS	25	BP
GO:0001701	in utero embryonic development	8/43	342/17910	1.31896e-06	1.35786e-05	5.01409e-06	IGF1/MAP2K1/AKT1/AR/EGFR/NOS3/FGFR1/TGFBR1	8	BP
GO:0110110	positive regulation of animal organ morphogenesis	5/43	80/17910	1.32031e-06	1.35786e-05	5.01409e-06	AR/TGFB2/FGFR1/VDR/TGFBR1	5	BP
GO:0016202	regulation of striated muscle tissue development	6/43	149/17910	1.4175e-06	1.45347e-05	5.36713e-06	IGF1/PPARA/MAPK14/FGFR1/HMGCR/TGFBR1	6	BP
GO:0097696	STAT cascade	6/43	150/17910	1.47395e-06	1.50685e-05	5.56424e-06	CCL5/IGF1/IL2/STAT1/JAK2/PTPN1	6	BP
GO:0014855	striated muscle cell proliferation	5/43	82/17910	1.49325e-06	1.52205e-05	5.62038e-06	TGFB2/JAK2/MAPK14/FGFR1/TGFBR1	5	BP
GO:0001890	placenta development	6/43	151/17910	1.53221e-06	1.55255e-05	5.73301e-06	MAP2K1/PPARG/AKT1/EGFR/MAPK14/VDR	6	BP
GO:2001236	regulation of extrinsic apoptotic signaling pathway	6/43	151/17910	1.53221e-06	1.55255e-05	5.73301e-06	IGF1/AKT1/AR/NOS3/FGFR1/TGFBR1	6	BP
GO:0048872	homeostasis of number of cells	7/43	241/17910	1.56154e-06	1.57762e-05	5.82558e-06	IL2/AKT1/STAT1/CASP3/NOS3/JAK2/MAPK14	7	BP
GO:1901861	regulation of muscle tissue development	6/43	152/17910	1.59235e-06	1.60184e-05	5.91501e-06	IGF1/PPARA/MAPK14/FGFR1/HMGCR/TGFBR1	6	BP
GO:0010742	macrophage derived foam cell differentiation	4/43	36/17910	1.60417e-06	1.60184e-05	5.91501e-06	PPARG/STAT1/PPARA/NR1H2	4	BP
GO:0048009	insulin-like growth factor receptor signaling pathway	4/43	36/17910	1.60417e-06	1.60184e-05	5.91501e-06	IGF1/IGF1R/AKT1/AR	4	BP
GO:0090077	foam cell differentiation	4/43	36/17910	1.60417e-06	1.60184e-05	5.91501e-06	PPARG/STAT1/PPARA/NR1H2	4	BP
GO:0048634	regulation of muscle organ development	6/43	153/17910	1.6544e-06	1.64245e-05	6.06498e-06	IGF1/PPARA/MAPK14/FGFR1/HMGCR/TGFBR1	6	BP
GO:0071346	cellular response to interferon-gamma	6/43	153/17910	1.6544e-06	1.64245e-05	6.06498e-06	CCL5/PPARG/STAT1/CASP1/JAK2/NR1H2	6	BP
GO:0001944	vasculature development	11/43	784/17910	1.67831e-06	1.66138e-05	6.13488e-06	MAP2K1/PPARG/KDR/AKT1/STAT1/TGFB2/NOS3/MMP2/MAPK14/FGFR1/TGFBR1	11	BP
GO:0060420	regulation of heart growth	5/43	84/17910	1.68357e-06	1.6618e-05	6.13642e-06	IGF1/PPARA/MAPK14/FGFR1/TGFBR1	5	BP
GO:0046914	transition metal ion binding	13/43	1051/16967	1.17318e-06	1.76466e-05	6.07174e-06	PGR/PPARG/MMP9/ALB/ESR1/AR/PPARA/NOS3/MMP3/MMP2/PTPN1/VDR/NR1H2	13	MF
GO:0072358	cardiovascular system development	11/43	792/17910	1.85272e-06	1.82352e-05	6.73359e-06	MAP2K1/PPARG/KDR/AKT1/STAT1/TGFB2/NOS3/MMP2/MAPK14/FGFR1/TGFBR1	11	BP
GO:0009790	embryo development	12/43	968/17910	1.87587e-06	1.84104e-05	6.79828e-06	IGF1/MAP2K1/KDR/MMP9/AKT1/AR/EGFR/TGFB2/NOS3/MMP2/FGFR1/TGFBR1	12	BP
GO:2000027	regulation of animal organ morphogenesis	7/43	250/17910	1.9929e-06	1.95032e-05	7.20181e-06	ESR1/AR/STAT1/TGFB2/FGFR1/VDR/TGFBR1	7	BP
GO:0022409	positive regulation of cell-cell adhesion	7/43	251/17910	2.04645e-06	1.99703e-05	7.37431e-06	CCL5/IGF1/IL2/AKT1/LCK/ZAP70/DPP4	7	BP
GO:0048609	multicellular organismal reproductive process	11/43	801/17910	2.06786e-06	2.01221e-05	7.43035e-06	PGR/IGF1/AKT1/ESR1/AR/CASP3/EGFR/TGFB2/NOS3/VDR/TGFBR1	11	BP
GO:1901653	cellular response to peptide	8/43	364/17910	2.10009e-06	2.03313e-05	7.50761e-06	IGF1/PPARG/IGF1R/AKT1/STAT1/GSK3B/JAK2/PTPN1	8	BP
GO:0032868	response to insulin	7/43	252/17910	2.1012e-06	2.03313e-05	7.50761e-06	PPARG/IGF1R/AKT1/STAT1/PPARA/PTPN1/OTC	7	BP
GO:1904705	regulation of vascular smooth muscle cell proliferation	5/43	88/17910	2.12134e-06	2.04112e-05	7.5371e-06	IGF1/PPARG/MMP9/MMP2/JAK2	5	BP
GO:1990874	vascular smooth muscle cell proliferation	5/43	88/17910	2.12134e-06	2.04112e-05	7.5371e-06	IGF1/PPARG/MMP9/MMP2/JAK2	5	BP
GO:0051117	ATPase binding	5/43	77/16967	1.41962e-06	2.04993e-05	7.05326e-06	PGR/ESR1/AR/LCK/NR1H2	5	MF
GO:0009991	response to extracellular stimulus	9/43	498/17910	2.24636e-06	2.15538e-05	7.95903e-06	PPARG/AKT1/ALB/STAT1/EGFR/PPARA/HMGCR/VDR/OTC	9	BP
GO:0061061	muscle structure development	10/43	647/17910	2.30176e-06	2.1978e-05	8.11569e-06	IGF1/AKT1/CASP3/PPARA/TGFB2/MAPK14/FGFR1/HMGCR/FKBP1A/TGFBR1	10	BP
GO:2000112	regulation of cellular macromolecule biosynthetic process	23/43	3725/17910	2.30338e-06	2.1978e-05	8.11569e-06	CCL5/PGR/IGF1/MAP2K1/PPARG/IL2/AKT1/ESR1/AR/STAT1/HSP90AA1/EGFR/MET/PPARA/TGFB2/GSK3B/JAK2/XIAP/MAPK14/FGFR1/VDR/TGFBR1/NR1H2	23	BP
GO:0032504	multicellular organism reproduction	11/43	811/17910	2.33247e-06	2.21341e-05	8.17332e-06	PGR/IGF1/AKT1/ESR1/AR/CASP3/EGFR/TGFB2/NOS3/VDR/TGFBR1	11	BP
GO:0050714	positive regulation of protein secretion	7/43	256/17910	2.33262e-06	2.21341e-05	8.17332e-06	IGF1/IL2/EGFR/CASP1/TGFB2/JAK2/MAPK14	7	BP
GO:0009056	catabolic process	18/43	2320/17910	2.38626e-06	2.25635e-05	8.33188e-06	IGF1/KDR/MMP9/AKT1/HSP90AA1/CASP3/EGFR/MET/PPARA/GSK3B/NOS3/MMP3/MMP2/PTPN1/MAPK14/HMGCR/OTC/GSTM1	18	BP
GO:0050680	negative regulation of epithelial cell proliferation	6/43	163/17910	2.39101e-06	2.25635e-05	8.33188e-06	PPARG/AR/STAT1/TGFB2/VDR/TGFBR1	6	BP
GO:0051251	positive regulation of lymphocyte activation	7/43	258/17910	2.4561e-06	2.31142e-05	8.53524e-06	CCL5/IGF1/IL2/AKT1/LCK/ZAP70/DPP4	7	BP
GO:0031326	regulation of cellular biosynthetic process	24/43	4060/17910	2.54304e-06	2.3867e-05	8.81322e-06	CCL5/PGR/IGF1/MAP2K1/PPARG/IL2/AKT1/ESR1/AR/STAT1/HSP90AA1/EGFR/MET/PPARA/TGFB2/GSK3B/NOS3/JAK2/XIAP/MAPK14/FGFR1/VDR/TGFBR1/NR1H2	24	BP
GO:0030307	positive regulation of cell growth	6/43	166/17910	2.65784e-06	2.48765e-05	9.186e-06	IGF1/IL2/AKT1/EGFR/TGFB2/TGFBR1	6	BP
GO:0014706	striated muscle tissue development	8/43	376/17910	2.67213e-06	2.49423e-05	9.21027e-06	IGF1/PPARA/TGFB2/MAPK14/FGFR1/HMGCR/FKBP1A/TGFBR1	8	BP
GO:0060191	regulation of lipase activity	5/43	94/17910	2.94091e-06	2.73586e-05	1.01025e-05	CCL5/ESR1/EGFR/FGFR1/NR1H2	5	BP
GO:1903532	positive regulation of secretion by cell	8/43	381/17910	2.94693e-06	2.73586e-05	1.01025e-05	IGF1/IL2/EGFR/CASP1/TGFB2/JAK2/MAPK14/FGFR1	8	BP
GO:0001936	regulation of endothelial cell proliferation	6/43	170/17910	3.05094e-06	2.82479e-05	1.04309e-05	PPARG/KDR/AKT1/STAT1/FGFR1/TGFBR1	6	BP
GO:0051093	negative regulation of developmental process	12/43	1017/17910	3.13704e-06	2.89655e-05	1.06959e-05	IGF1/PPARG/IL2/MMP9/STAT1/EGFR/PPARA/TGFB2/GSK3B/NOS3/TGFBR1/NR1H2	12	BP
GO:0048514	blood vessel morphogenesis	10/43	670/17910	3.14531e-06	2.89655e-05	1.06959e-05	PPARG/KDR/AKT1/STAT1/TGFB2/NOS3/MMP2/MAPK14/FGFR1/TGFBR1	10	BP
GO:0007548	sex differentiation	7/43	269/17910	3.23733e-06	2.96539e-05	1.09501e-05	PGR/ESR1/AR/CASP3/TGFB2/NOS3/TGFBR1	7	BP
GO:0072593	reactive oxygen species metabolic process	7/43	269/17910	3.23733e-06	2.96539e-05	1.09501e-05	AKT1/HSP90AA1/EGFR/NOS3/MMP3/JAK2/MAPK14	7	BP
GO:0016740	transferase activity	17/43	1947/16967	2.16183e-06	3.00162e-05	1.03278e-05	CCL5/MAP2K1/IGF1R/KDR/AKT1/EGFR/MET/GSK3B/JAK2/XIAP/LCK/MAPK14/FGFR1/ZAP70/OTC/GSTM1/TGFBR1	17	MF
GO:0043062	extracellular structure organization	8/43	387/17910	3.30811e-06	3.02217e-05	1.11598e-05	KDR/MMP9/ALB/TGFB2/MMP3/MMP2/DPP4/TGFBR1	8	BP
GO:0060443	mammary gland morphogenesis	4/43	43/17910	3.32011e-06	3.02508e-05	1.11705e-05	PGR/ESR1/AR/VDR	4	BP
GO:0006810	transport	26/43	4785/17910	3.33648e-06	3.03196e-05	1.11959e-05	CCL5/IGF1/MAP2K1/PPARG/IL2/MMP9/AKT1/ALB/HSP90AA1/ANXA5/EGFR/CASP1/PPARA/TGFB2/GSK3B/NOS3/JAK2/PTPN1/LCK/MAPK14/FGFR1/HMGCR/DPP4/VDR/FKBP1A/NR1H2	26	BP
GO:0034341	response to interferon-gamma	6/43	173/17910	3.37584e-06	3.05963e-05	1.12981e-05	CCL5/PPARG/STAT1/CASP1/JAK2/NR1H2	6	BP
GO:0051348	negative regulation of transferase activity	7/43	271/17910	3.39956e-06	3.07302e-05	1.13476e-05	PPARG/IGF1R/AKT1/CASP3/GSK3B/PTPN1/HMGCR	7	BP
GO:0030097	hemopoiesis	11/43	847/17910	3.54887e-06	3.19958e-05	1.18149e-05	PPARG/KDR/IL2/MMP9/STAT1/CASP3/TGFB2/JAK2/LCK/MAPK14/ZAP70	11	BP
GO:0002009	morphogenesis of an epithelium	9/43	527/17910	3.56911e-06	3.2094e-05	1.18511e-05	PGR/ESR1/AR/STAT1/EGFR/MET/TGFB2/FGFR1/VDR	9	BP
GO:0010745	negative regulation of macrophage derived foam cell differentiation	3/43	13/17910	3.62555e-06	3.25164e-05	1.20071e-05	PPARG/PPARA/NR1H2	3	BP
GO:0060537	muscle tissue development	8/43	392/17910	3.63723e-06	3.25362e-05	1.20144e-05	IGF1/PPARA/TGFB2/MAPK14/FGFR1/HMGCR/FKBP1A/TGFBR1	8	BP
GO:0002793	positive regulation of peptide secretion	7/43	275/17910	3.74445e-06	3.34083e-05	1.23365e-05	IGF1/IL2/EGFR/CASP1/TGFB2/JAK2/MAPK14	7	BP
GO:0055065	metal ion homeostasis	9/43	531/17910	3.79594e-06	3.37799e-05	1.24737e-05	CCL5/IL2/ESR1/EGFR/JAK2/XIAP/LCK/VDR/FKBP1A	9	BP
GO:0061138	morphogenesis of a branching epithelium	6/43	178/17910	3.97968e-06	3.53235e-05	1.30437e-05	PGR/ESR1/AR/MET/FGFR1/VDR	6	BP
GO:2001237	negative regulation of extrinsic apoptotic signaling pathway	5/43	100/17910	3.9911e-06	3.53336e-05	1.30474e-05	IGF1/AKT1/AR/NOS3/TGFBR1	5	BP
GO:0052547	regulation of peptidase activity	8/43	398/17910	4.06856e-06	3.59267e-05	1.32664e-05	PPARG/MMP9/AKT1/CASP1/JAK2/XIAP/LCK/MAPK14	8	BP
GO:0055024	regulation of cardiac muscle tissue development	5/43	101/17910	4.19155e-06	3.68235e-05	1.35976e-05	IGF1/PPARA/MAPK14/FGFR1/TGFBR1	5	BP
GO:2000379	positive regulation of reactive oxygen species metabolic process	5/43	101/17910	4.19155e-06	3.68235e-05	1.35976e-05	AKT1/HSP90AA1/EGFR/JAK2/MAPK14	5	BP
GO:0019219	regulation of nucleobase-containing compound metabolic process	23/43	3853/17910	4.23722e-06	3.71298e-05	1.37107e-05	CCL5/PGR/IGF1/MAP2K1/PPARG/IL2/AKT1/ESR1/AR/STAT1/HSP90AA1/EGFR/MET/PPARA/TGFB2/NOS3/JAK2/XIAP/MAPK14/FGFR1/VDR/TGFBR1/NR1H2	23	BP
GO:0051249	regulation of lymphocyte activation	8/43	401/17910	4.30004e-06	3.75843e-05	1.38785e-05	CCL5/IGF1/IL2/AKT1/CASP3/LCK/ZAP70/DPP4	8	BP
GO:0008104	protein localization	18/43	2417/17910	4.32649e-06	3.77195e-05	1.39285e-05	CCL5/IGF1/PPARG/IL2/AKT1/ESR1/AR/HSP90AA1/EGFR/CASP1/TGFB2/GSK3B/JAK2/PTPN1/MAPK14/HMGCR/DPP4/FKBP1A	18	BP
GO:0007517	muscle organ development	8/43	403/17910	4.4605e-06	3.86914e-05	1.42873e-05	IGF1/PPARA/TGFB2/MAPK14/FGFR1/HMGCR/FKBP1A/TGFBR1	8	BP
GO:0051222	positive regulation of protein transport	8/43	403/17910	4.4605e-06	3.86914e-05	1.42873e-05	IGF1/IL2/EGFR/CASP1/TGFB2/GSK3B/JAK2/MAPK14	8	BP
GO:0043434	response to peptide hormone	8/43	404/17910	4.54262e-06	3.92917e-05	1.4509e-05	PPARG/IGF1R/AKT1/STAT1/PPARA/JAK2/PTPN1/OTC	8	BP
GO:0051186	cofactor metabolic process	9/43	543/17910	4.55257e-06	3.92917e-05	1.4509e-05	IGF1/AKT1/HSP90AA1/EGFR/PPARA/NOS3/MMP3/HMGCR/GSTM1	9	BP
GO:0010885	regulation of cholesterol storage	3/43	14/17910	4.60661e-06	3.94758e-05	1.4577e-05	PPARG/PPARA/NR1H2	3	BP
GO:0051770	positive regulation of nitric-oxide synthase biosynthetic process	3/43	14/17910	4.60661e-06	3.94758e-05	1.4577e-05	KDR/STAT1/JAK2	3	BP
GO:0015031	protein transport	15/43	1689/17910	4.60839e-06	3.94758e-05	1.4577e-05	CCL5/IGF1/PPARG/IL2/AKT1/HSP90AA1/EGFR/CASP1/TGFB2/GSK3B/JAK2/PTPN1/MAPK14/HMGCR/DPP4	15	BP
GO:0034612	response to tumor necrosis factor	7/43	284/17910	4.62843e-06	3.95489e-05	1.4604e-05	CCL5/AKT1/STAT1/CASP3/CASP1/JAK2/MAPK14	7	BP
GO:0000902	cell morphogenesis	11/43	873/17910	4.74496e-06	4.04441e-05	1.49345e-05	MAP2K1/KDR/AR/HSP90AA1/CASP3/EGFR/MET/TGFB2/GSK3B/MAPK14/VDR	11	BP
GO:0061383	trabecula morphogenesis	4/43	47/17910	4.76524e-06	4.05164e-05	1.49612e-05	TGFB2/MMP2/FKBP1A/TGFBR1	4	BP
GO:0051235	maintenance of location	7/43	286/17910	4.84683e-06	4.11083e-05	1.51798e-05	PPARG/AKT1/ALB/PPARA/LCK/FKBP1A/NR1H2	7	BP
GO:0001935	endothelial cell proliferation	6/43	185/17910	4.97019e-06	4.1969e-05	1.54976e-05	PPARG/KDR/AKT1/STAT1/FGFR1/TGFBR1	6	BP
GO:0051047	positive regulation of secretion	8/43	409/17910	4.97275e-06	4.1969e-05	1.54976e-05	IGF1/IL2/EGFR/CASP1/TGFB2/JAK2/MAPK14/FGFR1	8	BP
GO:0051341	regulation of oxidoreductase activity	5/43	105/17910	5.07373e-06	4.27164e-05	1.57736e-05	AKT1/HSP90AA1/EGFR/NOS3/VDR	5	BP
GO:0072507	divalent inorganic cation homeostasis	8/43	412/17910	5.24706e-06	4.40676e-05	1.62726e-05	CCL5/IL2/ESR1/EGFR/JAK2/LCK/VDR/FKBP1A	8	BP
GO:0008270	zinc ion binding	11/43	799/16967	3.39778e-06	4.54295e-05	1.56311e-05	PGR/PPARG/MMP9/ESR1/AR/PPARA/MMP3/MMP2/PTPN1/VDR/NR1H2	11	MF
GO:0019722	calcium-mediated signaling	6/43	188/17910	5.45191e-06	4.56763e-05	1.68666e-05	IGF1/KDR/EGFR/GSK3B/ZAP70/FKBP1A	6	BP
GO:0051234	establishment of localization	26/43	4908/17910	5.56374e-06	4.64999e-05	1.71707e-05	CCL5/IGF1/MAP2K1/PPARG/IL2/MMP9/AKT1/ALB/HSP90AA1/ANXA5/EGFR/CASP1/PPARA/TGFB2/GSK3B/NOS3/JAK2/PTPN1/LCK/MAPK14/FGFR1/HMGCR/DPP4/VDR/FKBP1A/NR1H2	26	BP
GO:1904707	positive regulation of vascular smooth muscle cell proliferation	4/43	49/17910	5.64084e-06	4.70299e-05	1.73664e-05	IGF1/MMP9/MMP2/JAK2	4	BP
GO:2001028	positive regulation of endothelial cell chemotaxis	3/43	15/17910	5.74862e-06	4.78124e-05	1.76554e-05	KDR/MET/FGFR1	3	BP
GO:0019900	kinase binding	10/43	647/16967	3.72035e-06	4.7966e-05	1.65038e-05	AKT1/ESR1/HSP90AA1/EGFR/CASP1/GSK3B/JAK2/PTPN1/LCK/MAPK14	10	MF
GO:0015833	peptide transport	15/43	1722/17910	5.85244e-06	4.85583e-05	1.79308e-05	CCL5/IGF1/PPARG/IL2/AKT1/HSP90AA1/EGFR/CASP1/TGFB2/GSK3B/JAK2/PTPN1/MAPK14/HMGCR/DPP4	15	BP
GO:0032496	response to lipopolysaccharide	7/43	295/17910	5.93903e-06	4.9158e-05	1.81523e-05	CCL5/AKT1/CASP3/CASP1/NOS3/JAK2/MAPK14	7	BP
GO:0001763	morphogenesis of a branching structure	6/43	192/17910	6.1526e-06	5.08034e-05	1.87598e-05	PGR/ESR1/AR/MET/FGFR1/VDR	6	BP
GO:0007267	cell-cell signaling	14/43	1510/17910	6.52802e-06	5.3657e-05	1.98136e-05	CCL5/PGR/IL2/AKT1/ESR1/AR/EGFR/GSK3B/JAK2/XIAP/MAPK14/FGFR1/HMGCR/DPP4	14	BP
GO:2000377	regulation of reactive oxygen species metabolic process	6/43	194/17910	6.52944e-06	5.3657e-05	1.98136e-05	AKT1/HSP90AA1/EGFR/MMP3/JAK2/MAPK14	6	BP
GO:0050999	regulation of nitric-oxide synthase activity	4/43	51/17910	6.63003e-06	5.42242e-05	2.0023e-05	AKT1/HSP90AA1/EGFR/NOS3	4	BP
GO:0072132	mesenchyme morphogenesis	4/43	51/17910	6.63003e-06	5.42242e-05	2.0023e-05	TGFB2/NOS3/FGFR1/TGFBR1	4	BP
GO:2001141	regulation of RNA biosynthetic process	21/43	3348/17910	7.04327e-06	5.74671e-05	2.12205e-05	CCL5/PGR/IGF1/MAP2K1/PPARG/IL2/AKT1/ESR1/AR/STAT1/EGFR/MET/PPARA/TGFB2/JAK2/XIAP/MAPK14/FGFR1/VDR/TGFBR1/NR1H2	21	BP
GO:0010878	cholesterol storage	3/43	16/17910	7.06339e-06	5.74946e-05	2.12307e-05	PPARG/PPARA/NR1H2	3	BP
GO:0042886	amide transport	15/43	1752/17910	7.23707e-06	5.87691e-05	2.17013e-05	CCL5/IGF1/PPARG/IL2/AKT1/HSP90AA1/EGFR/CASP1/TGFB2/GSK3B/JAK2/PTPN1/MAPK14/HMGCR/DPP4	15	BP
GO:0002696	positive regulation of leukocyte activation	7/43	305/17910	7.38577e-06	5.98352e-05	2.2095e-05	CCL5/IGF1/IL2/AKT1/LCK/ZAP70/DPP4	7	BP
GO:0002064	epithelial cell development	6/43	199/17910	7.55416e-06	6.10554e-05	2.25455e-05	PGR/ESR1/AR/MET/GSK3B/FGFR1	6	BP
GO:0009612	response to mechanical stimulus	6/43	200/17910	7.77397e-06	6.26845e-05	2.31471e-05	PPARG/AKT1/STAT1/EGFR/CASP1/MAPK14	6	BP
GO:0043009	chordate embryonic development	9/43	581/17910	7.867e-06	6.32861e-05	2.33693e-05	IGF1/MAP2K1/AKT1/AR/EGFR/TGFB2/NOS3/FGFR1/TGFBR1	9	BP
GO:0002237	response to molecule of bacterial origin	7/43	309/17910	8.04121e-06	6.45363e-05	2.38309e-05	CCL5/AKT1/CASP3/CASP1/NOS3/JAK2/MAPK14	7	BP
GO:0051248	negative regulation of protein metabolic process	12/43	1116/17910	8.15235e-06	6.52758e-05	2.4104e-05	IGF1/IGF1R/IL2/MMP9/AKT1/CASP3/EGFR/GSK3B/PTPN1/XIAP/HMGCR/FKBP1A	12	BP
GO:0045088	regulation of innate immune response	8/43	440/17910	8.4893e-06	6.76583e-05	2.49838e-05	CCL5/PPARG/ESR1/STAT1/JAK2/PTPN1/XIAP/NR1H2	8	BP
GO:1904951	positive regulation of establishment of protein localization	8/43	440/17910	8.4893e-06	6.76583e-05	2.49838e-05	IGF1/IL2/EGFR/CASP1/TGFB2/GSK3B/JAK2/MAPK14	8	BP
GO:0055080	cation homeostasis	9/43	588/17910	8.66256e-06	6.88794e-05	2.54347e-05	CCL5/IL2/ESR1/EGFR/JAK2/XIAP/LCK/VDR/FKBP1A	9	BP
GO:1901214	regulation of neuron death	7/43	313/17910	8.74434e-06	6.93691e-05	2.56155e-05	CCL5/AKT1/CASP3/PPARA/TGFB2/GSK3B/JAK2	7	BP
GO:0031663	lipopolysaccharide-mediated signaling pathway	4/43	55/17910	8.98563e-06	7.11189e-05	2.62617e-05	CCL5/AKT1/NOS3/MAPK14	4	BP
GO:0071216	cellular response to biotic stimulus	6/43	206/17910	9.20457e-06	7.26844e-05	2.68397e-05	CCL5/AKT1/CASP1/GSK3B/NOS3/MAPK14	6	BP
GO:0034654	nucleobase-containing compound biosynthetic process	23/43	4029/17910	9.37877e-06	7.38761e-05	2.72798e-05	CCL5/PGR/IGF1/MAP2K1/PPARG/IL2/AKT1/ESR1/AR/STAT1/HSP90AA1/EGFR/MET/PPARA/TGFB2/NOS3/JAK2/XIAP/MAPK14/FGFR1/VDR/TGFBR1/NR1H2	23	BP
GO:0044057	regulation of system process	9/43	594/17910	9.3985e-06	7.38761e-05	2.72798e-05	IGF1/IL2/AKT1/EGFR/PPARA/TGFB2/NOS3/JAK2/FGFR1	9	BP
GO:0009792	embryo development ending in birth or egg hatching	9/43	600/17910	1.01874e-05	7.97127e-05	2.9435e-05	IGF1/MAP2K1/AKT1/AR/EGFR/TGFB2/NOS3/FGFR1/TGFBR1	9	BP
GO:0098771	inorganic ion homeostasis	9/43	600/17910	1.01874e-05	7.97127e-05	2.9435e-05	CCL5/IL2/ESR1/EGFR/JAK2/XIAP/LCK/VDR/FKBP1A	9	BP
GO:0010888	negative regulation of lipid storage	3/43	18/17910	1.02579e-05	7.98729e-05	2.94942e-05	PPARG/PPARA/NR1H2	3	BP
GO:0038083	peptidyl-tyrosine autophosphorylation	3/43	18/17910	1.02579e-05	7.98729e-05	2.94942e-05	IGF1R/KDR/EGFR	3	BP
GO:0045184	establishment of protein localization	15/43	1803/17910	1.02777e-05	7.98729e-05	2.94942e-05	CCL5/IGF1/PPARG/IL2/AKT1/HSP90AA1/EGFR/CASP1/TGFB2/GSK3B/JAK2/PTPN1/MAPK14/HMGCR/DPP4	15	BP
GO:0010518	positive regulation of phospholipase activity	4/43	57/17910	1.0371e-05	8.0416e-05	2.96947e-05	CCL5/ESR1/EGFR/FGFR1	4	BP
GO:0001655	urogenital system development	7/43	324/17910	1.09464e-05	8.46864e-05	3.12716e-05	MMP9/ESR1/AR/STAT1/TGFB2/FGFR1/TGFBR1	7	BP
GO:0004714	transmembrane receptor protein tyrosine kinase activity	4/43	49/16967	6.97301e-06	8.68019e-05	2.98662e-05	IGF1R/KDR/EGFR/FGFR1	4	MF
GO:0032989	cellular component morphogenesis	11/43	959/17910	1.15904e-05	8.94677e-05	3.30372e-05	MAP2K1/KDR/AR/HSP90AA1/CASP3/EGFR/MET/TGFB2/GSK3B/MAPK14/VDR	11	BP
GO:0007584	response to nutrient	6/43	215/17910	1.17445e-05	9.04537e-05	3.34013e-05	PPARG/STAT1/EGFR/HMGCR/VDR/OTC	6	BP
GO:0046677	response to antibiotic	7/43	328/17910	1.18534e-05	9.10879e-05	3.36354e-05	IL2/STAT1/HSP90AA1/CASP3/MET/JAK2/HMGCR	7	BP
GO:0005524	ATP binding	14/43	1451/16967	7.68401e-06	9.24643e-05	3.18145e-05	MAP2K1/IGF1R/KDR/AKT1/HSP90AA1/EGFR/MET/GSK3B/JAK2/LCK/MAPK14/FGFR1/ZAP70/TGFBR1	14	MF
GO:0051767	nitric-oxide synthase biosynthetic process	3/43	19/17910	1.21609e-05	9.26421e-05	3.42094e-05	KDR/STAT1/JAK2	3	BP
GO:0051769	regulation of nitric-oxide synthase biosynthetic process	3/43	19/17910	1.21609e-05	9.26421e-05	3.42094e-05	KDR/STAT1/JAK2	3	BP
GO:1903798	regulation of production of miRNAs involved in gene silencing by miRNA	3/43	19/17910	1.21609e-05	9.26421e-05	3.42094e-05	MAP2K1/ESR1/EGFR	3	BP
GO:0018130	heterocycle biosynthetic process	23/43	4089/17910	1.21635e-05	9.26421e-05	3.42094e-05	CCL5/PGR/IGF1/MAP2K1/PPARG/IL2/AKT1/ESR1/AR/STAT1/HSP90AA1/EGFR/MET/PPARA/TGFB2/NOS3/JAK2/XIAP/MAPK14/FGFR1/VDR/TGFBR1/NR1H2	23	BP
GO:0001101	response to acid chemical	7/43	330/17910	1.23297e-05	9.37005e-05	3.46002e-05	PPARG/KDR/AKT1/CASP3/EGFR/MMP2/OTC	7	BP
GO:0019438	aromatic compound biosynthetic process	23/43	4099/17910	1.26956e-05	9.62677e-05	3.55482e-05	CCL5/PGR/IGF1/MAP2K1/PPARG/IL2/AKT1/ESR1/AR/STAT1/HSP90AA1/EGFR/MET/PPARA/TGFB2/NOS3/JAK2/XIAP/MAPK14/FGFR1/VDR/TGFBR1/NR1H2	23	BP
GO:1905953	negative regulation of lipid localization	4/43	60/17910	1.27361e-05	9.63625e-05	3.55832e-05	PPARG/AKT1/PPARA/NR1H2	4	BP
GO:0009266	response to temperature stimulus	6/43	219/17910	1.3042e-05	9.84601e-05	3.63577e-05	IGF1/PPARG/AKT1/HSP90AA1/GSK3B/NOS3	6	BP
GO:0045862	positive regulation of proteolysis	7/43	333/17910	1.3074e-05	9.84851e-05	3.6367e-05	PPARG/AKT1/CASP1/GSK3B/JAK2/LCK/MAPK14	7	BP
GO:0030198	extracellular matrix organization	7/43	334/17910	1.33302e-05	0.000100195	3.69986e-05	KDR/MMP9/TGFB2/MMP3/MMP2/DPP4/TGFBR1	7	BP
GO:0043388	positive regulation of DNA binding	4/43	61/17910	1.36062e-05	0.000102046	3.7682e-05	IGF1/PPARG/MMP9/JAK2	4	BP
GO:0010595	positive regulation of endothelial cell migration	5/43	129/17910	1.38608e-05	0.00010373	3.83036e-05	KDR/AKT1/MET/NOS3/FGFR1	5	BP
GO:0050921	positive regulation of chemotaxis	5/43	130/17910	1.43898e-05	0.000107454	3.96789e-05	CCL5/KDR/MET/MAPK14/FGFR1	5	BP
GO:0046649	lymphocyte activation	9/43	630/17910	1.50418e-05	0.000112079	4.13867e-05	CCL5/IGF1/IL2/AKT1/CASP3/LCK/ZAP70/DPP4/FKBP1A	9	BP
GO:0045321	leukocyte activation	12/43	1186/17910	1.5096e-05	0.00011224	4.1446e-05	CCL5/IGF1/IL2/MMP9/AKT1/HSP90AA1/CASP3/LCK/MAPK14/ZAP70/DPP4/FKBP1A	12	BP
GO:0031331	positive regulation of cellular catabolic process	7/43	341/17910	1.52431e-05	0.000113088	4.17595e-05	IGF1/KDR/AKT1/HSP90AA1/PPARA/GSK3B/PTPN1	7	BP
GO:0032774	RNA biosynthetic process	21/43	3516/17910	1.55713e-05	0.000115275	4.25668e-05	CCL5/PGR/IGF1/MAP2K1/PPARG/IL2/AKT1/ESR1/AR/STAT1/EGFR/MET/PPARA/TGFB2/JAK2/XIAP/MAPK14/FGFR1/VDR/TGFBR1/NR1H2	21	BP
GO:0001501	skeletal system development	8/43	479/17910	1.57179e-05	0.000116109	4.2875e-05	IGF1/MMP9/TGFB2/MMP2/MAPK14/FGFR1/VDR/TGFBR1	8	BP
GO:0003008	system process	16/43	2118/17910	1.58983e-05	0.00011719	4.32741e-05	IGF1/PPARG/IL2/AKT1/AR/STAT1/CASP3/EGFR/PPARA/TGFB2/GSK3B/NOS3/JAK2/FGFR1/HMGCR/VDR	16	BP
GO:0019901	protein kinase binding	9/43	568/16967	1.0104e-05	0.000117662	4.04845e-05	AKT1/ESR1/HSP90AA1/EGFR/GSK3B/JAK2/PTPN1/LCK/MAPK14	9	MF
GO:0046622	positive regulation of organ growth	4/43	64/17910	1.64797e-05	0.000121216	4.47605e-05	IGF1/AKT1/MAPK14/FGFR1	4	BP
GO:0070920	regulation of production of small RNA involved in gene silencing by RNA	3/43	21/17910	1.66356e-05	0.000122101	4.50876e-05	MAP2K1/ESR1/EGFR	3	BP
GO:0045726	positive regulation of integrin biosynthetic process	2/43	3/17910	1.68659e-05	0.000123264	4.55171e-05	AR/TGFB2	2	BP
GO:0060748	tertiary branching involved in mammary gland duct morphogenesis	2/43	3/17910	1.68659e-05	0.000123264	4.55171e-05	PGR/AR	2	BP
GO:0000978	RNA polymerase II proximal promoter sequence-specific DNA binding	8/43	432/16967	1.0981e-05	0.00012388	4.26238e-05	PGR/PPARG/ESR1/AR/STAT1/PPARA/VDR/NR1H2	8	MF
GO:0070997	neuron death	7/43	347/17910	1.70587e-05	0.000124409	4.59399e-05	CCL5/AKT1/CASP3/PPARA/TGFB2/GSK3B/JAK2	7	BP
GO:0032559	adenyl ribonucleotide binding	14/43	1502/16967	1.14442e-05	0.000125193	4.30756e-05	MAP2K1/IGF1R/KDR/AKT1/HSP90AA1/EGFR/MET/GSK3B/JAK2/LCK/MAPK14/FGFR1/ZAP70/TGFBR1	14	MF
GO:0031329	regulation of cellular catabolic process	10/43	814/17910	1.74053e-05	0.000126668	4.67739e-05	IGF1/KDR/AKT1/HSP90AA1/CASP3/MET/PPARA/GSK3B/PTPN1/MAPK14	10	BP
GO:0010594	regulation of endothelial cell migration	6/43	231/17910	1.76467e-05	0.000127883	4.72224e-05	PPARG/KDR/AKT1/MET/NOS3/FGFR1	6	BP
GO:0018105	peptidyl-serine phosphorylation	6/43	231/17910	1.76467e-05	0.000127883	4.72224e-05	AKT1/HSP90AA1/EGFR/GSK3B/MAPK14/TGFBR1	6	BP
GO:0030554	adenyl nucleotide binding	14/43	1509/16967	1.20715e-05	0.000128171	4.41003e-05	MAP2K1/IGF1R/KDR/AKT1/HSP90AA1/EGFR/MET/GSK3B/JAK2/LCK/MAPK14/FGFR1/ZAP70/TGFBR1	14	MF
GO:0051252	regulation of RNA metabolic process	21/43	3552/17910	1.83329e-05	0.000132576	4.89554e-05	CCL5/PGR/IGF1/MAP2K1/PPARG/IL2/AKT1/ESR1/AR/STAT1/EGFR/MET/PPARA/TGFB2/JAK2/XIAP/MAPK14/FGFR1/VDR/TGFBR1/NR1H2	21	BP
GO:0010517	regulation of phospholipase activity	4/43	66/17910	1.86282e-05	0.000134147	4.95356e-05	CCL5/ESR1/EGFR/FGFR1	4	BP
GO:1905207	regulation of cardiocyte differentiation	4/43	66/17910	1.86282e-05	0.000134147	4.95356e-05	IGF1/EGFR/PPARA/TGFB2	4	BP
GO:0002694	regulation of leukocyte activation	8/43	492/17910	1.90617e-05	0.000136695	5.04767e-05	CCL5/IGF1/IL2/AKT1/CASP3/LCK/ZAP70/DPP4	8	BP
GO:0022411	cellular component disassembly	8/43	492/17910	1.90617e-05	0.000136695	5.04767e-05	IGF1R/MMP9/CASP3/GSK3B/MMP3/MMP2/DPP4/TGFBR1	8	BP
GO:0071702	organic substance transport	17/43	2416/17910	1.96662e-05	0.000140736	5.19687e-05	CCL5/IGF1/PPARG/IL2/AKT1/HSP90AA1/EGFR/CASP1/PPARA/TGFB2/GSK3B/JAK2/PTPN1/MAPK14/HMGCR/DPP4/NR1H2	17	BP
GO:0042531	positive regulation of tyrosine phosphorylation of STAT protein	4/43	67/17910	1.97765e-05	0.000141027	5.20762e-05	CCL5/IGF1/IL2/JAK2	4	BP
GO:0006355	regulation of transcription, DNA-templated	20/43	3266/17910	1.9789e-05	0.000141027	5.20762e-05	PGR/IGF1/MAP2K1/PPARG/IL2/AKT1/ESR1/AR/STAT1/EGFR/MET/PPARA/TGFB2/JAK2/XIAP/MAPK14/FGFR1/VDR/TGFBR1/NR1H2	20	BP
GO:0006357	regulation of transcription by RNA polymerase II	17/43	2420/17910	2.0104e-05	0.000142976	5.27958e-05	PGR/IGF1/PPARG/IL2/AKT1/ESR1/AR/STAT1/EGFR/MET/PPARA/TGFB2/XIAP/MAPK14/FGFR1/VDR/NR1H2	17	BP
GO:0004175	endopeptidase activity	7/43	322/16967	1.4886e-05	0.000147683	5.08138e-05	MMP9/CASP3/CASP1/MMP3/MMP2/CASP7/DPP4	7	MF
GO:0000987	proximal promoter sequence-specific DNA binding	8/43	452/16967	1.52404e-05	0.000147683	5.08138e-05	PGR/PPARG/ESR1/AR/STAT1/PPARA/VDR/NR1H2	8	MF
GO:0044877	protein-containing complex binding	11/43	938/16967	1.56174e-05	0.000147683	5.08138e-05	IGF1/IGF1R/KDR/MMP9/HSP90AA1/CASP3/EGFR/PPARA/PTPN1/LCK/FKBP1A	11	MF
GO:0000166	nucleotide binding	16/43	2012/16967	1.64358e-05	0.000147683	5.08138e-05	MAP2K1/IGF1R/KDR/AKT1/HSP90AA1/EGFR/MET/GSK3B/NOS3/JAK2/LCK/MAPK14/FGFR1/ZAP70/HMGCR/TGFBR1	16	MF
GO:1901265	nucleoside phosphate binding	16/43	2013/16967	1.654e-05	0.000147683	5.08138e-05	MAP2K1/IGF1R/KDR/AKT1/HSP90AA1/EGFR/MET/GSK3B/NOS3/JAK2/LCK/MAPK14/FGFR1/ZAP70/HMGCR/TGFBR1	16	MF
GO:0005158	insulin receptor binding	3/43	20/16967	1.67729e-05	0.000147683	5.08138e-05	IGF1/IGF1R/PTPN1	3	MF
GO:0005160	transforming growth factor beta receptor binding	3/43	20/16967	1.67729e-05	0.000147683	5.08138e-05	TGFB2/FKBP1A/TGFBR1	3	MF
GO:0060038	cardiac muscle cell proliferation	4/43	68/17910	2.0976e-05	0.000148869	5.49719e-05	TGFB2/MAPK14/FGFR1/TGFBR1	4	BP
GO:0010817	regulation of hormone levels	8/43	503/17910	2.23416e-05	0.000158234	5.843e-05	CCL5/ESR1/EGFR/JAK2/FGFR1/HMGCR/DPP4/VDR	8	BP
GO:0032553	ribonucleotide binding	15/43	1804/16967	1.98648e-05	0.000170742	5.87479e-05	MAP2K1/IGF1R/KDR/AKT1/HSP90AA1/EGFR/MET/GSK3B/NOS3/JAK2/LCK/MAPK14/FGFR1/ZAP70/TGFBR1	15	MF
GO:0050730	regulation of peptidyl-tyrosine phosphorylation	6/43	245/17910	2.45935e-05	0.000173824	6.41871e-05	CCL5/IGF1/IL2/EGFR/JAK2/PTPN1	6	BP
GO:2001026	regulation of endothelial cell chemotaxis	3/43	24/17910	2.51893e-05	0.000177443	6.55231e-05	KDR/MET/FGFR1	3	BP
GO:0048754	branching morphogenesis of an epithelial tube	5/43	146/17910	2.52087e-05	0.000177443	6.55231e-05	PGR/ESR1/AR/MET/VDR	5	BP
GO:0052548	regulation of endopeptidase activity	7/43	370/17910	2.57629e-05	0.000180973	6.68267e-05	PPARG/MMP9/AKT1/CASP1/JAK2/XIAP/LCK	7	BP
GO:1903506	regulation of nucleic acid-templated transcription	20/43	3338/17910	2.75849e-05	0.000193375	7.14065e-05	PGR/IGF1/MAP2K1/PPARG/IL2/AKT1/ESR1/AR/STAT1/EGFR/MET/PPARA/TGFB2/JAK2/XIAP/MAPK14/FGFR1/VDR/TGFBR1/NR1H2	20	BP
GO:0042129	regulation of T cell proliferation	5/43	149/17910	2.77987e-05	0.000194478	7.18136e-05	CCL5/IGF1/IL2/CASP3/ZAP70	5	BP
GO:0006874	cellular calcium ion homeostasis	7/43	375/17910	2.80726e-05	0.000195995	7.23739e-05	CCL5/IL2/ESR1/JAK2/LCK/VDR/FKBP1A	7	BP
GO:0060341	regulation of cellular localization	10/43	863/17910	2.87845e-05	0.000200343	7.39794e-05	MAP2K1/AKT1/AR/HSP90AA1/EGFR/GSK3B/PTPN1/MAPK14/HMGCR/FKBP1A	10	BP
GO:0018209	peptidyl-serine modification	6/43	252/17910	2.88121e-05	0.000200343	7.39794e-05	AKT1/HSP90AA1/EGFR/GSK3B/MAPK14/TGFBR1	6	BP
GO:0060326	cell chemotaxis	6/43	253/17910	2.94595e-05	0.000204431	7.54891e-05	CCL5/KDR/MET/TGFB2/MAPK14/FGFR1	6	BP
GO:0046883	regulation of hormone secretion	6/43	254/17910	3.01187e-05	0.000208584	7.70226e-05	CCL5/EGFR/JAK2/FGFR1/HMGCR/DPP4	6	BP
GO:0097367	carbohydrate derivative binding	16/43	2090/16967	2.65848e-05	0.000223189	7.67933e-05	MAP2K1/IGF1R/KDR/IL2/AKT1/HSP90AA1/EGFR/MET/GSK3B/NOS3/JAK2/LCK/MAPK14/FGFR1/ZAP70/TGFBR1	16	MF
GO:0006809	nitric oxide biosynthetic process	4/43	76/17910	3.25884e-05	0.000224782	8.30037e-05	AKT1/HSP90AA1/NOS3/JAK2	4	BP
GO:0150076	neuroinflammatory response	4/43	76/17910	3.25884e-05	0.000224782	8.30037e-05	IGF1/MMP9/EGFR/MMP3	4	BP
GO:0060485	mesenchyme development	6/43	258/17910	3.28752e-05	0.000226305	8.35663e-05	STAT1/TGFB2/GSK3B/NOS3/FGFR1/TGFBR1	6	BP
GO:0045113	regulation of integrin biosynthetic process	2/43	4/17910	3.36803e-05	0.000231383	8.54415e-05	AR/TGFB2	2	BP
GO:0001503	ossification	7/43	388/17910	3.48896e-05	0.000238737	8.81568e-05	IGF1/MMP9/AKT1/EGFR/TGFB2/MMP2/MAPK14	7	BP
GO:0055074	calcium ion homeostasis	7/43	388/17910	3.48896e-05	0.000238737	8.81568e-05	CCL5/IL2/ESR1/JAK2/LCK/VDR/FKBP1A	7	BP
GO:0021700	developmental maturation	6/43	262/17910	3.58312e-05	0.000244692	9.0356e-05	PGR/IGF1/PPARG/TGFB2/MMP2/FGFR1	6	BP
GO:0022617	extracellular matrix disassembly	4/43	78/17910	3.61063e-05	0.000246081	9.08689e-05	MMP9/MMP3/MMP2/DPP4	4	BP
GO:0009408	response to heat	5/43	158/17910	3.68263e-05	0.000249997	9.23147e-05	IGF1/AKT1/HSP90AA1/GSK3B/NOS3	5	BP
GO:0043535	regulation of blood vessel endothelial cell migration	5/43	158/17910	3.68263e-05	0.000249997	9.23147e-05	PPARG/KDR/AKT1/NOS3/FGFR1	5	BP
GO:0009896	positive regulation of catabolic process	7/43	392/17910	3.72424e-05	0.000251826	9.29901e-05	IGF1/KDR/AKT1/HSP90AA1/PPARA/GSK3B/PTPN1	7	BP
GO:0072503	cellular divalent inorganic cation homeostasis	7/43	392/17910	3.72424e-05	0.000251826	9.29901e-05	CCL5/IL2/ESR1/JAK2/LCK/VDR/FKBP1A	7	BP
GO:0042509	regulation of tyrosine phosphorylation of STAT protein	4/43	79/17910	3.79658e-05	0.000256213	9.46103e-05	CCL5/IGF1/IL2/JAK2	4	BP
GO:0071356	cellular response to tumor necrosis factor	6/43	266/17910	3.89974e-05	0.000262659	9.69903e-05	CCL5/AKT1/STAT1/CASP1/JAK2/MAPK14	6	BP
GO:0010629	negative regulation of gene expression	16/43	2278/17910	3.97481e-05	0.000267191	9.8664e-05	PGR/IGF1/MAP2K1/PPARG/KDR/AKT1/ESR1/AR/STAT1/EGFR/PPARA/TGFB2/MAPK14/FGFR1/VDR/NR1H2	16	BP
GO:0043536	positive regulation of blood vessel endothelial cell migration	4/43	80/17910	3.98945e-05	0.000267652	9.88341e-05	KDR/AKT1/NOS3/FGFR1	4	BP
GO:0005979	regulation of glycogen biosynthetic process	3/43	28/17910	4.04987e-05	0.000270648	9.99406e-05	IGF1/AKT1/GSK3B	3	BP
GO:0010962	regulation of glucan biosynthetic process	3/43	28/17910	4.04987e-05	0.000270648	9.99406e-05	IGF1/AKT1/GSK3B	3	BP
GO:0051100	negative regulation of binding	5/43	162/17910	4.15018e-05	0.000276813	0.000102217	AKT1/MET/PPARA/GSK3B/JAK2	5	BP
GO:0046209	nitric oxide metabolic process	4/43	81/17910	4.1894e-05	0.000278887	0.000102983	AKT1/HSP90AA1/NOS3/JAK2	4	BP
GO:0044271	cellular nitrogen compound biosynthetic process	24/43	4735/17910	4.2381e-05	0.000281584	0.000103979	CCL5/PGR/IGF1/MAP2K1/PPARG/IL2/AKT1/ESR1/AR/STAT1/HSP90AA1/EGFR/MET/PPARA/TGFB2/NOS3/JAK2/XIAP/MAPK14/FGFR1/VDR/OTC/TGFBR1/NR1H2	24	BP
GO:0043933	protein-containing complex subunit organization	15/43	2032/17910	4.3051e-05	0.000285483	0.000105419	CCL5/IGF1R/ALB/ESR1/AR/HSP90AA1/MET/TGFB2/GSK3B/MMP3/JAK2/HMGCR/FKBP1A/OTC/TGFBR1	15	BP
GO:0019216	regulation of lipid metabolic process	7/43	402/17910	4.37015e-05	0.000289238	0.000106805	PPARG/AKT1/PPARA/HMGCR/VDR/NR1H2/FDPS	7	BP
GO:0071705	nitrogen compound transport	15/43	2035/17910	4.3805e-05	0.000289366	0.000106852	CCL5/IGF1/PPARG/IL2/AKT1/HSP90AA1/EGFR/CASP1/TGFB2/GSK3B/JAK2/PTPN1/MAPK14/HMGCR/DPP4	15	BP
GO:0007260	tyrosine phosphorylation of STAT protein	4/43	82/17910	4.39658e-05	0.000289871	0.000107039	CCL5/IGF1/IL2/JAK2	4	BP
GO:0006351	transcription, DNA-templated	20/43	3444/17910	4.41923e-05	0.000290806	0.000107384	PGR/IGF1/MAP2K1/PPARG/IL2/AKT1/ESR1/AR/STAT1/EGFR/MET/PPARA/TGFB2/JAK2/XIAP/MAPK14/FGFR1/VDR/TGFBR1/NR1H2	20	BP
GO:0030234	enzyme regulator activity	10/43	840/16967	3.62044e-05	0.000297041	0.000102204	CCL5/MAP2K1/IL2/AKT1/ESR1/HSP90AA1/CASP3/ANXA5/EGFR/CASP1	10	MF
GO:0097200	cysteine-type endopeptidase activity involved in execution phase of apoptosis	2/43	4/16967	3.75218e-05	0.000301008	0.000103569	CASP3/CASP7	2	MF
GO:0006366	transcription by RNA polymerase II	17/43	2581/17910	4.69469e-05	0.000308341	0.000113859	PGR/IGF1/PPARG/IL2/AKT1/ESR1/AR/STAT1/EGFR/MET/PPARA/TGFB2/XIAP/MAPK14/FGFR1/VDR/NR1H2	17	BP
GO:2001057	reactive nitrogen species metabolic process	4/43	84/17910	4.8333e-05	0.00031684	0.000116997	AKT1/HSP90AA1/NOS3/JAK2	4	BP
GO:0097193	intrinsic apoptotic signaling pathway	6/43	277/17910	4.88786e-05	0.000319806	0.000118093	MMP9/AKT1/CASP3/JAK2/PTPN1/LCK	6	BP
GO:0010743	regulation of macrophage derived foam cell differentiation	3/43	30/17910	5.0023e-05	0.000325434	0.000120171	PPARG/PPARA/NR1H2	3	BP
GO:0046320	regulation of fatty acid oxidation	3/43	30/17910	5.0023e-05	0.000325434	0.000120171	PPARG/AKT1/PPARA	3	BP
GO:1902991	regulation of amyloid precursor protein catabolic process	3/43	30/17910	5.0023e-05	0.000325434	0.000120171	IGF1/CASP3/FKBP1A	3	BP
GO:0045844	positive regulation of striated muscle tissue development	4/43	85/17910	5.06317e-05	0.000327249	0.000120841	IGF1/MAPK14/FGFR1/HMGCR	4	BP
GO:0046427	positive regulation of JAK-STAT cascade	4/43	85/17910	5.06317e-05	0.000327249	0.000120841	CCL5/IGF1/IL2/JAK2	4	BP
GO:0048636	positive regulation of muscle organ development	4/43	85/17910	5.06317e-05	0.000327249	0.000120841	IGF1/MAPK14/FGFR1/HMGCR	4	BP
GO:0022408	negative regulation of cell-cell adhesion	5/43	169/17910	5.07784e-05	0.000327249	0.000120841	IL2/AKT1/CASP3/PPARA/JAK2	5	BP
GO:0030324	lung development	5/43	169/17910	5.07784e-05	0.000327249	0.000120841	PGR/MAP2K1/EGFR/NOS3/FGFR1	5	BP
GO:0048568	embryonic organ development	7/43	413/17910	5.18439e-05	0.00033349	0.000123146	MAP2K1/KDR/AKT1/EGFR/TGFB2/FGFR1/TGFBR1	7	BP
GO:0048145	regulation of fibroblast proliferation	4/43	86/17910	5.30092e-05	0.000339714	0.000125444	IGF1/PPARG/ESR1/EGFR	4	BP
GO:1901863	positive regulation of muscle tissue development	4/43	86/17910	5.30092e-05	0.000339714	0.000125444	IGF1/MAPK14/FGFR1/HMGCR	4	BP
GO:0009059	macromolecule biosynthetic process	24/43	4806/17910	5.50997e-05	0.000352453	0.000130148	CCL5/PGR/IGF1/MAP2K1/PPARG/KDR/IL2/AKT1/ESR1/AR/STAT1/HSP90AA1/EGFR/MET/PPARA/TGFB2/GSK3B/JAK2/XIAP/MAPK14/FGFR1/VDR/TGFBR1/NR1H2	24	BP
GO:0035767	endothelial cell chemotaxis	3/43	31/17910	5.529e-05	0.000353013	0.000130355	KDR/MET/FGFR1	3	BP
GO:0048144	fibroblast proliferation	4/43	87/17910	5.54672e-05	0.000353257	0.000130445	IGF1/PPARG/ESR1/EGFR	4	BP
GO:0010891	negative regulation of sequestering of triglyceride	2/43	5/17910	5.60481e-05	0.000353257	0.000130445	PPARG/PPARA	2	BP
GO:0045112	integrin biosynthetic process	2/43	5/17910	5.60481e-05	0.000353257	0.000130445	AR/TGFB2	2	BP
GO:0072733	response to staurosporine	2/43	5/17910	5.60481e-05	0.000353257	0.000130445	CASP3/CASP7	2	BP
GO:0072734	cellular response to staurosporine	2/43	5/17910	5.60481e-05	0.000353257	0.000130445	CASP3/CASP7	2	BP
GO:1905007	positive regulation of epithelial to mesenchymal transition involved in endocardial cushion formation	2/43	5/17910	5.60481e-05	0.000353257	0.000130445	TGFB2/TGFBR1	2	BP
GO:2000697	negative regulation of epithelial cell differentiation involved in kidney development	2/43	5/17910	5.60481e-05	0.000353257	0.000130445	MMP9/STAT1	2	BP
GO:0097659	nucleic acid-templated transcription	20/43	3500/17910	5.62263e-05	0.000353732	0.00013062	PGR/IGF1/MAP2K1/PPARG/IL2/AKT1/ESR1/AR/STAT1/EGFR/MET/PPARA/TGFB2/JAK2/XIAP/MAPK14/FGFR1/VDR/TGFBR1/NR1H2	20	BP
GO:0030323	respiratory tube development	5/43	173/17910	5.67555e-05	0.000356408	0.000131609	PGR/MAP2K1/EGFR/NOS3/FGFR1	5	BP
GO:0051346	negative regulation of hydrolase activity	7/43	420/17910	5.76459e-05	0.000361339	0.000133429	MMP9/AKT1/TGFB2/GSK3B/NOS3/XIAP/FKBP1A	7	BP
GO:0010468	regulation of gene expression	24/43	4819/17910	5.77761e-05	0.000361495	0.000133487	CCL5/PGR/IGF1/MAP2K1/PPARG/KDR/IL2/AKT1/ESR1/AR/STAT1/EGFR/MET/PPARA/TGFB2/GSK3B/NOS3/JAK2/XIAP/MAPK14/FGFR1/VDR/TGFBR1/NR1H2	24	BP
GO:1904894	positive regulation of STAT cascade	4/43	88/17910	5.80075e-05	0.000362283	0.000133778	CCL5/IGF1/IL2/JAK2	4	BP
GO:0043548	phosphatidylinositol 3-kinase binding	3/43	28/16967	4.75232e-05	0.000372954	0.000128324	IGF1R/JAK2/LCK	3	MF
GO:0010821	regulation of mitochondrion organization	5/43	175/17910	5.99409e-05	0.000373679	0.000137986	IGF1/KDR/MMP9/AKT1/GSK3B	5	BP
GO:0009895	negative regulation of catabolic process	6/43	288/17910	6.06755e-05	0.000377573	0.000139424	AKT1/EGFR/MET/PPARA/MAPK14/HMGCR	6	BP
GO:0061384	heart trabecula morphogenesis	3/43	32/17910	6.09076e-05	0.000377649	0.000139452	TGFB2/FKBP1A/TGFBR1	3	BP
GO:0071276	cellular response to cadmium ion	3/43	32/17910	6.09076e-05	0.000377649	0.000139452	MMP9/AKT1/EGFR	3	BP
GO:0071222	cellular response to lipopolysaccharide	5/43	176/17910	6.15846e-05	0.000381159	0.000140748	CCL5/AKT1/CASP1/NOS3/MAPK14	5	BP
GO:0070371	ERK1 and ERK2 cascade	6/43	289/17910	6.18519e-05	0.000382124	0.000141105	IGF1/MAP2K1/KDR/EGFR/PTPN1/HMGCR	6	BP
GO:0042098	T cell proliferation	5/43	177/17910	6.32628e-05	0.000389925	0.000143985	CCL5/IGF1/IL2/CASP3/ZAP70	5	BP
GO:0042102	positive regulation of T cell proliferation	4/43	90/17910	6.33415e-05	0.000389925	0.000143985	CCL5/IGF1/IL2/ZAP70	4	BP
GO:2001235	positive regulation of apoptotic signaling pathway	5/43	178/17910	6.49762e-05	0.000399273	0.000147437	MMP9/GSK3B/JAK2/LCK/TGFBR1	5	BP
GO:1903522	regulation of blood circulation	6/43	292/17910	6.5491e-05	0.000401717	0.000148339	IL2/AKT1/EGFR/TGFB2/NOS3/JAK2	6	BP
GO:0060333	interferon-gamma-mediated signaling pathway	4/43	91/17910	6.61386e-05	0.000404246	0.000149273	PPARG/STAT1/JAK2/NR1H2	4	BP
GO:1901655	cellular response to ketone	4/43	91/17910	6.61386e-05	0.000404246	0.000149273	PPARG/AKT1/AR/EGFR	4	BP
GO:0030162	regulation of proteolysis	9/43	762/17910	6.68261e-05	0.000407366	0.000150426	PPARG/MMP9/AKT1/CASP1/GSK3B/JAK2/XIAP/LCK/MAPK14	9	BP
GO:0070873	regulation of glycogen metabolic process	3/43	33/17910	6.68864e-05	0.000407366	0.000150426	IGF1/AKT1/GSK3B	3	BP
GO:0010952	positive regulation of peptidase activity	5/43	180/17910	6.85104e-05	0.000416519	0.000153805	PPARG/CASP1/JAK2/LCK/MAPK14	5	BP
GO:0036473	cell death in response to oxidative stress	4/43	92/17910	6.90247e-05	0.000418904	0.000154686	AKT1/MET/MMP3/JAK2	4	BP
GO:0005496	steroid binding	4/43	83/16967	5.68144e-05	0.000420253	0.000144598	PGR/ESR1/AR/VDR	4	MF
GO:0035639	purine ribonucleoside triphosphate binding	14/43	1732/16967	5.70201e-05	0.000420253	0.000144598	MAP2K1/IGF1R/KDR/AKT1/HSP90AA1/EGFR/MET/GSK3B/JAK2/LCK/MAPK14/FGFR1/ZAP70/TGFBR1	14	MF
GO:0046983	protein dimerization activity	12/43	1285/16967	5.70426e-05	0.000420253	0.000144598	CCL5/PPARG/AKT1/AR/STAT1/HSP90AA1/EGFR/TGFB2/FGFR1/HMGCR/DPP4/GSTM1	12	MF
GO:0023061	signal release	7/43	433/17910	6.98353e-05	0.000423076	0.000156227	CCL5/EGFR/GSK3B/JAK2/FGFR1/HMGCR/DPP4	7	BP
GO:0071375	cellular response to peptide hormone stimulus	6/43	297/17910	7.19355e-05	0.000433904	0.000160225	PPARG/IGF1R/AKT1/STAT1/JAK2/PTPN1	6	BP
GO:0019395	fatty acid oxidation	4/43	93/17910	7.20016e-05	0.000433904	0.000160225	PPARG/AKT1/PPARA/MAPK14	4	BP
GO:0048010	vascular endothelial growth factor receptor signaling pathway	4/43	93/17910	7.20016e-05	0.000433904	0.000160225	KDR/HSP90AA1/PTPN1/MAPK14	4	BP
GO:0043534	blood vessel endothelial cell migration	5/43	182/17910	7.21912e-05	0.000434285	0.000160366	PPARG/KDR/AKT1/NOS3/FGFR1	5	BP
GO:0007435	salivary gland morphogenesis	3/43	34/17910	7.32366e-05	0.000439804	0.000162404	EGFR/TGFB2/FGFR1	3	BP
GO:0071219	cellular response to molecule of bacterial origin	5/43	183/17910	7.40879e-05	0.00044414	0.000164005	CCL5/AKT1/CASP1/NOS3/MAPK14	5	BP
GO:0043255	regulation of carbohydrate biosynthetic process	4/43	94/17910	7.50709e-05	0.000449248	0.000165891	IGF1/AKT1/PPARA/GSK3B	4	BP
GO:0051525	NFAT protein binding	2/43	5/16967	6.24357e-05	0.000450785	0.000155103	PPARA/MAPK14	2	MF
GO:0050731	positive regulation of peptidyl-tyrosine phosphorylation	5/43	184/17910	7.60229e-05	0.000454154	0.000167703	CCL5/IGF1/IL2/JAK2/PTPN1	5	BP
GO:0048699	generation of neurons	12/43	1398/17910	7.66144e-05	0.000456893	0.000168714	MAP2K1/PPARG/IL2/AKT1/HSP90AA1/CASP3/EGFR/TGFB2/GSK3B/JAK2/FGFR1/TGFBR1	12	BP
GO:0046879	hormone secretion	6/43	301/17910	7.7448e-05	0.000461064	0.000170254	CCL5/EGFR/JAK2/FGFR1/HMGCR/DPP4	6	BP
GO:0008585	female gonad development	4/43	95/17910	7.82345e-05	0.00046254	0.000170799	PGR/ESR1/CASP3/NOS3	4	BP
GO:0019217	regulation of fatty acid metabolic process	4/43	95/17910	7.82345e-05	0.00046254	0.000170799	PPARG/AKT1/PPARA/NR1H2	4	BP
GO:0033273	response to vitamin	4/43	95/17910	7.82345e-05	0.00046254	0.000170799	PPARG/EGFR/VDR/OTC	4	BP
GO:0034440	lipid oxidation	4/43	95/17910	7.82345e-05	0.00046254	0.000170799	PPARG/AKT1/PPARA/MAPK14	4	BP
GO:0031400	negative regulation of protein modification process	8/43	601/17910	7.87872e-05	0.000465007	0.00017171	IGF1R/IL2/AKT1/CASP3/GSK3B/PTPN1/HMGCR/FKBP1A	8	BP
GO:0003203	endocardial cushion morphogenesis	3/43	35/17910	7.99686e-05	0.000468998	0.000173184	TGFB2/NOS3/TGFBR1	3	BP
GO:0045923	positive regulation of fatty acid metabolic process	3/43	35/17910	7.99686e-05	0.000468998	0.000173184	PPARG/PPARA/NR1H2	3	BP
GO:0060416	response to growth hormone	3/43	35/17910	7.99686e-05	0.000468998	0.000173184	AKT1/JAK2/PTPN1	3	BP
GO:0050920	regulation of chemotaxis	5/43	186/17910	8.00095e-05	0.000468998	0.000173184	CCL5/KDR/MET/MAPK14/FGFR1	5	BP
GO:0051427	hormone receptor binding	5/43	170/16967	6.73425e-05	0.000476679	0.000164013	PPARG/ESR1/STAT1/JAK2/VDR	5	MF
GO:0010660	regulation of muscle cell apoptotic process	4/43	96/17910	8.14941e-05	0.000476887	0.000176097	IGF1/PPARG/JAK2/HMGCR	4	BP
GO:0010871	negative regulation of receptor biosynthetic process	2/43	6/17910	8.39439e-05	0.000488724	0.000180468	PPARG/PPARA	2	BP
GO:0070141	response to UV-A	2/43	6/17910	8.39439e-05	0.000488724	0.000180468	AKT1/EGFR	2	BP
GO:1905005	regulation of epithelial to mesenchymal transition involved in endocardial cushion formation	2/43	6/17910	8.39439e-05	0.000488724	0.000180468	TGFB2/TGFBR1	2	BP
GO:0044703	multi-organism reproductive process	10/43	980/17910	8.43365e-05	0.000490179	0.000181005	PGR/IGF1/MMP9/AKT1/ESR1/AR/NOS3/MMP2/VDR/TGFBR1	10	BP
GO:0032885	regulation of polysaccharide biosynthetic process	3/43	36/17910	8.70927e-05	0.000505343	0.000186605	IGF1/AKT1/GSK3B	3	BP
GO:0042136	neurotransmitter biosynthetic process	4/43	98/17910	8.83085e-05	0.000510673	0.000188573	AKT1/HSP90AA1/NOS3/JAK2	4	BP
GO:0050848	regulation of calcium-mediated signaling	4/43	98/17910	8.83085e-05	0.000510673	0.000188573	IGF1/GSK3B/ZAP70/FKBP1A	4	BP
GO:0008134	transcription factor binding	8/43	564/16967	7.36141e-05	0.000511052	0.000175839	PPARG/ESR1/AR/STAT1/PPARA/GSK3B/MAPK14/VDR	8	MF
GO:0017144	drug metabolic process	9/43	792/17910	8.99148e-05	0.000519088	0.00019168	IGF1/AKT1/HSP90AA1/EGFR/PPARA/TGFB2/NOS3/MMP3/JAK2	9	BP
GO:1901654	response to ketone	5/43	191/17910	9.06828e-05	0.000522643	0.000192993	PPARG/AKT1/AR/EGFR/TGFB2	5	BP
GO:0009914	hormone transport	6/43	311/17910	9.27165e-05	0.000533469	0.000196991	CCL5/EGFR/JAK2/FGFR1/HMGCR/DPP4	6	BP
GO:0042326	negative regulation of phosphorylation	7/43	454/17910	9.39378e-05	0.000539593	0.000199252	IGF1R/IL2/AKT1/CASP3/PPARA/PTPN1/HMGCR	7	BP
GO:0030574	collagen catabolic process	3/43	37/17910	9.46189e-05	0.000539893	0.000199363	MMP9/MMP3/MMP2	3	BP
GO:0043029	T cell homeostasis	3/43	37/17910	9.46189e-05	0.000539893	0.000199363	IL2/AKT1/CASP3	3	BP
GO:0046006	regulation of activated T cell proliferation	3/43	37/17910	9.46189e-05	0.000539893	0.000199363	IGF1/IL2/CASP3	3	BP
GO:0046326	positive regulation of glucose import	3/43	37/17910	9.46189e-05	0.000539893	0.000199363	IGF1/AKT1/MAPK14	3	BP
GO:0031406	carboxylic acid binding	5/43	176/16967	7.93651e-05	0.000540581	0.000186	PPARG/ALB/NOS3/VDR/OTC	5	MF
GO:0060541	respiratory system development	5/43	193/17910	9.52462e-05	0.00054238	0.000200281	PGR/MAP2K1/EGFR/NOS3/FGFR1	5	BP
GO:0010657	muscle cell apoptotic process	4/43	100/17910	9.55283e-05	0.00054238	0.000200281	IGF1/PPARG/JAK2/HMGCR	4	BP
GO:0046545	development of primary female sexual characteristics	4/43	100/17910	9.55283e-05	0.00054238	0.000200281	PGR/ESR1/CASP3/NOS3	4	BP
GO:0032555	purine ribonucleotide binding	14/43	1790/16967	8.18997e-05	0.000542449	0.000186642	MAP2K1/IGF1R/KDR/AKT1/HSP90AA1/EGFR/MET/GSK3B/JAK2/LCK/MAPK14/FGFR1/ZAP70/TGFBR1	14	MF
GO:0043177	organic acid binding	5/43	178/16967	8.37195e-05	0.000542449	0.000186642	PPARG/ALB/NOS3/VDR/OTC	5	MF
GO:0003690	double-stranded DNA binding	9/43	744/16967	8.41473e-05	0.000542449	0.000186642	PGR/PPARG/ESR1/AR/STAT1/EGFR/PPARA/VDR/NR1H2	9	MF
GO:0060562	epithelial tube morphogenesis	6/43	313/17910	9.604e-05	0.000544385	0.000201022	PGR/ESR1/AR/MET/TGFB2/VDR	6	BP
GO:0017076	purine nucleotide binding	14/43	1798/16967	8.59902e-05	0.000544605	0.000187384	MAP2K1/IGF1R/KDR/AKT1/HSP90AA1/EGFR/MET/GSK3B/JAK2/LCK/MAPK14/FGFR1/ZAP70/TGFBR1	14	MF
GO:0038023	signaling receptor activity	12/43	1344/16967	8.81736e-05	0.000548805	0.000188829	PGR/PPARG/IGF1R/KDR/ESR1/AR/EGFR/PPARA/FGFR1/VDR/TGFBR1/NR1H2	12	MF
GO:0031099	regeneration	5/43	194/17910	9.75932e-05	0.000552278	0.000203936	IGF1/MAP2K1/PPARG/EGFR/JAK2	5	BP
GO:0018107	peptidyl-threonine phosphorylation	4/43	101/17910	9.92948e-05	0.000560983	0.000207151	MAP2K1/AKT1/GSK3B/TGFBR1	4	BP
GO:0046890	regulation of lipid biosynthetic process	5/43	195/17910	9.99845e-05	0.000563952	0.000208247	AKT1/HMGCR/VDR/NR1H2/FDPS	5	BP
GO:0042169	SH2 domain binding	3/43	35/16967	9.37781e-05	0.000573795	0.000197428	JAK2/LCK/FGFR1	3	MF
GO:0048666	neuron development	10/43	1003/17910	0.000102301	0.000575628	0.000212559	MAP2K1/IL2/AKT1/HSP90AA1/CASP3/EGFR/TGFB2/GSK3B/JAK2/FGFR1	10	BP
GO:0031396	regulation of protein ubiquitination	5/43	196/17910	0.000102421	0.000575628	0.000212559	AKT1/HSP90AA1/XIAP/FKBP1A/TGFBR1	5	BP
GO:0007431	salivary gland development	3/43	38/17910	0.000102557	0.000575628	0.000212559	EGFR/TGFB2/FGFR1	3	BP
GO:0034645	cellular macromolecule biosynthetic process	23/43	4634/17910	0.000102961	0.000576954	0.000213048	CCL5/PGR/IGF1/MAP2K1/PPARG/IL2/AKT1/ESR1/AR/STAT1/HSP90AA1/EGFR/MET/PPARA/TGFB2/GSK3B/JAK2/XIAP/MAPK14/FGFR1/VDR/TGFBR1/NR1H2	23	BP
GO:0032963	collagen metabolic process	4/43	102/17910	0.000103168	0.00057717	0.000213128	PPARG/MMP9/MMP3/MMP2	4	BP
GO:0032869	cellular response to insulin stimulus	5/43	197/17910	0.000104902	0.000585917	0.000216358	PPARG/IGF1R/AKT1/STAT1/PTPN1	5	BP
GO:0050778	positive regulation of immune response	9/43	809/17910	0.000105758	0.000589739	0.000217769	CCL5/IL2/ESR1/HSP90AA1/TGFB2/XIAP/LCK/MAPK14/ZAP70	9	BP
GO:0032091	negative regulation of protein binding	4/43	103/17910	0.00010715	0.000595566	0.000219921	AKT1/MET/PPARA/GSK3B	4	BP
GO:0071887	leukocyte apoptotic process	4/43	103/17910	0.00010715	0.000595566	0.000219921	CCL5/IL2/AKT1/CASP3	4	BP
GO:0071496	cellular response to external stimulus	6/43	320/17910	0.000108428	0.000601697	0.000222185	PPARG/AKT1/ALB/EGFR/CASP1/VDR	6	BP
GO:0048762	mesenchymal cell differentiation	5/43	199/17910	0.000110004	0.000606522	0.000223967	STAT1/TGFB2/GSK3B/FGFR1/TGFBR1	5	BP
GO:0050670	regulation of lymphocyte proliferation	5/43	199/17910	0.000110004	0.000606522	0.000223967	CCL5/IGF1/IL2/CASP3/ZAP70	5	BP
GO:0071229	cellular response to acid chemical	5/43	199/17910	0.000110004	0.000606522	0.000223967	PPARG/KDR/AKT1/EGFR/MMP2	5	BP
GO:0090276	regulation of peptide hormone secretion	5/43	199/17910	0.000110004	0.000606522	0.000223967	CCL5/EGFR/JAK2/HMGCR/DPP4	5	BP
GO:0007005	mitochondrion organization	7/43	466/17910	0.000110514	0.000608358	0.000224645	IGF1/KDR/MMP9/AKT1/HSP90AA1/GSK3B/NOS3	7	BP
GO:0019725	cellular homeostasis	9/43	814/17910	0.000110843	0.000609192	0.000224952	CCL5/IL2/ESR1/NOS3/JAK2/LCK/HMGCR/VDR/FKBP1A	9	BP
GO:0006875	cellular metal ion homeostasis	7/43	467/17910	0.000111997	0.00061357	0.000226569	CCL5/IL2/ESR1/JAK2/LCK/VDR/FKBP1A	7	BP
GO:0050900	leukocyte migration	7/43	467/17910	0.000111997	0.00061357	0.000226569	CCL5/MMP9/AKT1/TGFB2/LCK/MAPK14/ZAP70	7	BP
GO:0032944	regulation of mononuclear cell proliferation	5/43	200/17910	0.000112625	0.000616031	0.000227478	CCL5/IGF1/IL2/CASP3/ZAP70	5	BP
GO:0000977	RNA polymerase II regulatory region sequence-specific DNA binding	8/43	594/16967	0.000105638	0.000635588	0.000218689	PGR/PPARG/ESR1/AR/STAT1/PPARA/VDR/NR1H2	8	MF
GO:0060331	negative regulation of response to interferon-gamma	2/43	7/17910	0.000117342	0.000639794	0.000236253	PPARG/NR1H2	2	BP
GO:0060336	negative regulation of interferon-gamma-mediated signaling pathway	2/43	7/17910	0.000117342	0.000639794	0.000236253	PPARG/NR1H2	2	BP
GO:0001012	RNA polymerase II regulatory region DNA binding	8/43	596/16967	0.00010813	0.000639918	0.000220179	PGR/PPARG/ESR1/AR/STAT1/PPARA/VDR/NR1H2	8	MF
GO:0048871	multicellular organismal homeostasis	7/43	472/17910	0.000119655	0.000650645	0.00024026	IGF1R/ALB/EGFR/MET/NOS3/JAK2/NR1H2	7	BP
GO:0042987	amyloid precursor protein catabolic process	3/43	40/17910	0.000119711	0.000650645	0.00024026	IGF1/CASP3/FKBP1A	3	BP
GO:0060089	molecular transducer activity	12/43	1381/16967	0.000114464	0.000666474	0.000229316	PGR/PPARG/IGF1R/KDR/ESR1/AR/EGFR/PPARA/FGFR1/VDR/TGFBR1/NR1H2	12	MF
GO:0006006	glucose metabolic process	5/43	204/17910	0.000123594	0.000670686	0.00024766	IGF1/AKT1/PPARA/GSK3B/MAPK14	5	BP
GO:0001938	positive regulation of endothelial cell proliferation	4/43	107/17910	0.000124201	0.000672918	0.000248484	KDR/AKT1/FGFR1/TGFBR1	4	BP
GO:0030182	neuron differentiation	11/43	1244/17910	0.000126222	0.00068279	0.00025213	MAP2K1/IL2/AKT1/HSP90AA1/CASP3/EGFR/TGFB2/GSK3B/JAK2/FGFR1/TGFBR1	11	BP
GO:0010907	positive regulation of glucose metabolic process	3/43	41/17910	0.000128946	0.000694248	0.00025636	IGF1/AKT1/PPARA	3	BP
GO:0032881	regulation of polysaccharide metabolic process	3/43	41/17910	0.000128946	0.000694248	0.00025636	IGF1/AKT1/GSK3B	3	BP
GO:0050798	activated T cell proliferation	3/43	41/17910	0.000128946	0.000694248	0.00025636	IGF1/IL2/CASP3	3	BP
GO:0018210	peptidyl-threonine modification	4/43	109/17910	0.000133426	0.000717245	0.000264853	MAP2K1/AKT1/GSK3B/TGFBR1	4	BP
GO:0005114	type II transforming growth factor beta receptor binding	2/43	7/16967	0.000130693	0.00073719	0.000253648	TGFB2/TGFBR1	2	MF
GO:0031730	CCR5 chemokine receptor binding	2/43	7/16967	0.000130693	0.00073719	0.000253648	CCL5/STAT1	2	MF
GO:0010863	positive regulation of phospholipase C activity	3/43	42/17910	0.000138633	0.000742909	0.000274329	ESR1/EGFR/FGFR1	3	BP
GO:0045429	positive regulation of nitric oxide biosynthetic process	3/43	42/17910	0.000138633	0.000742909	0.000274329	AKT1/HSP90AA1/JAK2	3	BP
GO:0022008	neurogenesis	12/43	1492/17910	0.000143044	0.000765354	0.000282617	MAP2K1/PPARG/IL2/AKT1/HSP90AA1/CASP3/EGFR/TGFB2/GSK3B/JAK2/FGFR1/TGFBR1	12	BP
GO:0004712	protein serine/threonine/tyrosine kinase activity	3/43	40/16967	0.000140318	0.000779307	0.000268139	MAP2K1/AKT1/MAPK14	3	MF
GO:0032269	negative regulation of cellular protein metabolic process	10/43	1049/17910	0.000148171	0.000787464	0.000290782	IGF1R/IL2/MMP9/AKT1/CASP3/GSK3B/PTPN1/XIAP/HMGCR/FKBP1A	10	BP
GO:0030218	erythrocyte differentiation	4/43	112/17910	0.000148182	0.000787464	0.000290782	STAT1/CASP3/JAK2/MAPK14	4	BP
GO:0010828	positive regulation of glucose transmembrane transport	3/43	43/17910	0.000148781	0.000787464	0.000290782	IGF1/AKT1/MAPK14	3	BP
GO:0010883	regulation of lipid storage	3/43	43/17910	0.000148781	0.000787464	0.000290782	PPARG/PPARA/NR1H2	3	BP
GO:0034105	positive regulation of tissue remodeling	3/43	43/17910	0.000148781	0.000787464	0.000290782	IL2/EGFR/VDR	3	BP
GO:1904407	positive regulation of nitric oxide metabolic process	3/43	43/17910	0.000148781	0.000787464	0.000290782	AKT1/HSP90AA1/JAK2	3	BP
GO:1904646	cellular response to amyloid-beta	3/43	43/17910	0.000148781	0.000787464	0.000290782	IGF1/IGF1R/GSK3B	3	BP
GO:0065003	protein-containing complex assembly	13/43	1742/17910	0.000149272	0.000788843	0.000291291	CCL5/IGF1R/ALB/ESR1/AR/HSP90AA1/MET/GSK3B/MMP3/JAK2/HMGCR/FKBP1A/OTC	13	BP
GO:0010906	regulation of glucose metabolic process	4/43	113/17910	0.000153353	0.000807928	0.000298339	IGF1/AKT1/PPARA/GSK3B	4	BP
GO:0060964	regulation of gene silencing by miRNA	4/43	113/17910	0.000153353	0.000807928	0.000298339	MAP2K1/PPARG/ESR1/EGFR	4	BP
GO:0070663	regulation of leukocyte proliferation	5/43	214/17910	0.000154613	0.000813314	0.000300327	CCL5/IGF1/IL2/CASP3/ZAP70	5	BP
GO:0062043	positive regulation of cardiac epithelial to mesenchymal transition	2/43	8/17910	0.000156218	0.000820501	0.000302981	TGFB2/TGFBR1	2	BP
GO:0032102	negative regulation of response to external stimulus	6/43	343/17910	0.000158353	0.000830446	0.000306654	IGF1/PPARG/IL2/PPARA/NOS3/HMGCR	6	BP
GO:0046660	female sex differentiation	4/43	114/17910	0.000158654	0.000830756	0.000306768	PGR/ESR1/CASP3/NOS3	4	BP
GO:0035196	production of miRNAs involved in gene silencing by miRNA	3/43	44/17910	0.000159401	0.000832132	0.000307276	MAP2K1/ESR1/EGFR	3	BP
GO:1900274	regulation of phospholipase C activity	3/43	44/17910	0.000159401	0.000832132	0.000307276	ESR1/EGFR/FGFR1	3	BP
GO:0055082	cellular chemical homeostasis	8/43	666/17910	0.000160453	0.00083635	0.000308834	CCL5/IL2/ESR1/JAK2/LCK/HMGCR/VDR/FKBP1A	8	BP
GO:0042803	protein homodimerization activity	9/43	809/16967	0.000159163	0.000870573	0.000299541	CCL5/AKT1/STAT1/HSP90AA1/TGFB2/FGFR1/HMGCR/DPP4/GSTM1	9	MF
GO:0003197	endocardial cushion development	3/43	45/17910	0.000170502	0.000882038	0.000325705	TGFB2/NOS3/TGFBR1	3	BP
GO:0005978	glycogen biosynthetic process	3/43	45/17910	0.000170502	0.000882038	0.000325705	IGF1/AKT1/GSK3B	3	BP
GO:0009250	glucan biosynthetic process	3/43	45/17910	0.000170502	0.000882038	0.000325705	IGF1/AKT1/GSK3B	3	BP
GO:0033628	regulation of cell adhesion mediated by integrin	3/43	45/17910	0.000170502	0.000882038	0.000325705	CCL5/TGFB2/DPP4	3	BP
GO:0060412	ventricular septum morphogenesis	3/43	45/17910	0.000170502	0.000882038	0.000325705	TGFB2/NOS3/TGFBR1	3	BP
GO:0006887	exocytosis	9/43	862/17910	0.000171057	0.000883578	0.000326273	CCL5/IGF1/MMP9/ALB/HSP90AA1/ANXA5/TGFB2/GSK3B/MAPK14	9	BP
GO:0051129	negative regulation of cellular component organization	8/43	673/17910	0.00017238	0.000889077	0.000328304	IGF1/AKT1/ALB/AR/MET/GSK3B/DPP4/NR1H2	8	BP
GO:0060147	regulation of posttranscriptional gene silencing	4/43	117/17910	0.000175351	0.000901692	0.000332962	MAP2K1/PPARG/ESR1/EGFR	4	BP
GO:0060966	regulation of gene silencing by RNA	4/43	117/17910	0.000175351	0.000901692	0.000332962	MAP2K1/PPARG/ESR1/EGFR	4	BP
GO:0006469	negative regulation of protein kinase activity	5/43	221/17910	0.000179645	0.00092239	0.000340605	IGF1R/AKT1/CASP3/PTPN1/HMGCR	5	BP
GO:0043280	positive regulation of cysteine-type endopeptidase activity involved in apoptotic process	4/43	118/17910	0.000181188	0.000928928	0.00034302	PPARG/CASP1/JAK2/LCK	4	BP
GO:0030857	negative regulation of epithelial cell differentiation	3/43	46/17910	0.000182092	0.000929402	0.000343194	MMP9/STAT1/GSK3B	3	BP
GO:0061614	pri-miRNA transcription by RNA polymerase II	3/43	46/17910	0.000182092	0.000929402	0.000343194	PPARG/PPARA/TGFB2	3	BP
GO:0090199	regulation of release of cytochrome c from mitochondria	3/43	46/17910	0.000182092	0.000929402	0.000343194	IGF1/MMP9/AKT1	3	BP
GO:0051054	positive regulation of DNA metabolic process	5/43	222/17910	0.000183459	0.000934988	0.000345257	IL2/AKT1/HSP90AA1/EGFR/FGFR1	5	BP
GO:0097153	cysteine-type endopeptidase activity involved in apoptotic process	2/43	8/16967	0.000173977	0.000937397	0.000322533	CASP3/CASP7	2	MF
GO:0044089	positive regulation of cellular component biogenesis	7/43	507/17910	0.000186093	0.000947006	0.000349695	KDR/ESR1/HSP90AA1/MET/GSK3B/MMP3/TGFBR1	7	BP
GO:0008637	apoptotic mitochondrial changes	4/43	119/17910	0.000187165	0.000950513	0.00035099	IGF1/MMP9/AKT1/GSK3B	4	BP
GO:1903320	regulation of protein modification by small protein conjugation or removal	5/43	223/17910	0.000187335	0.000950513	0.00035099	AKT1/HSP90AA1/XIAP/FKBP1A/TGFBR1	5	BP
GO:1903827	regulation of cellular protein localization	7/43	509/17910	0.000190645	0.00096588	0.000356664	AKT1/AR/HSP90AA1/EGFR/GSK3B/PTPN1/MAPK14	7	BP
GO:0043122	regulation of I-kappaB kinase/NF-kappaB signaling	5/43	224/17910	0.000191274	0.000967638	0.000357314	AKT1/ESR1/STAT1/CASP1/FKBP1A	5	BP
GO:0034101	erythrocyte homeostasis	4/43	120/17910	0.000193283	0.000973498	0.000359478	STAT1/CASP3/JAK2/MAPK14	4	BP
GO:0046425	regulation of JAK-STAT cascade	4/43	120/17910	0.000193283	0.000973498	0.000359478	CCL5/IGF1/IL2/JAK2	4	BP
GO:0051101	regulation of DNA binding	4/43	120/17910	0.000193283	0.000973498	0.000359478	IGF1/PPARG/MMP9/JAK2	4	BP
GO:0000976	transcription regulatory region sequence-specific DNA binding	8/43	644/16967	0.000184366	0.000978766	0.000336767	PGR/PPARG/ESR1/AR/STAT1/PPARA/VDR/NR1H2	8	MF
GO:0001085	RNA polymerase II transcription factor binding	4/43	113/16967	0.000188402	0.000985696	0.000339152	ESR1/AR/PPARA/GSK3B	4	MF
GO:0031175	neuron projection development	9/43	879/17910	0.000198087	0.000996237	0.000367874	MAP2K1/IL2/AKT1/HSP90AA1/CASP3/EGFR/GSK3B/JAK2/FGFR1	9	BP
GO:1903038	negative regulation of leukocyte cell-cell adhesion	4/43	121/17910	0.000199543	0.00100209	0.000370037	IL2/AKT1/CASP3/PPARA	4	BP
GO:0001542	ovulation from ovarian follicle	2/43	9/17910	0.000200545	0.00100272	0.00037027	PGR/NOS3	2	BP
GO:0060736	prostate gland growth	2/43	9/17910	0.000200545	0.00100272	0.00037027	ESR1/AR	2	BP
GO:0062042	regulation of cardiac epithelial to mesenchymal transition	2/43	9/17910	0.000200545	0.00100272	0.00037027	TGFB2/TGFBR1	2	BP
GO:0019932	second-messenger-mediated signaling	6/43	360/17910	0.000205804	0.00102348	0.000377936	IGF1/KDR/EGFR/GSK3B/ZAP70/FKBP1A	6	BP
GO:0032368	regulation of lipid transport	4/43	122/17910	0.000205949	0.00102348	0.000377936	PPARG/AKT1/PPARA/NR1H2	4	BP
GO:0035270	endocrine system development	4/43	122/17910	0.000205949	0.00102348	0.000377936	MAP2K1/AKT1/GSK3B/TGFBR1	4	BP
GO:1903409	reactive oxygen species biosynthetic process	4/43	122/17910	0.000205949	0.00102348	0.000377936	AKT1/HSP90AA1/NOS3/JAK2	4	BP
GO:0031050	dsRNA processing	3/43	48/17910	0.000206782	0.00102348	0.000377936	MAP2K1/ESR1/EGFR	3	BP
GO:0055010	ventricular cardiac muscle tissue morphogenesis	3/43	48/17910	0.000206782	0.00102348	0.000377936	TGFB2/FKBP1A/TGFBR1	3	BP
GO:0070918	production of small RNA involved in gene silencing by RNA	3/43	48/17910	0.000206782	0.00102348	0.000377936	MAP2K1/ESR1/EGFR	3	BP
GO:0030003	cellular cation homeostasis	7/43	518/17910	0.000212264	0.0010491	0.000387396	CCL5/IL2/ESR1/JAK2/LCK/VDR/FKBP1A	7	BP
GO:0000186	activation of MAPKK activity	3/43	49/17910	0.0002199	0.00108217	0.000399608	EGFR/JAK2/TGFBR1	3	BP
GO:0035272	exocrine system development	3/43	49/17910	0.0002199	0.00108217	0.000399608	EGFR/TGFB2/FGFR1	3	BP
GO:0055023	positive regulation of cardiac muscle tissue growth	3/43	49/17910	0.0002199	0.00108217	0.000399608	IGF1/MAPK14/FGFR1	3	BP
GO:0001817	regulation of cytokine production	8/43	698/17910	0.00022113	0.00108667	0.000401268	IGF1/IL2/STAT1/CASP1/TGFB2/JAK2/MAPK14/FGFR1	8	BP
GO:0045087	innate immune response	9/43	893/17910	0.000222954	0.00109407	0.000403999	CCL5/PPARG/ESR1/STAT1/CASP1/JAK2/PTPN1/XIAP/NR1H2	9	BP
GO:0097305	response to alcohol	5/43	232/17910	0.000225108	0.00110299	0.000407296	PPARG/IL2/AKT1/HMGCR/TGFBR1	5	BP
GO:0035296	regulation of tube diameter	4/43	125/17910	0.000226058	0.00110299	0.000407296	AKT1/EGFR/NOS3/HMGCR	4	BP
GO:0050671	positive regulation of lymphocyte proliferation	4/43	125/17910	0.000226058	0.00110299	0.000407296	CCL5/IGF1/IL2/ZAP70	4	BP
GO:0097746	regulation of blood vessel diameter	4/43	125/17910	0.000226058	0.00110299	0.000407296	AKT1/EGFR/NOS3/HMGCR	4	BP
GO:0032946	positive regulation of mononuclear cell proliferation	4/43	126/17910	0.000233064	0.00113557	0.000419324	CCL5/IGF1/IL2/ZAP70	4	BP
GO:0006629	lipid metabolic process	11/43	1338/17910	0.000239978	0.0011676	0.000431152	PPARG/AKT1/ESR1/EGFR/PPARA/MAPK14/FGFR1/HMGCR/VDR/NR1H2/FDPS	11	BP
GO:0006873	cellular ion homeostasis	7/43	531/17910	0.00024696	0.00119683	0.000441946	CCL5/IL2/ESR1/JAK2/LCK/VDR/FKBP1A	7	BP
GO:0002576	platelet degranulation	4/43	128/17910	0.000247544	0.00119683	0.000441946	IGF1/ALB/ANXA5/TGFB2	4	BP
GO:0030518	intracellular steroid hormone receptor signaling pathway	4/43	128/17910	0.000247544	0.00119683	0.000441946	PGR/ESR1/AR/JAK2	4	BP
GO:0048146	positive regulation of fibroblast proliferation	3/43	51/17910	0.000247728	0.00119683	0.000441946	IGF1/ESR1/EGFR	3	BP
GO:0150077	regulation of neuroinflammatory response	3/43	51/17910	0.000247728	0.00119683	0.000441946	IGF1/MMP9/MMP3	3	BP
GO:0031348	negative regulation of defense response	5/43	237/17910	0.000248459	0.00119867	0.000442627	IGF1/PPARG/IL2/PPARA/NR1H2	5	BP
GO:1903800	positive regulation of production of miRNAs involved in gene silencing by miRNA	2/43	10/17910	0.000250299	0.00120586	0.00044528	MAP2K1/EGFR	2	BP
GO:0045165	cell fate commitment	5/43	238/17910	0.000253342	0.00121881	0.000450063	PPARG/AR/CASP3/FGFR1/TGFBR1	5	BP
GO:0003206	cardiac chamber morphogenesis	4/43	129/17910	0.000255022	0.00122346	0.000451781	TGFB2/NOS3/FKBP1A/TGFBR1	4	BP
GO:1904892	regulation of STAT cascade	4/43	129/17910	0.000255022	0.00122346	0.000451781	CCL5/IGF1/IL2/JAK2	4	BP
GO:0098772	molecular function regulator	12/43	1492/16967	0.00023797	0.00122725	0.000422263	CCL5/IGF1/MAP2K1/IL2/AKT1/ESR1/HSP90AA1/CASP3/ANXA5/EGFR/CASP1/TGFB2	12	MF
GO:0019318	hexose metabolic process	5/43	239/17910	0.000258299	0.00123573	0.000456311	IGF1/AKT1/PPARA/GSK3B/MAPK14	5	BP
GO:0031334	positive regulation of protein complex assembly	5/43	239/17910	0.000258299	0.00123573	0.000456311	ESR1/HSP90AA1/MET/GSK3B/MMP3	5	BP
GO:0019838	growth factor binding	4/43	121/16967	0.000244959	0.0012455	0.000428542	IGF1R/KDR/FGFR1/TGFBR1	4	MF
GO:1990837	sequence-specific double-stranded DNA binding	8/43	674/16967	0.000251406	0.00126052	0.000433711	PGR/PPARG/ESR1/AR/STAT1/PPARA/VDR/NR1H2	8	MF
GO:0030072	peptide hormone secretion	5/43	241/17910	0.000268432	0.00127887	0.00047224	CCL5/EGFR/JAK2/HMGCR/DPP4	5	BP
GO:0042180	cellular ketone metabolic process	5/43	241/17910	0.000268432	0.00127887	0.00047224	PPARG/AKT1/PPARA/HMGCR/NR1H2	5	BP
GO:0097237	cellular response to toxic substance	5/43	241/17910	0.000268432	0.00127887	0.00047224	KDR/ALB/MET/NOS3/GSTM1	5	BP
GO:0003231	cardiac ventricle development	4/43	131/17910	0.000270464	0.00128676	0.000475155	TGFB2/NOS3/FKBP1A/TGFBR1	4	BP
GO:0060421	positive regulation of heart growth	3/43	53/17910	0.000277739	0.00131955	0.000487262	IGF1/MAPK14/FGFR1	3	BP
GO:0019904	protein domain specific binding	8/43	680/16967	0.000266966	0.0013202	0.000454247	PPARG/AR/HSP90AA1/CASP1/PPARA/JAK2/LCK/FGFR1	8	MF
GO:0033673	negative regulation of kinase activity	5/43	243/17910	0.000278866	0.00132307	0.000488563	IGF1R/AKT1/CASP3/PTPN1/HMGCR	5	BP
GO:0070011	peptidase activity, acting on L-amino acid peptides	7/43	511/16967	0.000271319	0.0013236	0.000455415	MMP9/CASP3/CASP1/MMP3/MMP2/CASP7/DPP4	7	MF
GO:0043560	insulin receptor substrate binding	2/43	10/16967	0.000278706	0.00134151	0.000461577	IGF1R/JAK2	2	MF
GO:0046651	lymphocyte proliferation	5/43	244/17910	0.000284197	0.00134651	0.000497217	CCL5/IGF1/IL2/CASP3/ZAP70	5	BP
GO:0050880	regulation of blood vessel size	4/43	133/17910	0.000286566	0.00135586	0.000500671	AKT1/EGFR/NOS3/HMGCR	4	BP
GO:0120036	plasma membrane bounded cell projection organization	11/43	1367/17910	0.000289234	0.0013666	0.000504636	MAP2K1/IGF1R/IL2/AKT1/HSP90AA1/CASP3/EGFR/GSK3B/JAK2/FGFR1/TGFBR1	11	BP
GO:0035150	regulation of tube size	4/43	134/17910	0.000294871	0.00138855	0.000512741	AKT1/EGFR/NOS3/HMGCR	4	BP
GO:0070665	positive regulation of leukocyte proliferation	4/43	134/17910	0.000294871	0.00138855	0.000512741	CCL5/IGF1/IL2/ZAP70	4	BP
GO:0032943	mononuclear cell proliferation	5/43	246/17910	0.000295092	0.00138855	0.000512741	CCL5/IGF1/IL2/CASP3/ZAP70	5	BP
GO:2001056	positive regulation of cysteine-type endopeptidase activity	4/43	135/17910	0.000303347	0.00142544	0.000526364	PPARG/CASP1/JAK2/LCK	4	BP
GO:0033632	regulation of cell-cell adhesion mediated by integrin	2/43	11/17910	0.000305455	0.00142948	0.000527854	CCL5/DPP4	2	BP
GO:0070106	interleukin-27-mediated signaling pathway	2/43	11/17910	0.000305455	0.00142948	0.000527854	STAT1/JAK2	2	BP
GO:0070757	interleukin-35-mediated signaling pathway	2/43	11/17910	0.000305455	0.00142948	0.000527854	STAT1/JAK2	2	BP
GO:0006935	chemotaxis	7/43	551/17910	0.000309178	0.00144291	0.000532814	CCL5/MAP2K1/KDR/MET/TGFB2/MAPK14/FGFR1	7	BP
GO:0003229	ventricular cardiac muscle tissue development	3/43	55/17910	0.000310005	0.00144291	0.000532814	TGFB2/FKBP1A/TGFBR1	3	BP
GO:0031295	T cell costimulation	3/43	55/17910	0.000310005	0.00144291	0.000532814	AKT1/LCK/DPP4	3	BP
GO:0042982	amyloid precursor protein metabolic process	3/43	55/17910	0.000310005	0.00144291	0.000532814	IGF1/CASP3/FKBP1A	3	BP
GO:0051726	regulation of cell cycle	10/43	1149/17910	0.000310583	0.00144364	0.000533085	IGF1/MAP2K1/AKT1/HSP90AA1/CASP3/EGFR/TGFB2/MAPK14/FGFR1/TGFBR1	10	BP
GO:0071901	negative regulation of protein serine/threonine kinase activity	4/43	136/17910	0.000311997	0.0014468	0.00053425	AKT1/CASP3/PTPN1/HMGCR	4	BP
GO:0070482	response to oxygen levels	6/43	389/17910	0.000312104	0.0014468	0.00053425	PPARG/AKT1/CASP3/PPARA/TGFB2/DPP4	6	BP
GO:0042330	taxis	7/43	553/17910	0.000316038	0.00146306	0.000540255	CCL5/MAP2K1/KDR/MET/TGFB2/MAPK14/FGFR1	7	BP
GO:0008584	male gonad development	4/43	137/17910	0.000320823	0.0014832	0.000547692	ESR1/AR/TGFB2/TGFBR1	4	BP
GO:0009607	response to biotic stimulus	9/43	938/17910	0.000321252	0.0014832	0.000547692	CCL5/AKT1/STAT1/CASP3/CASP1/GSK3B/NOS3/JAK2/MAPK14	9	BP
GO:0031294	lymphocyte costimulation	3/43	56/17910	0.000327006	0.00150774	0.000556753	AKT1/LCK/DPP4	3	BP
GO:0010675	regulation of cellular carbohydrate metabolic process	4/43	138/17910	0.000329826	0.00151464	0.000559302	IGF1/AKT1/PPARA/GSK3B	4	BP
GO:0038127	ERBB signaling pathway	4/43	138/17910	0.000329826	0.00151464	0.000559302	MMP9/AKT1/HSP90AA1/EGFR	4	BP
GO:0046546	development of primary male sexual characteristics	4/43	138/17910	0.000329826	0.00151464	0.000559302	ESR1/AR/TGFB2/TGFBR1	4	BP
GO:0004674	protein serine/threonine kinase activity	6/43	371/16967	0.000323	0.00153425	0.000527894	MAP2K1/AKT1/EGFR/GSK3B/MAPK14/TGFBR1	6	MF
GO:0007249	I-kappaB kinase/NF-kappaB signaling	5/43	253/17910	0.000335742	0.00153975	0.000568575	AKT1/ESR1/STAT1/CASP1/FKBP1A	5	BP
GO:0060968	regulation of gene silencing	4/43	139/17910	0.000339009	0.00155266	0.000573342	MAP2K1/PPARG/ESR1/EGFR	4	BP
GO:0001836	release of cytochrome c from mitochondria	3/43	57/17910	0.000344596	0.00156988	0.000579699	IGF1/MMP9/AKT1	3	BP
GO:0046686	response to cadmium ion	3/43	57/17910	0.000344596	0.00156988	0.000579699	MMP9/AKT1/EGFR	3	BP
GO:0060688	regulation of morphogenesis of a branching structure	3/43	57/17910	0.000344596	0.00156988	0.000579699	ESR1/AR/FGFR1	3	BP
GO:1903428	positive regulation of reactive oxygen species biosynthetic process	3/43	57/17910	0.000344596	0.00156988	0.000579699	AKT1/HSP90AA1/JAK2	3	BP
GO:0007204	positive regulation of cytosolic calcium ion concentration	5/43	255/17910	0.000348101	0.00158374	0.000584819	IL2/ESR1/JAK2/LCK/FKBP1A	5	BP
GO:0016004	phospholipase activator activity	2/43	11/16967	0.000340093	0.00159446	0.000548612	CCL5/CASP3	2	MF
GO:0016192	vesicle-mediated transport	13/43	1899/17910	0.000353144	0.00160456	0.000592507	CCL5/IGF1/MAP2K1/PPARG/MMP9/ALB/HSP90AA1/ANXA5/TGFB2/GSK3B/PTPN1/MAPK14/NR1H2	13	BP
GO:0030030	cell projection organization	11/43	1400/17910	0.000355511	0.00161318	0.00059569	MAP2K1/IGF1R/IL2/AKT1/HSP90AA1/CASP3/EGFR/GSK3B/JAK2/FGFR1/TGFBR1	11	BP
GO:0051259	protein complex oligomerization	7/43	564/17910	0.000355995	0.00161325	0.000595714	CCL5/IGF1R/ALB/AR/MMP3/HMGCR/OTC	7	BP
GO:0004252	serine-type endopeptidase activity	4/43	133/16967	0.000351382	0.00162627	0.000559556	MMP9/MMP3/MMP2/DPP4	4	MF
GO:0051091	positive regulation of DNA-binding transcription factor activity	5/43	257/17910	0.000360802	0.00163288	0.000602963	PPARG/AKT1/ESR1/AR/JAK2	5	BP
GO:0060043	regulation of cardiac muscle cell proliferation	3/43	58/17910	0.000362786	0.0016397	0.000605481	MAPK14/FGFR1/TGFBR1	3	BP
GO:0010889	regulation of sequestering of triglyceride	2/43	12/17910	0.000365987	0.00164982	0.00060922	PPARG/PPARA	2	BP
GO:1902337	regulation of apoptotic process involved in morphogenesis	2/43	12/17910	0.000365987	0.00164982	0.00060922	TGFB2/VDR	2	BP
GO:0008233	peptidase activity	7/43	536/16967	0.000362361	0.00165585	0.000569735	MMP9/CASP3/CASP1/MMP3/MMP2/CASP7/DPP4	7	MF
GO:0051052	regulation of DNA metabolic process	6/43	403/17910	0.000376881	0.00169671	0.000626532	PPARG/IL2/AKT1/HSP90AA1/EGFR/FGFR1	6	BP
GO:0050777	negative regulation of immune response	4/43	143/17910	0.000377583	0.00169764	0.000626877	PPARG/IL2/TGFB2/NR1H2	4	BP
GO:0010656	negative regulation of muscle cell apoptotic process	3/43	59/17910	0.000381583	0.00171115	0.000631864	IGF1/JAK2/HMGCR	3	BP
GO:0033692	cellular polysaccharide biosynthetic process	3/43	59/17910	0.000381583	0.00171115	0.000631864	IGF1/AKT1/GSK3B	3	BP
GO:0004197	cysteine-type endopeptidase activity	3/43	56/16967	0.000382729	0.00172706	0.000594237	CASP3/CASP1/CASP7	3	MF
GO:0043467	regulation of generation of precursor metabolites and energy	4/43	144/17910	0.000387697	0.00173403	0.000640316	IGF1/AKT1/PPARA/GSK3B	4	BP
GO:0045834	positive regulation of lipid metabolic process	4/43	144/17910	0.000387697	0.00173403	0.000640316	PPARG/AKT1/PPARA/NR1H2	4	BP
GO:0002262	myeloid cell homeostasis	4/43	145/17910	0.000398003	0.00177551	0.000655631	STAT1/CASP3/JAK2/MAPK14	4	BP
GO:0042133	neurotransmitter metabolic process	4/43	145/17910	0.000398003	0.00177551	0.000655631	AKT1/HSP90AA1/NOS3/JAK2	4	BP
GO:0002260	lymphocyte homeostasis	3/43	60/17910	0.000400996	0.00177972	0.000657187	IL2/AKT1/CASP3	3	BP
GO:0010676	positive regulation of cellular carbohydrate metabolic process	3/43	60/17910	0.000400996	0.00177972	0.000657187	IGF1/AKT1/PPARA	3	BP
GO:0046324	regulation of glucose import	3/43	60/17910	0.000400996	0.00177972	0.000657187	IGF1/AKT1/MAPK14	3	BP
GO:0051146	striated muscle cell differentiation	5/43	263/17910	0.000401021	0.00177972	0.000657187	IGF1/AKT1/CASP3/PPARA/MAPK14	5	BP
GO:0035867	alphav-beta3 integrin-IGF-1-IGF1R complex	2/43	4/18675	3.09812e-05	0.00178648	0.00120832	IGF1/IGF1R	2	CC
GO:0005829	cytosol	24/43	4909/18675	3.83191e-05	0.00178648	0.00120832	PGR/MAP2K1/PPARG/AKT1/ESR1/AR/STAT1/HSP90AA1/CASP3/ANXA5/CASP1/GSK3B/NOS3/JAK2/PTPN1/XIAP/LCK/MAPK14/CASP7/FGFR1/ZAP70/FKBP1A/GSTM1/FDPS	24	CC
GO:0043235	receptor complex	6/43	292/18675	5.20273e-05	0.00178648	0.00120832	IGF1R/EGFR/FGFR1/ZAP70/VDR/TGFBR1	6	CC
GO:0031410	cytoplasmic vesicle	15/43	2179/18675	5.98482e-05	0.00178648	0.00120832	IGF1/MAP2K1/KDR/MMP9/ALB/HSP90AA1/EGFR/TGFB2/NOS3/JAK2/PTPN1/MAPK14/FGFR1/DPP4/TGFBR1	15	CC
GO:0097708	intracellular vesicle	15/43	2182/18675	6.08163e-05	0.00178648	0.00120832	IGF1/MAP2K1/KDR/MMP9/ALB/HSP90AA1/EGFR/TGFB2/NOS3/JAK2/PTPN1/MAPK14/FGFR1/DPP4/TGFBR1	15	CC
GO:0043254	regulation of protein complex assembly	6/43	409/17910	0.000407679	0.00180694	0.000667237	ALB/ESR1/HSP90AA1/MET/GSK3B/MMP3	6	BP
GO:0001816	cytokine production	8/43	765/17910	0.000410287	0.00181616	0.000670641	IGF1/IL2/STAT1/CASP1/TGFB2/JAK2/MAPK14/FGFR1	8	BP
GO:0030099	myeloid cell differentiation	6/43	411/17910	0.000418372	0.00184956	0.000682976	PPARG/MMP9/STAT1/CASP3/JAK2/MAPK14	6	BP
GO:0000187	activation of MAPK activity	4/43	147/17910	0.000419203	0.00185085	0.000683452	IGF1/MAP2K1/PTPN1/MAPK14	4	BP
GO:0033627	cell adhesion mediated by integrin	3/43	61/17910	0.000421033	0.00185232	0.000683993	CCL5/TGFB2/DPP4	3	BP
GO:0048645	animal organ formation	3/43	61/17910	0.000421033	0.00185232	0.000683993	MAP2K1/AR/FGFR1	3	BP
GO:0045055	regulated exocytosis	8/43	768/17910	0.000421153	0.00185232	0.000683993	IGF1/MMP9/ALB/HSP90AA1/ANXA5/TGFB2/GSK3B/MAPK14	8	BP
GO:0007494	midgut development	2/43	13/17910	0.000431871	0.00188978	0.000697827	EGFR/OTC	2	BP
GO:0042659	regulation of cell fate specification	2/43	13/17910	0.000431871	0.00188978	0.000697827	AR/FGFR1	2	BP
GO:0043568	positive regulation of insulin-like growth factor receptor signaling pathway	2/43	13/17910	0.000431871	0.00188978	0.000697827	IGF1/AR	2	BP
GO:0060397	JAK-STAT cascade involved in growth hormone signaling pathway	2/43	13/17910	0.000431871	0.00188978	0.000697827	JAK2/PTPN1	2	BP
GO:0097110	scaffold protein binding	3/43	58/16967	0.000424528	0.00189203	0.000650998	MAP2K1/HSP90AA1/NOS3	3	MF
GO:0001933	negative regulation of protein phosphorylation	6/43	415/17910	0.000440418	0.00192228	0.000709828	IGF1R/IL2/AKT1/CASP3/PTPN1/HMGCR	6	BP
GO:0006816	calcium ion transport	6/43	415/17910	0.000440418	0.00192228	0.000709828	CCL5/ANXA5/NOS3/LCK/VDR/FKBP1A	6	BP
GO:0033293	monocarboxylic acid binding	3/43	59/16967	0.000446483	0.00196561	0.000676315	PPARG/ALB/VDR	3	MF
GO:0070661	leukocyte proliferation	5/43	270/17910	0.000452134	0.00197091	0.000727787	CCL5/IGF1/IL2/CASP3/ZAP70	5	BP
GO:0009617	response to bacterium	7/43	588/17910	0.000457354	0.00199114	0.000735256	CCL5/AKT1/CASP3/CASP1/NOS3/JAK2/MAPK14	7	BP
GO:0007162	negative regulation of cell adhesion	5/43	271/17910	0.00045982	0.00199681	0.000737351	IL2/AKT1/CASP3/PPARA/JAK2	5	BP
GO:0070372	regulation of ERK1 and ERK2 cascade	5/43	271/17910	0.00045982	0.00199681	0.000737351	MAP2K1/KDR/EGFR/PTPN1/HMGCR	5	BP
GO:0045600	positive regulation of fat cell differentiation	3/43	63/17910	0.000463015	0.00200233	0.000739389	PPARG/AKT1/MAPK14	3	BP
GO:0055008	cardiac muscle tissue morphogenesis	3/43	63/17910	0.000463015	0.00200233	0.000739389	TGFB2/FKBP1A/TGFBR1	3	BP
GO:0055025	positive regulation of cardiac muscle tissue development	3/43	63/17910	0.000463015	0.00200233	0.000739389	IGF1/MAPK14/FGFR1	3	BP
GO:0030856	regulation of epithelial cell differentiation	4/43	151/17910	0.000464005	0.00200233	0.000739389	MMP9/STAT1/GSK3B/VDR	4	BP
GO:1905952	regulation of lipid localization	4/43	151/17910	0.000464005	0.00200233	0.000739389	PPARG/AKT1/PPARA/NR1H2	4	BP
GO:0097443	sorting endosome	2/43	6/18675	7.72266e-05	0.00201647	0.00136388	KDR/PTPN1	2	CC
GO:0044212	transcription regulatory region DNA binding	8/43	739/16967	0.000466708	0.00201809	0.00069437	PGR/PPARG/ESR1/AR/STAT1/PPARA/VDR/NR1H2	8	MF
GO:0001067	regulatory region nucleic acid binding	8/43	740/16967	0.000470927	0.00201809	0.00069437	PGR/PPARG/ESR1/AR/STAT1/PPARA/VDR/NR1H2	8	MF
GO:0004708	MAP kinase kinase activity	2/43	13/16967	0.000480763	0.00201809	0.00069437	MAP2K1/MAPK14	2	MF
GO:0060229	lipase activator activity	2/43	13/16967	0.000480763	0.00201809	0.00069437	CCL5/CASP3	2	MF
GO:0019915	lipid storage	3/43	64/17910	0.000484976	0.0020902	0.000771836	PPARG/PPARA/NR1H2	3	BP
GO:0035257	nuclear hormone receptor binding	4/43	147/16967	0.000513326	0.00213001	0.00073288	PPARG/ESR1/STAT1/VDR	4	MF
GO:0001822	kidney development	5/43	276/17910	0.000499738	0.00214592	0.000792411	MMP9/STAT1/TGFB2/FGFR1/TGFBR1	5	BP
GO:0035051	cardiocyte differentiation	4/43	154/17910	0.000499778	0.00214592	0.000792411	IGF1/EGFR/PPARA/TGFB2	4	BP
GO:0045931	positive regulation of mitotic cell cycle	4/43	154/17910	0.000499778	0.00214592	0.000792411	IGF1/AKT1/EGFR/FGFR1	4	BP
GO:0042976	activation of Janus kinase activity	2/43	14/17910	0.000503081	0.00215204	0.000794669	CCL5/JAK2	2	BP
GO:1903729	regulation of plasma membrane organization	2/43	14/17910	0.000503081	0.00215204	0.000794669	AR/TGFB2	2	BP
GO:1904748	regulation of apoptotic process involved in development	2/43	14/17910	0.000503081	0.00215204	0.000794669	TGFB2/VDR	2	BP
GO:0035924	cellular response to vascular endothelial growth factor stimulus	3/43	65/17910	0.000507594	0.00216242	0.000798502	KDR/AKT1/MAPK14	3	BP
GO:0045428	regulation of nitric oxide biosynthetic process	3/43	65/17910	0.000507594	0.00216242	0.000798502	AKT1/HSP90AA1/JAK2	3	BP
GO:0097194	execution phase of apoptosis	3/43	65/17910	0.000507594	0.00216242	0.000798502	AKT1/CASP3/CASP7	3	BP
GO:0005996	monosaccharide metabolic process	5/43	277/17910	0.000508026	0.00216242	0.000798502	IGF1/AKT1/PPARA/GSK3B/MAPK14	5	BP
GO:0071695	anatomical structure maturation	4/43	155/17910	0.000512127	0.00217717	0.000803951	PGR/IGF1/TGFB2/MMP2	4	BP
GO:0051090	regulation of DNA-binding transcription factor activity	6/43	429/17910	0.000524833	0.00222843	0.000822879	PPARG/AKT1/ESR1/AR/JAK2/MAPK14	6	BP
GO:0000271	polysaccharide biosynthetic process	3/43	66/17910	0.000530878	0.00225132	0.00083133	IGF1/AKT1/GSK3B	3	BP
GO:0050918	positive chemotaxis	3/43	67/17910	0.000554836	0.00234712	0.000866707	CCL5/KDR/MET	3	BP
GO:0070227	lymphocyte apoptotic process	3/43	67/17910	0.000554836	0.00234712	0.000866707	CCL5/IL2/AKT1	3	BP
GO:0046661	male sex differentiation	4/43	160/17910	0.000577157	0.00242498	0.000895456	ESR1/AR/TGFB2/TGFBR1	4	BP
GO:0042063	gliogenesis	5/43	285/17910	0.000578119	0.00242498	0.000895456	MAP2K1/PPARG/AKT1/EGFR/TGFB2	5	BP
GO:0046323	glucose import	3/43	68/17910	0.000579476	0.00242498	0.000895456	IGF1/AKT1/MAPK14	3	BP
GO:1903524	positive regulation of blood circulation	3/43	68/17910	0.000579476	0.00242498	0.000895456	AKT1/EGFR/TGFB2	3	BP
GO:0010759	positive regulation of macrophage chemotaxis	2/43	15/17910	0.000579594	0.00242498	0.000895456	CCL5/MAPK14	2	BP
GO:0030730	sequestering of triglyceride	2/43	15/17910	0.000579594	0.00242498	0.000895456	PPARG/PPARA	2	BP
GO:0046321	positive regulation of fatty acid oxidation	2/43	15/17910	0.000579594	0.00242498	0.000895456	PPARG/PPARA	2	BP
GO:0048012	hepatocyte growth factor receptor signaling pathway	2/43	15/17910	0.000579594	0.00242498	0.000895456	MET/PTPN1	2	BP
GO:0071380	cellular response to prostaglandin E stimulus	2/43	15/17910	0.000579594	0.00242498	0.000895456	PPARG/AKT1	2	BP
GO:0003018	vascular process in circulatory system	4/43	161/17910	0.000590835	0.002466	0.000910605	AKT1/EGFR/NOS3/HMGCR	4	BP
GO:0010950	positive regulation of endopeptidase activity	4/43	161/17910	0.000590835	0.002466	0.000910605	PPARG/CASP1/JAK2/LCK	4	BP
GO:0019207	kinase regulator activity	4/43	154/16967	0.000611581	0.00250887	0.000863237	CCL5/MAP2K1/IL2/CASP3	4	MF
GO:0051480	regulation of cytosolic calcium ion concentration	5/43	289/17910	0.000615781	0.002567	0.0009479	IL2/ESR1/JAK2/LCK/FKBP1A	5	BP
GO:2001242	regulation of intrinsic apoptotic signaling pathway	4/43	163/17910	0.000618881	0.0025768	0.000951517	MMP9/AKT1/PTPN1/LCK	4	BP
GO:0044281	small molecule metabolic process	13/43	2012/17910	0.000619702	0.00257709	0.000951626	IGF1/PPARG/AKT1/PPARA/GSK3B/NOS3/MAPK14/FGFR1/HMGCR/VDR/OTC/NR1H2/FDPS	13	BP
GO:0046965	retinoid X receptor binding	2/43	15/16967	0.000645101	0.00261664	0.000900318	PPARG/VDR	2	MF
GO:0072001	renal system development	5/43	291/17910	0.000635289	0.00263872	0.000974383	MMP9/STAT1/TGFB2/FGFR1/TGFBR1	5	BP
GO:0008236	serine-type peptidase activity	4/43	158/16967	0.000673366	0.00270095	0.000929324	MMP9/MMP3/MMP2/DPP4	4	MF
GO:0001960	negative regulation of cytokine-mediated signaling pathway	3/43	71/17910	0.000657565	0.00272137	0.0010049	CCL5/PPARG/NR1H2	3	BP
GO:0005977	glycogen metabolic process	3/43	71/17910	0.000657565	0.00272137	0.0010049	IGF1/AKT1/GSK3B	3	BP
GO:0034637	cellular carbohydrate biosynthetic process	3/43	71/17910	0.000657565	0.00272137	0.0010049	IGF1/AKT1/GSK3B	3	BP
GO:0003222	ventricular trabecula myocardium morphogenesis	2/43	16/17910	0.000661384	0.00272405	0.00100589	TGFB2/TGFBR1	2	BP
GO:0033631	cell-cell adhesion mediated by integrin	2/43	16/17910	0.000661384	0.00272405	0.00100589	CCL5/DPP4	2	BP
GO:0045725	positive regulation of glycogen biosynthetic process	2/43	16/17910	0.000661384	0.00272405	0.00100589	IGF1/AKT1	2	BP
GO:0060965	negative regulation of gene silencing by miRNA	2/43	16/17910	0.000661384	0.00272405	0.00100589	PPARG/ESR1	2	BP
GO:0031983	vesicle lumen	6/43	339/18675	0.00011843	0.00278311	0.00188242	IGF1/ALB/HSP90AA1/EGFR/TGFB2/MAPK14	6	CC
GO:0002683	negative regulation of immune system process	6/43	451/17910	0.000682474	0.00280754	0.00103672	PPARG/IL2/AKT1/CASP3/TGFB2/NR1H2	6	BP
GO:0006073	cellular glucan metabolic process	3/43	72/17910	0.00068501	0.00281124	0.00103809	IGF1/AKT1/GSK3B	3	BP
GO:0044042	glucan metabolic process	3/43	72/17910	0.00068501	0.00281124	0.00103809	IGF1/AKT1/GSK3B	3	BP
GO:0008544	epidermis development	6/43	452/17910	0.000690426	0.00283009	0.00104505	MAP2K1/EGFR/PPARA/TGFB2/FGFR1/VDR	6	BP
GO:0070838	divalent metal ion transport	6/43	454/17910	0.000706546	0.00289115	0.0010676	CCL5/ANXA5/NOS3/LCK/VDR/FKBP1A	6	BP
GO:0008217	regulation of blood pressure	4/43	169/17910	0.00070869	0.00289115	0.0010676	PPARG/AR/PPARA/NOS3	4	BP
GO:0046328	regulation of JNK cascade	4/43	169/17910	0.00070869	0.00289115	0.0010676	IGF1R/AKT1/EGFR/PTPN1	4	BP
GO:0050796	regulation of insulin secretion	4/43	169/17910	0.00070869	0.00289115	0.0010676	CCL5/JAK2/HMGCR/DPP4	4	BP
GO:0003208	cardiac ventricle morphogenesis	3/43	73/17910	0.000713177	0.00290601	0.00107308	TGFB2/FKBP1A/TGFBR1	3	BP
GO:0003205	cardiac chamber development	4/43	170/17910	0.000724509	0.00294171	0.00108627	TGFB2/NOS3/FKBP1A/TGFBR1	4	BP
GO:0048771	tissue remodeling	4/43	170/17910	0.000724509	0.00294171	0.00108627	IL2/EGFR/NOS3/VDR	4	BP
GO:0050728	negative regulation of inflammatory response	4/43	170/17910	0.000724509	0.00294171	0.00108627	IGF1/PPARG/IL2/PPARA	4	BP
GO:0016311	dephosphorylation	6/43	458/17910	0.000739663	0.00299616	0.00110637	TGFB2/GSK3B/JAK2/PTPN1/LCK/FKBP1A	6	BP
GO:0072511	divalent inorganic cation transport	6/43	458/17910	0.000739663	0.00299616	0.00110637	CCL5/ANXA5/NOS3/LCK/VDR/FKBP1A	6	BP
GO:0010921	regulation of phosphatase activity	4/43	171/17910	0.000740576	0.00299632	0.00110643	TGFB2/GSK3B/JAK2/FKBP1A	4	BP
GO:0017171	serine hydrolase activity	4/43	163/16967	0.000756674	0.00300175	0.00103282	MMP9/MMP3/MMP2/DPP4	4	MF
GO:0003184	pulmonary valve morphogenesis	2/43	17/17910	0.000748427	0.00301036	0.00111162	TGFB2/NOS3	2	BP
GO:0003198	epithelial to mesenchymal transition involved in endocardial cushion formation	2/43	17/17910	0.000748427	0.00301036	0.00111162	TGFB2/TGFBR1	2	BP
GO:0070875	positive regulation of glycogen metabolic process	2/43	17/17910	0.000748427	0.00301036	0.00111162	IGF1/AKT1	2	BP
GO:0090185	negative regulation of kidney development	2/43	17/17910	0.000748427	0.00301036	0.00111162	MMP9/STAT1	2	BP
GO:2001267	regulation of cysteine-type endopeptidase activity involved in apoptotic signaling pathway	2/43	17/17910	0.000748427	0.00301036	0.00111162	MMP9/JAK2	2	BP
GO:0044248	cellular catabolic process	13/43	2054/17910	0.000755408	0.00303488	0.00112067	IGF1/KDR/AKT1/HSP90AA1/CASP3/MET/PPARA/GSK3B/NOS3/PTPN1/MAPK14/OTC/GSTM1	13	BP
GO:0006811	ion transport	11/43	1533/17910	0.000768772	0.00308497	0.00113917	CCL5/PPARG/MMP9/AKT1/ANXA5/PPARA/NOS3/LCK/FGFR1/VDR/FKBP1A	11	BP
GO:0001937	negative regulation of endothelial cell proliferation	3/43	75/17910	0.000771703	0.00308591	0.00113952	PPARG/STAT1/TGFBR1	3	BP
GO:0006919	activation of cysteine-type endopeptidase activity involved in apoptotic process	3/43	75/17910	0.000771703	0.00308591	0.00113952	PPARG/JAK2/LCK	3	BP
GO:1903201	regulation of oxidative stress-induced cell death	3/43	75/17910	0.000771703	0.00308591	0.00113952	AKT1/MET/MMP3	3	BP
GO:0003281	ventricular septum development	3/43	76/17910	0.000802078	0.00319993	0.00118162	TGFB2/NOS3/TGFBR1	3	BP
GO:0060415	muscle tissue morphogenesis	3/43	76/17910	0.000802078	0.00319993	0.00118162	TGFB2/FKBP1A/TGFBR1	3	BP
GO:0060411	cardiac septum morphogenesis	3/43	77/17910	0.000833203	0.00331256	0.00122321	TGFB2/NOS3/TGFBR1	3	BP
GO:0060761	negative regulation of response to cytokine stimulus	3/43	77/17910	0.000833203	0.00331256	0.00122321	CCL5/PPARG/NR1H2	3	BP
GO:0071260	cellular response to mechanical stimulus	3/43	77/17910	0.000833203	0.00331256	0.00122321	AKT1/EGFR/CASP1	3	BP
GO:0031998	regulation of fatty acid beta-oxidation	2/43	18/17910	0.000840698	0.00332696	0.00122852	AKT1/PPARA	2	BP
GO:0042026	protein refolding	2/43	18/17910	0.000840698	0.00332696	0.00122852	HSP90AA1/FKBP1A	2	BP
GO:0060749	mammary gland alveolus development	2/43	18/17910	0.000840698	0.00332696	0.00122852	ESR1/AR	2	BP
GO:0061377	mammary gland lobule development	2/43	18/17910	0.000840698	0.00332696	0.00122852	ESR1/AR	2	BP
GO:0071214	cellular response to abiotic stimulus	5/43	310/17910	0.000844621	0.0033348	0.00123142	AKT1/CASP3/EGFR/CASP1/MAPK14	5	BP
GO:0104004	cellular response to environmental stimulus	5/43	310/17910	0.000844621	0.0033348	0.00123142	AKT1/CASP3/EGFR/CASP1/MAPK14	5	BP
GO:0006914	autophagy	6/43	471/17910	0.000855693	0.00337076	0.0012447	KDR/AKT1/HSP90AA1/CASP3/MET/GSK3B	6	BP
GO:0061919	process utilizing autophagic mechanism	6/43	471/17910	0.000855693	0.00337076	0.0012447	KDR/AKT1/HSP90AA1/CASP3/MET/GSK3B	6	BP
GO:0010565	regulation of cellular ketone metabolic process	4/43	178/17910	0.000860196	0.00338462	0.00124982	PPARG/AKT1/PPARA/NR1H2	4	BP
GO:0010827	regulation of glucose transmembrane transport	3/43	78/17910	0.000865087	0.00339608	0.00125405	IGF1/AKT1/MAPK14	3	BP
GO:0045913	positive regulation of carbohydrate metabolic process	3/43	78/17910	0.000865087	0.00339608	0.00125405	IGF1/AKT1/PPARA	3	BP
GO:0019209	kinase activator activity	3/43	74/16967	0.000867081	0.00340235	0.00117066	CCL5/MAP2K1/IL2	3	MF
GO:0007219	Notch signaling pathway	4/43	179/17910	0.000878333	0.00344022	0.00127035	AKT1/STAT1/EGFR/TGFB2	4	BP
GO:0043409	negative regulation of MAPK cascade	4/43	179/17910	0.000878333	0.00344022	0.00127035	IGF1R/AKT1/PTPN1/HMGCR	4	BP
GO:0006470	protein dephosphorylation	5/43	313/17910	0.00088188	0.00345018	0.00127403	GSK3B/JAK2/PTPN1/LCK/FKBP1A	5	BP
GO:0010506	regulation of autophagy	5/43	314/17910	0.000894568	0.00349584	0.00129089	KDR/AKT1/CASP3/MET/GSK3B	5	BP
GO:0043154	negative regulation of cysteine-type endopeptidase activity involved in apoptotic process	3/43	79/17910	0.000897737	0.00350026	0.00129252	MMP9/AKT1/XIAP	3	BP
GO:0097756	negative regulation of blood vessel diameter	3/43	79/17910	0.000897737	0.00350026	0.00129252	AKT1/EGFR/HMGCR	3	BP
GO:1905330	regulation of morphogenesis of an epithelium	4/43	181/17910	0.000915414	0.00356513	0.00131647	ESR1/AR/STAT1/FGFR1	4	BP
GO:1903708	positive regulation of hemopoiesis	4/43	182/17910	0.000934363	0.00362093	0.00133708	IL2/STAT1/MAPK14/ZAP70	4	BP
GO:0031281	positive regulation of cyclase activity	2/43	19/17910	0.000938173	0.00362093	0.00133708	NOS3/MAPK14	2	BP
GO:0060149	negative regulation of posttranscriptional gene silencing	2/43	19/17910	0.000938173	0.00362093	0.00133708	PPARG/ESR1	2	BP
GO:0060967	negative regulation of gene silencing by RNA	2/43	19/17910	0.000938173	0.00362093	0.00133708	PPARG/ESR1	2	BP
GO:0090201	negative regulation of release of cytochrome c from mitochondria	2/43	19/17910	0.000938173	0.00362093	0.00133708	IGF1/AKT1	2	BP
GO:1905288	vascular associated smooth muscle cell apoptotic process	2/43	19/17910	0.000938173	0.00362093	0.00133708	IGF1/PPARG	2	BP
GO:1905459	regulation of vascular associated smooth muscle cell apoptotic process	2/43	19/17910	0.000938173	0.00362093	0.00133708	IGF1/PPARG	2	BP
GO:2000696	regulation of epithelial cell differentiation involved in kidney development	2/43	19/17910	0.000938173	0.00362093	0.00133708	MMP9/STAT1	2	BP
GO:0001091	RNA polymerase II basal transcription factor binding	2/43	18/16967	0.000935478	0.00363126	0.00124942	ESR1/AR	2	MF
GO:0048639	positive regulation of developmental growth	4/43	183/17910	0.000953587	0.00367629	0.00135752	IGF1/AKT1/MAPK14/FGFR1	4	BP
GO:1902930	regulation of alcohol biosynthetic process	3/43	81/17910	0.000965361	0.00371751	0.00137274	HMGCR/VDR/FDPS	3	BP
GO:0001505	regulation of neurotransmitter levels	5/43	321/17910	0.000987246	0.00379328	0.00140072	AKT1/HSP90AA1/GSK3B/NOS3/JAK2	5	BP
GO:0008202	steroid metabolic process	5/43	321/17910	0.000987246	0.00379328	0.00140072	ESR1/FGFR1/HMGCR/VDR/FDPS	5	BP
GO:0002521	leukocyte differentiation	6/43	485/17910	0.000995927	0.00382236	0.00141146	PPARG/IL2/MMP9/LCK/MAPK14/ZAP70	6	BP
GO:0032651	regulation of interleukin-1 beta production	3/43	82/17910	0.00100035	0.00382651	0.00141299	IGF1/CASP1/JAK2	3	BP
GO:0045445	myoblast differentiation	3/43	82/17910	0.00100035	0.00382651	0.00141299	IGF1/MAPK14/HMGCR	3	BP
GO:0048644	muscle organ morphogenesis	3/43	82/17910	0.00100035	0.00382651	0.00141299	TGFB2/FKBP1A/TGFBR1	3	BP
GO:0070374	positive regulation of ERK1 and ERK2 cascade	4/43	186/17910	0.00101293	0.00387032	0.00142917	MAP2K1/KDR/EGFR/HMGCR	4	BP
GO:0007178	transmembrane receptor protein serine/threonine kinase signaling pathway	5/43	323/17910	0.00101499	0.00387389	0.00143049	TGFB2/XIAP/MAPK14/FKBP1A/TGFBR1	5	BP
GO:0008013	beta-catenin binding	3/43	78/16967	0.00101045	0.00388054	0.00133519	ESR1/AR/GSK3B	3	MF
GO:0007265	Ras protein signal transduction	5/43	324/17910	0.00102908	0.00392331	0.00144874	IGF1/MET/TGFB2/JAK2/MAPK14	5	BP
GO:0000079	regulation of cyclin-dependent protein serine/threonine kinase activity	3/43	83/17910	0.00103614	0.00394144	0.00145543	AKT1/CASP3/EGFR	3	BP
GO:0006112	energy reserve metabolic process	3/43	83/17910	0.00103614	0.00394144	0.00145543	IGF1/AKT1/GSK3B	3	BP
GO:0010869	regulation of receptor biosynthetic process	2/43	20/17910	0.00104083	0.00394618	0.00145718	PPARG/PPARA	2	BP
GO:0033630	positive regulation of cell adhesion mediated by integrin	2/43	20/17910	0.00104083	0.00394618	0.00145718	CCL5/TGFB2	2	BP
GO:1905523	positive regulation of macrophage migration	2/43	20/17910	0.00104083	0.00394618	0.00145718	CCL5/MAPK14	2	BP
GO:0044403	symbiont process	8/43	884/17910	0.00106131	0.00401941	0.00148422	CCL5/KDR/STAT1/EGFR/MET/LCK/DPP4/FDPS	8	BP
GO:0001776	leukocyte homeostasis	3/43	84/17910	0.00107272	0.00404922	0.00149523	IL2/AKT1/CASP3	3	BP
GO:0042058	regulation of epidermal growth factor receptor signaling pathway	3/43	84/17910	0.00107272	0.00404922	0.00149523	MMP9/AKT1/EGFR	3	BP
GO:0071621	granulocyte chemotaxis	3/43	84/17910	0.00107272	0.00404922	0.00149523	CCL5/TGFB2/MAPK14	3	BP
GO:0044087	regulation of cellular component biogenesis	8/43	891/17910	0.00111674	0.00421076	0.00155488	KDR/ALB/ESR1/HSP90AA1/MET/GSK3B/MMP3/TGFBR1	8	BP
GO:0060284	regulation of cell development	8/43	893/17910	0.001133	0.00426738	0.00157579	IGF1/MAP2K1/PPARG/IL2/AKT1/PPARA/GSK3B/FGFR1	8	BP
GO:0042562	hormone binding	3/43	81/16967	0.00112726	0.00428358	0.00147386	IGF1R/AR/VDR	3	MF
GO:0030258	lipid modification	4/43	192/17910	0.00113935	0.00428661	0.00158289	PPARG/AKT1/PPARA/MAPK14	4	BP
GO:0033138	positive regulation of peptidyl-serine phosphorylation	3/43	86/17910	0.00114832	0.00429333	0.00158537	AKT1/HSP90AA1/EGFR	3	BP
GO:0034103	regulation of tissue remodeling	3/43	86/17910	0.00114832	0.00429333	0.00158537	IL2/EGFR/VDR	3	BP
GO:0003177	pulmonary valve development	2/43	21/17910	0.00114864	0.00429333	0.00158537	TGFB2/NOS3	2	BP
GO:0030728	ovulation	2/43	21/17910	0.00114864	0.00429333	0.00158537	PGR/NOS3	2	BP
GO:0060396	growth hormone receptor signaling pathway	2/43	21/17910	0.00114864	0.00429333	0.00158537	JAK2/PTPN1	2	BP
GO:0071379	cellular response to prostaglandin stimulus	2/43	21/17910	0.00114864	0.00429333	0.00158537	PPARG/AKT1	2	BP
GO:0050878	regulation of body fluid levels	6/43	499/17910	0.0011533	0.00430607	0.00159008	ANXA5/MET/NOS3/JAK2/LCK/VDR	6	BP
GO:1901615	organic hydroxy compound metabolic process	6/43	500/17910	0.00116523	0.0043459	0.00160478	IGF1/TGFB2/FGFR1/HMGCR/VDR/FDPS	6	BP
GO:0016051	carbohydrate biosynthetic process	4/43	194/17910	0.00118385	0.00439974	0.00162466	IGF1/AKT1/PPARA/GSK3B	4	BP
GO:0071241	cellular response to inorganic substance	4/43	194/17910	0.00118385	0.00439974	0.00162466	MMP9/AKT1/EGFR/MMP3	4	BP
GO:0001892	embryonic placenta development	3/43	87/17910	0.00118735	0.00439974	0.00162466	MAP2K1/AKT1/EGFR	3	BP
GO:0072676	lymphocyte migration	3/43	87/17910	0.00118735	0.00439974	0.00162466	CCL5/AKT1/ZAP70	3	BP
GO:1904029	regulation of cyclin-dependent protein kinase activity	3/43	87/17910	0.00118735	0.00439974	0.00162466	AKT1/CASP3/EGFR	3	BP
GO:2000117	negative regulation of cysteine-type endopeptidase activity	3/43	87/17910	0.00118735	0.00439974	0.00162466	MMP9/AKT1/XIAP	3	BP
GO:0010038	response to metal ion	5/43	335/17910	0.00119387	0.00441912	0.00163182	MMP9/AKT1/CASP3/EGFR/OTC	5	BP
GO:0051707	response to other organism	8/43	903/17910	0.00121717	0.00450052	0.00166188	CCL5/AKT1/STAT1/CASP3/CASP1/NOS3/JAK2/MAPK14	8	BP
GO:0044264	cellular polysaccharide metabolic process	3/43	88/17910	0.00122721	0.0045279	0.00167199	IGF1/AKT1/GSK3B	3	BP
GO:1900407	regulation of cellular response to oxidative stress	3/43	88/17910	0.00122721	0.0045279	0.00167199	AKT1/MET/MMP3	3	BP
GO:0043207	response to external biotic stimulus	8/43	905/17910	0.0012346	0.00455025	0.00168024	CCL5/AKT1/STAT1/CASP3/CASP1/NOS3/JAK2/MAPK14	8	BP
GO:0006066	alcohol metabolic process	5/43	339/17910	0.0012584	0.00460523	0.00170054	IGF1/FGFR1/HMGCR/VDR/FDPS	5	BP
GO:0006631	fatty acid metabolic process	5/43	339/17910	0.0012584	0.00460523	0.00170054	PPARG/AKT1/PPARA/MAPK14/NR1H2	5	BP
GO:0001759	organ induction	2/43	22/17910	0.00126158	0.00460523	0.00170054	AR/FGFR1	2	BP
GO:0034695	response to prostaglandin E	2/43	22/17910	0.00126158	0.00460523	0.00170054	PPARG/AKT1	2	BP
GO:0042359	vitamin D metabolic process	2/43	22/17910	0.00126158	0.00460523	0.00170054	FGFR1/VDR	2	BP
GO:0048103	somatic stem cell division	2/43	22/17910	0.00126158	0.00460523	0.00170054	TGFB2/FGFR1	2	BP
GO:0051195	negative regulation of cofactor metabolic process	2/43	22/17910	0.00126158	0.00460523	0.00170054	PPARA/MMP3	2	BP
GO:0060065	uterus development	2/43	22/17910	0.00126158	0.00460523	0.00170054	ESR1/TGFB2	2	BP
GO:0071378	cellular response to growth hormone stimulus	2/43	22/17910	0.00126158	0.00460523	0.00170054	JAK2/PTPN1	2	BP
GO:0008022	protein C-terminus binding	4/43	186/16967	0.00123573	0.00464686	0.00159886	MAP2K1/PPARG/JAK2/LCK	4	MF
GO:0006109	regulation of carbohydrate metabolic process	4/43	198/17910	0.00127647	0.00465465	0.00171879	IGF1/AKT1/PPARA/GSK3B	4	BP
GO:0030111	regulation of Wnt signaling pathway	5/43	341/17910	0.00129162	0.00470488	0.00173734	ESR1/EGFR/GSK3B/XIAP/MAPK14	5	BP
GO:0001223	transcription coactivator binding	2/43	21/16967	0.00127781	0.00475556	0.00163626	ESR1/PPARA	2	MF
GO:0015908	fatty acid transport	3/43	90/17910	0.00130944	0.00476477	0.00175946	PPARG/AKT1/PPARA	3	BP
GO:0031349	positive regulation of defense response	6/43	512/17910	0.00131597	0.00478346	0.00176636	CCL5/IL2/ESR1/EGFR/JAK2/XIAP	6	BP
GO:0007254	JNK cascade	4/43	200/17910	0.00132464	0.00480479	0.00177424	IGF1R/AKT1/EGFR/PTPN1	4	BP
GO:0030073	insulin secretion	4/43	200/17910	0.00132464	0.00480479	0.00177424	CCL5/JAK2/HMGCR/DPP4	4	BP
GO:0022607	cellular component assembly	15/43	2765/17910	0.00132981	0.00481846	0.00177928	CCL5/IGF1R/KDR/ALB/ESR1/AR/HSP90AA1/MET/GSK3B/MMP3/JAK2/HMGCR/FKBP1A/OTC/TGFBR1	15	BP
GO:0007623	circadian rhythm	4/43	201/17910	0.0013492	0.00488279	0.00180304	PPARG/EGFR/PPARA/GSK3B	4	BP
GO:0007009	plasma membrane organization	3/43	91/17910	0.00135183	0.00488279	0.00180304	AKT1/AR/TGFB2	3	BP
GO:1901184	regulation of ERBB signaling pathway	3/43	91/17910	0.00135183	0.00488279	0.00180304	MMP9/AKT1/EGFR	3	BP
GO:0010758	regulation of macrophage chemotaxis	2/43	23/17910	0.00137963	0.00496752	0.00183433	CCL5/MAPK14	2	BP
GO:1902003	regulation of amyloid-beta formation	2/43	23/17910	0.00137963	0.00496752	0.00183433	IGF1/CASP3	2	BP
GO:2000637	positive regulation of gene silencing by miRNA	2/43	23/17910	0.00137963	0.00496752	0.00183433	MAP2K1/EGFR	2	BP
GO:0048705	skeletal system morphogenesis	4/43	204/17910	0.00142477	0.00512471	0.00189237	MMP2/MAPK14/FGFR1/TGFBR1	4	BP
GO:0032092	positive regulation of protein binding	3/43	93/17910	0.00143917	0.00515491	0.00190352	MMP9/GSK3B/FKBP1A	3	BP
GO:0032611	interleukin-1 beta production	3/43	93/17910	0.00143917	0.00515491	0.00190352	IGF1/CASP1/JAK2	3	BP
GO:1901216	positive regulation of neuron death	3/43	93/17910	0.00143917	0.00515491	0.00190352	CASP3/TGFB2/GSK3B	3	BP
GO:1903076	regulation of protein localization to plasma membrane	3/43	93/17910	0.00143917	0.00515491	0.00190352	AKT1/AR/EGFR	3	BP
GO:0044419	interspecies interaction between organisms	8/43	928/17910	0.00144975	0.0051874	0.00191552	CCL5/KDR/STAT1/EGFR/MET/LCK/DPP4/FDPS	8	BP
GO:1901575	organic substance catabolic process	12/43	1925/17910	0.0014635	0.00523112	0.00193166	IGF1/AKT1/HSP90AA1/CASP3/EGFR/PPARA/GSK3B/NOS3/PTPN1/MAPK14/HMGCR/OTC	12	BP
GO:0035303	regulation of dephosphorylation	4/43	206/17910	0.00147677	0.00527309	0.00194716	TGFB2/GSK3B/JAK2/FKBP1A	4	BP
GO:2001243	negative regulation of intrinsic apoptotic signaling pathway	3/43	94/17910	0.00148414	0.0052939	0.00195485	MMP9/AKT1/PTPN1	3	BP
GO:0003272	endocardial cushion formation	2/43	24/17910	0.00150276	0.00531793	0.00196372	TGFB2/TGFBR1	2	BP
GO:0032800	receptor biosynthetic process	2/43	24/17910	0.00150276	0.00531793	0.00196372	PPARG/PPARA	2	BP
GO:0042104	positive regulation of activated T cell proliferation	2/43	24/17910	0.00150276	0.00531793	0.00196372	IGF1/IL2	2	BP
GO:0043567	regulation of insulin-like growth factor receptor signaling pathway	2/43	24/17910	0.00150276	0.00531793	0.00196372	IGF1/AR	2	BP
GO:0060148	positive regulation of posttranscriptional gene silencing	2/43	24/17910	0.00150276	0.00531793	0.00196372	MAP2K1/EGFR	2	BP
GO:0060343	trabecula formation	2/43	24/17910	0.00150276	0.00531793	0.00196372	MMP2/FKBP1A	2	BP
GO:0060571	morphogenesis of an epithelial fold	2/43	24/17910	0.00150276	0.00531793	0.00196372	AR/EGFR	2	BP
GO:1901215	negative regulation of neuron death	4/43	207/17910	0.00150326	0.00531793	0.00196372	AKT1/PPARA/GSK3B/JAK2	4	BP
GO:0007417	central nervous system development	8/43	935/17910	0.00152088	0.0053734	0.0019842	MAP2K1/PPARG/AKT1/HSP90AA1/CASP3/EGFR/GSK3B/FGFR1	8	BP
GO:0001666	response to hypoxia	5/43	354/17910	0.00152364	0.0053734	0.0019842	AKT1/CASP3/PPARA/TGFB2/DPP4	5	BP
GO:0042176	regulation of protein catabolic process	5/43	354/17910	0.00152364	0.0053734	0.0019842	AKT1/HSP90AA1/EGFR/GSK3B/HMGCR	5	BP
GO:0050810	regulation of steroid biosynthetic process	3/43	95/17910	0.00152999	0.00539026	0.00199043	HMGCR/VDR/FDPS	3	BP
GO:0032652	regulation of interleukin-1 production	3/43	96/17910	0.00157671	0.00554919	0.00204911	IGF1/CASP1/JAK2	3	BP
GO:0055114	oxidation-reduction process	8/43	944/17910	0.0016164	0.00568306	0.00209855	IGF1/PPARG/AKT1/PPARA/GSK3B/NOS3/MAPK14/HMGCR	8	BP
GO:0042692	muscle cell differentiation	5/43	359/17910	0.0016206	0.00569199	0.00210185	IGF1/AKT1/CASP3/PPARA/MAPK14	5	BP
GO:0002062	chondrocyte differentiation	3/43	97/17910	0.00162433	0.00569282	0.00210215	MAPK14/FGFR1/TGFBR1	3	BP
GO:1902882	regulation of response to oxidative stress	3/43	97/17910	0.00162433	0.00569282	0.00210215	AKT1/MET/MMP3	3	BP
GO:0061024	membrane organization	7/43	730/17910	0.00162581	0.00569282	0.00210215	PPARG/AKT1/AR/HSP90AA1/EGFR/TGFB2/GSK3B	7	BP
GO:0060561	apoptotic process involved in morphogenesis	2/43	25/17910	0.00163095	0.00569339	0.00210236	TGFB2/VDR	2	BP
GO:0060740	prostate gland epithelium morphogenesis	2/43	25/17910	0.00163095	0.00569339	0.00210236	ESR1/AR	2	BP
GO:0061050	regulation of cell growth involved in cardiac muscle cell development	2/43	25/17910	0.00163095	0.00569339	0.00210236	IGF1/PPARA	2	BP
GO:0010001	glial cell differentiation	4/43	212/17910	0.00164072	0.0057217	0.00211282	MAP2K1/PPARG/AKT1/EGFR	4	BP
GO:0044283	small molecule biosynthetic process	7/43	732/17910	0.00165148	0.00575338	0.00212452	IGF1/PPARA/HMGCR/VDR/OTC/NR1H2/FDPS	7	BP
GO:0000122	negative regulation of transcription by RNA polymerase II	7/43	735/17910	0.00169058	0.00588363	0.00217261	PPARG/ESR1/AR/STAT1/PPARA/FGFR1/VDR	7	BP
GO:0005976	polysaccharide metabolic process	3/43	99/17910	0.00172224	0.00598168	0.00220882	IGF1/AKT1/GSK3B	3	BP
GO:0008593	regulation of Notch signaling pathway	3/43	99/17910	0.00172224	0.00598168	0.00220882	AKT1/EGFR/TGFB2	3	BP
GO:0046578	regulation of Ras protein signal transduction	4/43	215/17910	0.00172727	0.00599311	0.00221304	IGF1/MET/TGFB2/JAK2	4	BP
GO:0036293	response to decreased oxygen levels	5/43	365/17910	0.00174289	0.00604118	0.00223079	AKT1/CASP3/PPARA/TGFB2/DPP4	5	BP
GO:0048588	developmental cell growth	4/43	216/17910	0.00175681	0.00608332	0.00224635	IGF1/HSP90AA1/PPARA/GSK3B	4	BP
GO:0002053	positive regulation of mesenchymal cell proliferation	2/43	26/17910	0.00176417	0.00609038	0.00224896	STAT1/FGFR1	2	BP
GO:0060037	pharyngeal system development	2/43	26/17910	0.00176417	0.00609038	0.00224896	TGFB2/TGFBR1	2	BP
GO:0060969	negative regulation of gene silencing	2/43	26/17910	0.00176417	0.00609038	0.00224896	PPARG/ESR1	2	BP
GO:0097530	granulocyte migration	3/43	100/17910	0.00177255	0.00611315	0.00225737	CCL5/TGFB2/MAPK14	3	BP
GO:0042974	retinoic acid receptor binding	2/43	24/16967	0.00167133	0.00615663	0.00211833	PPARG/VDR	2	MF
GO:0010923	negative regulation of phosphatase activity	3/43	101/17910	0.00182377	0.0062772	0.00231794	TGFB2/GSK3B/FKBP1A	3	BP
GO:1903426	regulation of reactive oxygen species biosynthetic process	3/43	101/17910	0.00182377	0.0062772	0.00231794	AKT1/HSP90AA1/JAK2	3	BP
GO:0001664	G protein-coupled receptor binding	4/43	205/16967	0.00176646	0.00641993	0.00220893	CCL5/IL2/STAT1/JAK2	4	MF
GO:0043565	sequence-specific DNA binding	8/43	908/16967	0.00177837	0.00641993	0.00220893	PGR/PPARG/ESR1/AR/STAT1/PPARA/VDR/NR1H2	8	MF
GO:0045907	positive regulation of vasoconstriction	2/43	27/17910	0.00190241	0.00652824	0.00241064	AKT1/EGFR	2	BP
GO:0060512	prostate gland morphogenesis	2/43	27/17910	0.00190241	0.00652824	0.00241064	ESR1/AR	2	BP
GO:1905208	negative regulation of cardiocyte differentiation	2/43	27/17910	0.00190241	0.00652824	0.00241064	EGFR/PPARA	2	BP
GO:0045787	positive regulation of cell cycle	5/43	373/17910	0.00191634	0.0065695	0.00242588	IGF1/AKT1/EGFR/TGFB2/FGFR1	5	BP
GO:0016070	RNA metabolic process	21/43	4867/17910	0.00197788	0.00677371	0.00250129	CCL5/PGR/IGF1/MAP2K1/PPARG/IL2/AKT1/ESR1/AR/STAT1/EGFR/MET/PPARA/TGFB2/JAK2/XIAP/MAPK14/FGFR1/VDR/TGFBR1/NR1H2	21	BP
GO:0051253	negative regulation of RNA metabolic process	9/43	1214/17910	0.00202803	0.00693851	0.00256214	PPARG/ESR1/AR/STAT1/PPARA/MAPK14/FGFR1/VDR/NR1H2	9	BP
GO:0045737	positive regulation of cyclin-dependent protein serine/threonine kinase activity	2/43	28/17910	0.00204563	0.00698483	0.00257925	AKT1/EGFR	2	BP
GO:0070229	negative regulation of lymphocyte apoptotic process	2/43	28/17910	0.00204563	0.00698483	0.00257925	CCL5/IL2	2	BP
GO:0048020	CCR chemokine receptor binding	2/43	26/16967	0.00196174	0.00701175	0.00241256	CCL5/STAT1	2	MF
GO:0021761	limbic system development	3/43	106/17910	0.00209376	0.00712085	0.00262947	CASP3/GSK3B/FGFR1	3	BP
GO:0043200	response to amino acid	3/43	106/17910	0.00209376	0.00712085	0.00262947	CASP3/EGFR/MMP2	3	BP
GO:0043279	response to alkaloid	3/43	106/17910	0.00209376	0.00712085	0.00262947	PPARG/CASP3/CASP7	3	BP
GO:0043502	regulation of muscle adaptation	3/43	106/17910	0.00209376	0.00712085	0.00262947	IGF1/PPARA/NOS3	3	BP
GO:1904659	glucose transmembrane transport	3/43	107/17910	0.00215057	0.00729259	0.00269289	IGF1/AKT1/MAPK14	3	BP
GO:1990748	cellular detoxification	3/43	107/17910	0.00215057	0.00729259	0.00269289	ALB/NOS3/GSTM1	3	BP
GO:0045765	regulation of angiogenesis	5/43	383/17910	0.00215063	0.00729259	0.00269289	PPARG/KDR/STAT1/TGFB2/NOS3	5	BP
GO:0048598	embryonic morphogenesis	6/43	565/17910	0.00216852	0.00734601	0.00271262	MMP9/AR/TGFB2/MMP2/FGFR1/TGFBR1	6	BP
GO:0034205	amyloid-beta formation	2/43	29/17910	0.00219382	0.0074098	0.00273617	IGF1/CASP3	2	BP
GO:0045822	negative regulation of heart contraction	2/43	29/17910	0.00219382	0.0074098	0.00273617	IL2/JAK2	2	BP
GO:0070102	interleukin-6-mediated signaling pathway	2/43	29/17910	0.00219382	0.0074098	0.00273617	STAT1/JAK2	2	BP
GO:0042277	peptide binding	4/43	215/16967	0.00210135	0.00743712	0.00255891	PPARG/IGF1R/TGFB2/GSTM1	4	MF
GO:0032612	interleukin-1 production	3/43	108/17910	0.00220834	0.00745151	0.00275157	IGF1/CASP1/JAK2	3	BP
GO:1900371	regulation of purine nucleotide biosynthetic process	3/43	109/17910	0.00226706	0.00764216	0.00282197	IGF1/PPARA/NOS3	3	BP
GO:0010811	positive regulation of cell-substrate adhesion	3/43	110/17910	0.00232675	0.007828	0.00289059	KDR/GSK3B/JAK2	3	BP
GO:0030808	regulation of nucleotide biosynthetic process	3/43	110/17910	0.00232675	0.007828	0.00289059	IGF1/PPARA/NOS3	3	BP
GO:0034694	response to prostaglandin	2/43	30/17910	0.00234695	0.00788822	0.00291283	PPARG/AKT1	2	BP
GO:0005504	fatty acid binding	2/43	28/16967	0.00227433	0.0079712	0.00274268	PPARG/ALB	2	MF
GO:0035305	negative regulation of dephosphorylation	3/43	111/17910	0.0023874	0.00801636	0.00296015	TGFB2/GSK3B/FKBP1A	3	BP
GO:0019752	carboxylic acid metabolic process	8/43	1006/17910	0.00241228	0.00809196	0.00298807	IGF1/PPARG/AKT1/PPARA/NOS3/MAPK14/OTC/NR1H2	8	BP
GO:0008645	hexose transmembrane transport	3/43	112/17910	0.00244903	0.00820725	0.00303064	IGF1/AKT1/MAPK14	3	BP
GO:0003382	epithelial cell morphogenesis	2/43	31/17910	0.00250499	0.00835998	0.00308704	AR/MET	2	BP
GO:0045648	positive regulation of erythrocyte differentiation	2/43	31/17910	0.00250499	0.00835998	0.00308704	STAT1/MAPK14	2	BP
GO:0045742	positive regulation of epidermal growth factor receptor signaling pathway	2/43	31/17910	0.00250499	0.00835998	0.00308704	MMP9/AKT1	2	BP
GO:0003279	cardiac septum development	3/43	113/17910	0.00251164	0.00835998	0.00308704	TGFB2/NOS3/TGFBR1	3	BP
GO:0043666	regulation of phosphoprotein phosphatase activity	3/43	113/17910	0.00251164	0.00835998	0.00308704	GSK3B/JAK2/FKBP1A	3	BP
GO:0098754	detoxification	3/43	113/17910	0.00251164	0.00835998	0.00308704	ALB/NOS3/GSTM1	3	BP
GO:1904375	regulation of protein localization to cell periphery	3/43	113/17910	0.00251164	0.00835998	0.00308704	AKT1/AR/EGFR	3	BP
GO:0015749	monosaccharide transmembrane transport	3/43	114/17910	0.00257524	0.00854681	0.00315603	IGF1/AKT1/MAPK14	3	BP
GO:0042752	regulation of circadian rhythm	3/43	114/17910	0.00257524	0.00854681	0.00315603	PPARG/PPARA/GSK3B	3	BP
GO:0051193	regulation of cofactor metabolic process	3/43	114/17910	0.00257524	0.00854681	0.00315603	IGF1/PPARA/MMP3	3	BP
GO:0044085	cellular component biogenesis	15/43	2951/17910	0.00259114	0.00859129	0.00317245	CCL5/IGF1R/KDR/ALB/ESR1/AR/HSP90AA1/MET/GSK3B/MMP3/JAK2/HMGCR/FKBP1A/OTC/TGFBR1	15	BP
GO:1901617	organic hydroxy compound biosynthetic process	4/43	241/17910	0.00261481	0.00866139	0.00319834	TGFB2/HMGCR/VDR/FDPS	4	BP
GO:0007173	epidermal growth factor receptor signaling pathway	3/43	115/17910	0.00263982	0.00871903	0.00321962	MMP9/AKT1/EGFR	3	BP
GO:0010822	positive regulation of mitochondrion organization	3/43	115/17910	0.00263982	0.00871903	0.00321962	KDR/MMP9/GSK3B	3	BP
GO:0051153	regulation of striated muscle cell differentiation	3/43	115/17910	0.00263982	0.00871903	0.00321962	IGF1/PPARA/MAPK14	3	BP
GO:0038128	ERBB2 signaling pathway	2/43	32/17910	0.00266793	0.0087697	0.00323833	HSP90AA1/EGFR	2	BP
GO:0060317	cardiac epithelial to mesenchymal transition	2/43	32/17910	0.00266793	0.0087697	0.00323833	TGFB2/TGFBR1	2	BP
GO:0060674	placenta blood vessel development	2/43	32/17910	0.00266793	0.0087697	0.00323833	MAP2K1/AKT1	2	BP
GO:0071295	cellular response to vitamin	2/43	32/17910	0.00266793	0.0087697	0.00323833	PPARG/VDR	2	BP
GO:1904031	positive regulation of cyclin-dependent protein kinase activity	2/43	32/17910	0.00266793	0.0087697	0.00323833	AKT1/EGFR	2	BP
GO:0034219	carbohydrate transmembrane transport	3/43	116/17910	0.0027054	0.00888438	0.00328068	IGF1/AKT1/MAPK14	3	BP
GO:0010638	positive regulation of organelle organization	6/43	591/17910	0.00271528	0.00890831	0.00328952	IGF1/KDR/MMP9/MET/GSK3B/TGFBR1	6	BP
GO:0030001	metal ion transport	7/43	800/17910	0.00273103	0.00895142	0.00330544	CCL5/AKT1/ANXA5/NOS3/LCK/VDR/FKBP1A	7	BP
GO:0031330	negative regulation of cellular catabolic process	4/43	244/17910	0.00273407	0.00895285	0.00330596	AKT1/MET/PPARA/MAPK14	4	BP
GO:0001704	formation of primary germ layer	3/43	117/17910	0.00277198	0.00905972	0.00334543	MMP9/MMP2/FGFR1	3	BP
GO:1900180	regulation of protein localization to nucleus	3/43	117/17910	0.00277198	0.00905972	0.00334543	AKT1/GSK3B/MAPK14	3	BP
GO:0032787	monocarboxylic acid metabolic process	6/43	594/17910	0.0027845	0.00909196	0.00335733	IGF1/PPARG/AKT1/PPARA/MAPK14/NR1H2	6	BP
GO:1905114	cell surface receptor signaling pathway involved in cell-cell signaling	6/43	596/17910	0.00283137	0.0091894	0.00339331	AKT1/ESR1/EGFR/GSK3B/XIAP/MAPK14	6	BP
GO:0010092	specification of animal organ identity	2/43	33/17910	0.00283574	0.0091894	0.00339331	AR/FGFR1	2	BP
GO:0031128	developmental induction	2/43	33/17910	0.00283574	0.0091894	0.00339331	AR/FGFR1	2	BP
GO:0032094	response to food	2/43	33/17910	0.00283574	0.0091894	0.00339331	AKT1/PPARA	2	BP
GO:0055094	response to lipoprotein particle	2/43	33/17910	0.00283574	0.0091894	0.00339331	PPARG/AKT1	2	BP
GO:0097242	amyloid-beta clearance	2/43	33/17910	0.00283574	0.0091894	0.00339331	IGF1R/HMGCR	2	BP
GO:1901186	positive regulation of ERBB signaling pathway	2/43	33/17910	0.00283574	0.0091894	0.00339331	MMP9/AKT1	2	BP
GO:1902742	apoptotic process involved in development	2/43	33/17910	0.00283574	0.0091894	0.00339331	TGFB2/VDR	2	BP
GO:0033135	regulation of peptidyl-serine phosphorylation	3/43	119/17910	0.00290817	0.00941522	0.0034767	AKT1/HSP90AA1/EGFR	3	BP
GO:0006812	cation transport	8/43	1038/17910	0.0029298	0.00947634	0.00349927	CCL5/MMP9/AKT1/ANXA5/NOS3/LCK/VDR/FKBP1A	8	BP
GO:0003007	heart morphogenesis	4/43	249/17910	0.00294108	0.00949492	0.00350613	TGFB2/NOS3/FKBP1A/TGFBR1	4	BP
GO:0008016	regulation of heart contraction	4/43	249/17910	0.00294108	0.00949492	0.00350613	IL2/TGFB2/NOS3/JAK2	4	BP
GO:0006518	peptide metabolic process	7/43	811/17910	0.00294765	0.00950186	0.00350869	CCL5/IGF1/AKT1/HSP90AA1/CASP3/EGFR/GSTM1	7	BP
GO:0043588	skin development	5/43	412/17910	0.00294876	0.00950186	0.00350869	MAP2K1/EGFR/MET/TGFB2/VDR	5	BP
GO:0016054	organic acid catabolic process	4/43	250/17910	0.00298373	0.00959655	0.00354366	AKT1/PPARA/NOS3/OTC	4	BP
GO:0046395	carboxylic acid catabolic process	4/43	250/17910	0.00298373	0.00959655	0.00354366	AKT1/PPARA/NOS3/OTC	4	BP
GO:0010464	regulation of mesenchymal cell proliferation	2/43	34/17910	0.0030084	0.00964878	0.00356294	STAT1/FGFR1	2	BP
GO:0032148	activation of protein kinase B activity	2/43	34/17910	0.0030084	0.00964878	0.00356294	IGF1/AKT1	2	BP
GO:0071392	cellular response to estradiol stimulus	2/43	34/17910	0.0030084	0.00964878	0.00356294	ESR1/EGFR	2	BP
GO:0043500	muscle adaptation	3/43	121/17910	0.00304841	0.009768	0.00360697	IGF1/PPARA/NOS3	3	BP
GO:0005178	integrin binding	3/43	113/16967	0.00292424	0.0100949	0.00347339	IGF1/KDR/EGFR	3	MF
GO:0001228	DNA-binding transcription activator activity, RNA polymerase II-specific	5/43	390/16967	0.00293619	0.0100949	0.00347339	PGR/ESR1/AR/PPARA/NR1H2	5	MF
GO:0043603	cellular amide metabolic process	8/43	1051/17910	0.00316348	0.0101141	0.00373478	CCL5/IGF1/AKT1/HSP90AA1/CASP3/EGFR/OTC/GSTM1	8	BP
GO:0016032	viral process	7/43	822/17910	0.00317731	0.0101141	0.00373478	CCL5/KDR/STAT1/EGFR/LCK/DPP4/FDPS	7	BP
GO:0001893	maternal placenta development	2/43	35/17910	0.00318588	0.0101141	0.00373478	AKT1/VDR	2	BP
GO:0045740	positive regulation of DNA replication	2/43	35/17910	0.00318588	0.0101141	0.00373478	EGFR/FGFR1	2	BP
GO:0048246	macrophage chemotaxis	2/43	35/17910	0.00318588	0.0101141	0.00373478	CCL5/MAPK14	2	BP
GO:0070884	regulation of calcineurin-NFAT signaling cascade	2/43	35/17910	0.00318588	0.0101141	0.00373478	IGF1/GSK3B	2	BP
GO:0071312	cellular response to alkaloid	2/43	35/17910	0.00318588	0.0101141	0.00373478	CASP3/CASP7	2	BP
GO:0071402	cellular response to lipoprotein particle stimulus	2/43	35/17910	0.00318588	0.0101141	0.00373478	PPARG/AKT1	2	BP
GO:0106056	regulation of calcineurin-mediated signaling	2/43	35/17910	0.00318588	0.0101141	0.00373478	IGF1/GSK3B	2	BP
GO:0110111	negative regulation of animal organ morphogenesis	2/43	35/17910	0.00318588	0.0101141	0.00373478	STAT1/TGFB2	2	BP
GO:0044262	cellular carbohydrate metabolic process	4/43	256/17910	0.00324861	0.0103037	0.0038048	IGF1/AKT1/PPARA/GSK3B	4	BP
GO:0045786	negative regulation of cell cycle	6/43	613/17910	0.00325424	0.0103121	0.00380789	MAP2K1/CASP3/EGFR/TGFB2/MAPK14/TGFBR1	6	BP
GO:0019218	regulation of steroid metabolic process	3/43	124/17910	0.00326648	0.0103414	0.00381869	HMGCR/VDR/FDPS	3	BP
GO:0031093	platelet alpha granule lumen	3/43	67/18675	0.000491552	0.0105013	0.00710281	IGF1/ALB/TGFB2	3	CC
GO:0046887	positive regulation of hormone secretion	3/43	125/17910	0.00334125	0.0105683	0.0039025	EGFR/JAK2/FGFR1	3	BP
GO:0003156	regulation of animal organ formation	2/43	36/17910	0.00336816	0.0105966	0.00391295	AR/FGFR1	2	BP
GO:0010453	regulation of cell fate commitment	2/43	36/17910	0.00336816	0.0105966	0.00391295	AR/FGFR1	2	BP
GO:0034390	smooth muscle cell apoptotic process	2/43	36/17910	0.00336816	0.0105966	0.00391295	IGF1/PPARG	2	BP
GO:0034391	regulation of smooth muscle cell apoptotic process	2/43	36/17910	0.00336816	0.0105966	0.00391295	IGF1/PPARG	2	BP
GO:1905521	regulation of macrophage migration	2/43	36/17910	0.00336816	0.0105966	0.00391295	CCL5/MAPK14	2	BP
GO:1901342	regulation of vasculature development	5/43	425/17910	0.00336871	0.0105966	0.00391295	PPARG/KDR/STAT1/TGFB2/NOS3	5	BP
GO:0098797	plasma membrane protein complex	6/43	451/18675	0.000548506	0.0107416	0.00726529	IGF1/IGF1R/CASP3/EGFR/ZAP70/FKBP1A	6	CC
GO:0120035	regulation of plasma membrane bounded cell projection organization	6/43	624/17910	0.00355208	0.0111425	0.00411452	MAP2K1/IL2/AKT1/GSK3B/FGFR1/TGFBR1	6	BP
GO:0034405	response to fluid shear stress	2/43	37/17910	0.00355522	0.0111425	0.00411452	AKT1/NOS3	2	BP
GO:0045684	positive regulation of epidermis development	2/43	37/17910	0.00355522	0.0111425	0.00411452	TGFB2/VDR	2	BP
GO:1905314	semi-lunar valve development	2/43	37/17910	0.00355522	0.0111425	0.00411452	TGFB2/NOS3	2	BP
GO:0008286	insulin receptor signaling pathway	3/43	128/17910	0.00357183	0.0111538	0.00411871	IGF1R/AKT1/PTPN1	3	BP
GO:0032355	response to estradiol	3/43	128/17910	0.00357183	0.0111538	0.00411871	ESR1/CASP3/EGFR	3	BP
GO:0045995	regulation of embryonic development	3/43	128/17910	0.00357183	0.0111538	0.00411871	IGF1/AR/FGFR1	3	BP
GO:1900542	regulation of purine nucleotide metabolic process	3/43	128/17910	0.00357183	0.0111538	0.00411871	IGF1/PPARA/NOS3	3	BP
GO:0060828	regulation of canonical Wnt signaling pathway	4/43	264/17910	0.00362622	0.0113134	0.00417763	EGFR/GSK3B/XIAP/MAPK14	4	BP
GO:1903364	positive regulation of cellular protein catabolic process	3/43	129/17910	0.0036508	0.0113798	0.00420214	AKT1/HSP90AA1/GSK3B	3	BP
GO:0009314	response to radiation	5/43	435/17910	0.00372	0.011585	0.0042779	AKT1/CASP3/EGFR/MAPK14/HMGCR	5	BP
GO:1903523	negative regulation of blood circulation	2/43	38/17910	0.00374703	0.0116586	0.00430509	IL2/JAK2	2	BP
GO:0000904	cell morphogenesis involved in differentiation	6/43	632/17910	0.00378119	0.0117542	0.00434039	MAP2K1/AR/HSP90AA1/CASP3/MET/GSK3B	6	BP
GO:0045892	negative regulation of transcription, DNA-templated	8/43	1083/17910	0.00380135	0.0118062	0.00435959	PPARG/ESR1/AR/STAT1/PPARA/FGFR1/VDR/NR1H2	8	BP
GO:0045598	regulation of fat cell differentiation	3/43	131/17910	0.00381194	0.0118284	0.00436779	PPARG/AKT1/MAPK14	3	BP
GO:0061564	axon development	5/43	438/17910	0.00383035	0.0118748	0.00438493	MAP2K1/HSP90AA1/CASP3/GSK3B/JAK2	5	BP
GO:0031344	regulation of cell projection organization	6/43	634/17910	0.00384015	0.0118944	0.00439218	MAP2K1/IL2/AKT1/GSK3B/FGFR1/TGFBR1	6	BP
GO:0007186	G protein-coupled receptor signaling pathway	8/43	1087/17910	0.00388767	0.0120182	0.00443789	CCL5/PPARG/IL2/AKT1/ESR1/MET/GSK3B/JAK2	8	BP
GO:0006140	regulation of nucleotide metabolic process	3/43	132/17910	0.00389411	0.0120182	0.00443789	IGF1/PPARA/NOS3	3	BP
GO:0007292	female gamete generation	3/43	132/17910	0.00389411	0.0120182	0.00443789	PGR/IGF1/NOS3	3	BP
GO:0048565	digestive tract development	3/43	132/17910	0.00389411	0.0120182	0.00443789	EGFR/TGFB2/OTC	3	BP
GO:0003298	physiological muscle hypertrophy	2/43	39/17910	0.00394358	0.0120733	0.00445822	IGF1/PPARA	2	BP
GO:0003301	physiological cardiac muscle hypertrophy	2/43	39/17910	0.00394358	0.0120733	0.00445822	IGF1/PPARA	2	BP
GO:0010661	positive regulation of muscle cell apoptotic process	2/43	39/17910	0.00394358	0.0120733	0.00445822	PPARG/HMGCR	2	BP
GO:0017145	stem cell division	2/43	39/17910	0.00394358	0.0120733	0.00445822	TGFB2/FGFR1	2	BP
GO:0033146	regulation of intracellular estrogen receptor signaling pathway	2/43	39/17910	0.00394358	0.0120733	0.00445822	ESR1/AR	2	BP
GO:0045746	negative regulation of Notch signaling pathway	2/43	39/17910	0.00394358	0.0120733	0.00445822	AKT1/EGFR	2	BP
GO:0060045	positive regulation of cardiac muscle cell proliferation	2/43	39/17910	0.00394358	0.0120733	0.00445822	MAPK14/FGFR1	2	BP
GO:0061049	cell growth involved in cardiac muscle cell development	2/43	39/17910	0.00394358	0.0120733	0.00445822	IGF1/PPARA	2	BP
GO:2000826	regulation of heart morphogenesis	2/43	39/17910	0.00394358	0.0120733	0.00445822	TGFB2/TGFBR1	2	BP
GO:0002020	protease binding	3/43	121/16967	0.00354658	0.0120784	0.00415587	CASP3/GSK3B/DPP4	3	MF
GO:0043436	oxoacid metabolic process	8/43	1091/17910	0.00397552	0.0121602	0.00449033	IGF1/PPARG/AKT1/PPARA/NOS3/MAPK14/OTC/NR1H2	8	BP
GO:0090066	regulation of anatomical structure size	5/43	442/17910	0.00398113	0.0121665	0.00449266	AKT1/EGFR/GSK3B/NOS3/HMGCR	5	BP
GO:0043269	regulation of ion transport	6/43	639/17910	0.00399057	0.0121845	0.00449931	CCL5/MMP9/AKT1/NOS3/FGFR1/FKBP1A	6	BP
GO:0045934	negative regulation of nucleobase-containing compound metabolic process	9/43	1342/17910	0.00399424	0.0121849	0.00449944	PPARG/ESR1/AR/STAT1/PPARA/MAPK14/FGFR1/VDR/NR1H2	9	BP
GO:2000113	negative regulation of cellular macromolecule biosynthetic process	9/43	1343/17910	0.00401404	0.0122345	0.00451774	PPARG/ESR1/AR/STAT1/PPARA/GSK3B/FGFR1/VDR/NR1H2	9	BP
GO:0030260	entry into host cell	3/43	134/17910	0.0040617	0.0123359	0.00455521	EGFR/MET/DPP4	3	BP
GO:0044409	entry into host	3/43	134/17910	0.0040617	0.0123359	0.00455521	EGFR/MET/DPP4	3	BP
GO:0051806	entry into cell of other organism involved in symbiotic interaction	3/43	134/17910	0.0040617	0.0123359	0.00455521	EGFR/MET/DPP4	3	BP
GO:0051828	entry into other organism involved in symbiotic interaction	3/43	134/17910	0.0040617	0.0123359	0.00455521	EGFR/MET/DPP4	3	BP
GO:0001819	positive regulation of cytokine production	5/43	446/17910	0.00413614	0.0124959	0.00461429	IL2/STAT1/CASP1/JAK2/MAPK14	5	BP
GO:0030810	positive regulation of nucleotide biosynthetic process	2/43	40/17910	0.00414483	0.0124959	0.00461429	IGF1/NOS3	2	BP
GO:0031279	regulation of cyclase activity	2/43	40/17910	0.00414483	0.0124959	0.00461429	NOS3/MAPK14	2	BP
GO:0032924	activin receptor signaling pathway	2/43	40/17910	0.00414483	0.0124959	0.00461429	FKBP1A/TGFBR1	2	BP
GO:0040019	positive regulation of embryonic development	2/43	40/17910	0.00414483	0.0124959	0.00461429	IGF1/AR	2	BP
GO:0050435	amyloid-beta metabolic process	2/43	40/17910	0.00414483	0.0124959	0.00461429	IGF1/CASP3	2	BP
GO:1900373	positive regulation of purine nucleotide biosynthetic process	2/43	40/17910	0.00414483	0.0124959	0.00461429	IGF1/NOS3	2	BP
GO:1902893	regulation of pri-miRNA transcription by RNA polymerase II	2/43	40/17910	0.00414483	0.0124959	0.00461429	PPARA/TGFB2	2	BP
GO:2000241	regulation of reproductive process	3/43	135/17910	0.00414711	0.0124959	0.00461429	IGF1/ESR1/AR	3	BP
GO:0060047	heart contraction	4/43	275/17910	0.00419282	0.0126226	0.00466105	IL2/TGFB2/NOS3/JAK2	4	BP
GO:0090287	regulation of cellular response to growth factor stimulus	4/43	276/17910	0.00424713	0.0127749	0.00471729	PTPN1/XIAP/FGFR1/TGFBR1	4	BP
GO:0009411	response to UV	3/43	137/17910	0.00432122	0.0129637	0.00478701	AKT1/CASP3/EGFR	3	BP
GO:0015718	monocarboxylic acid transport	3/43	137/17910	0.00432122	0.0129637	0.00478701	PPARG/AKT1/PPARA	3	BP
GO:0035304	regulation of protein dephosphorylation	3/43	137/17910	0.00432122	0.0129637	0.00478701	GSK3B/JAK2/FKBP1A	3	BP
GO:0008631	intrinsic apoptotic signaling pathway in response to oxidative stress	2/43	41/17910	0.00435078	0.0129956	0.0047988	AKT1/JAK2	2	BP
GO:0010664	negative regulation of striated muscle cell apoptotic process	2/43	41/17910	0.00435078	0.0129956	0.0047988	JAK2/HMGCR	2	BP
GO:0010677	negative regulation of cellular carbohydrate metabolic process	2/43	41/17910	0.00435078	0.0129956	0.0047988	PPARA/GSK3B	2	BP
GO:0033173	calcineurin-NFAT signaling cascade	2/43	41/17910	0.00435078	0.0129956	0.0047988	IGF1/GSK3B	2	BP
GO:1905209	positive regulation of cardiocyte differentiation	2/43	41/17910	0.00435078	0.0129956	0.0047988	IGF1/TGFB2	2	BP
GO:0098805	whole membrane	11/43	1586/18675	0.0007204	0.0130226	0.00880813	PGR/KDR/CASP3/EGFR/NOS3/JAK2/LCK/ZAP70/HMGCR/DPP4/TGFBR1	11	CC
GO:0006082	organic acid metabolic process	8/43	1109/17910	0.00439021	0.013102	0.00483809	IGF1/PPARG/AKT1/PPARA/NOS3/MAPK14/OTC/NR1H2	8	BP
GO:0002700	regulation of production of molecular mediator of immune response	3/43	138/17910	0.00440992	0.0131494	0.00485558	IL2/TGFB2/MAPK14	3	BP
GO:0001784	phosphotyrosine residue binding	2/43	37/16967	0.0039497	0.0132022	0.00454254	LCK/ZAP70	2	MF
GO:0004715	non-membrane spanning protein tyrosine kinase activity	2/43	37/16967	0.0039497	0.0132022	0.00454254	JAK2/ZAP70	2	MF
GO:0008047	enzyme activator activity	5/43	419/16967	0.00398896	0.0132111	0.0045456	CCL5/MAP2K1/IL2/CASP3/CASP1	5	MF
GO:0032731	positive regulation of interleukin-1 beta production	2/43	42/17910	0.00456138	0.0135892	0.005018	CASP1/JAK2	2	BP
GO:0001837	epithelial to mesenchymal transition	3/43	140/17910	0.00459062	0.0136526	0.00504142	TGFB2/GSK3B/TGFBR1	3	BP
GO:0017038	protein import	3/43	140/17910	0.00459062	0.0136526	0.00504142	AKT1/HSP90AA1/MAPK14	3	BP
GO:0001221	transcription cofactor binding	2/43	38/16967	0.00416244	0.0136604	0.00470018	ESR1/PPARA	2	MF
GO:0007276	gamete generation	6/43	658/17910	0.00460255	0.0136763	0.00505015	PGR/IGF1/AKT1/AR/NOS3/TGFBR1	6	BP
GO:0010975	regulation of neuron projection development	5/43	458/17910	0.00462719	0.0137376	0.0050728	MAP2K1/IL2/AKT1/GSK3B/FGFR1	5	BP
GO:0034774	secretory granule lumen	5/43	321/18675	0.000819466	0.0137553	0.00930371	IGF1/ALB/HSP90AA1/TGFB2/MAPK14	5	CC
GO:0090068	positive regulation of cell cycle process	4/43	283/17910	0.00464072	0.0137659	0.00508323	IGF1/AKT1/EGFR/FGFR1	4	BP
GO:0031982	vesicle	18/43	3756/18675	0.000931367	0.0138322	0.00935572	IGF1/MAP2K1/KDR/MMP9/AKT1/ALB/HSP90AA1/ANXA5/EGFR/TGFB2/NOS3/JAK2/PTPN1/LCK/MAPK14/FGFR1/DPP4/TGFBR1	18	CC
GO:0005654	nucleoplasm	17/43	3427/18675	0.000941768	0.0138322	0.00935572	PGR/PPARG/AKT1/ESR1/AR/STAT1/HSP90AA1/CASP3/PPARA/GSK3B/JAK2/XIAP/MAPK14/CASP7/VDR/NR1H2/FDPS	17	CC
GO:0003015	heart process	4/43	284/17910	0.00469889	0.0139264	0.00514251	IL2/TGFB2/NOS3/JAK2	4	BP
GO:0006775	fat-soluble vitamin metabolic process	2/43	43/17910	0.00477663	0.0140718	0.00519621	FGFR1/VDR	2	BP
GO:0009409	response to cold	2/43	43/17910	0.00477663	0.0140718	0.00519621	PPARG/HSP90AA1	2	BP
GO:0031018	endocrine pancreas development	2/43	43/17910	0.00477663	0.0140718	0.00519621	AKT1/GSK3B	2	BP
GO:0035094	response to nicotine	2/43	43/17910	0.00477663	0.0140718	0.00519621	CASP3/PPARA	2	BP
GO:0050850	positive regulation of calcium-mediated signaling	2/43	43/17910	0.00477663	0.0140718	0.00519621	IGF1/ZAP70	2	BP
GO:0071364	cellular response to epidermal growth factor stimulus	2/43	43/17910	0.00477663	0.0140718	0.00519621	AKT1/EGFR	2	BP
GO:2001239	regulation of extrinsic apoptotic signaling pathway in absence of ligand	2/43	43/17910	0.00477663	0.0140718	0.00519621	AKT1/FGFR1	2	BP
GO:0007399	nervous system development	12/43	2216/17910	0.00480251	0.0141359	0.00521988	MAP2K1/PPARG/IL2/AKT1/HSP90AA1/CASP3/EGFR/TGFB2/GSK3B/JAK2/FGFR1/TGFBR1	12	BP
GO:0060205	cytoplasmic vesicle lumen	5/43	338/18675	0.00103222	0.0142689	0.00965105	IGF1/ALB/HSP90AA1/TGFB2/MAPK14	5	CC
GO:0055123	digestive system development	3/43	143/17910	0.00487001	0.0142979	0.00527968	EGFR/TGFB2/OTC	3	BP
GO:0106106	cold-induced thermogenesis	3/43	143/17910	0.00487001	0.0142979	0.00527968	IGF1R/JAK2/NR1H2	3	BP
GO:0120161	regulation of cold-induced thermogenesis	3/43	143/17910	0.00487001	0.0142979	0.00527968	IGF1R/JAK2/NR1H2	3	BP
GO:0007264	small GTPase mediated signal transduction	5/43	465/17910	0.00493219	0.014468	0.00534252	IGF1/MET/TGFB2/JAK2/MAPK14	5	BP
GO:0042542	response to hydrogen peroxide	3/43	144/17910	0.00496538	0.0145406	0.0053693	STAT1/CASP3/MET	3	BP
GO:0043271	negative regulation of ion transport	3/43	144/17910	0.00496538	0.0145406	0.0053693	MMP9/AKT1/NOS3	3	BP
GO:0030850	prostate gland development	2/43	44/17910	0.0049965	0.0145696	0.00538002	ESR1/AR	2	BP
GO:0032459	regulation of protein oligomerization	2/43	44/17910	0.0049965	0.0145696	0.00538002	ALB/MMP3	2	BP
GO:0035850	epithelial cell differentiation involved in kidney development	2/43	44/17910	0.0049965	0.0145696	0.00538002	MMP9/STAT1	2	BP
GO:0071622	regulation of granulocyte chemotaxis	2/43	44/17910	0.0049965	0.0145696	0.00538002	CCL5/MAPK14	2	BP
GO:0097720	calcineurin-mediated signaling	2/43	44/17910	0.0049965	0.0145696	0.00538002	IGF1/GSK3B	2	BP
GO:0033218	amide binding	4/43	266/16967	0.00450983	0.0146671	0.00504657	PPARG/IGF1R/TGFB2/GSTM1	4	MF
GO:0046165	alcohol biosynthetic process	3/43	145/17910	0.00506187	0.0147477	0.00544579	HMGCR/VDR/FDPS	3	BP
GO:1903507	negative regulation of nucleic acid-templated transcription	8/43	1137/17910	0.00510138	0.0148502	0.00548365	PPARG/ESR1/AR/STAT1/PPARA/FGFR1/VDR/NR1H2	8	BP
GO:1902679	negative regulation of RNA biosynthetic process	8/43	1139/17910	0.0051554	0.0149948	0.00553702	PPARG/ESR1/AR/STAT1/PPARA/FGFR1/VDR/NR1H2	8	BP
GO:0010463	mesenchymal cell proliferation	2/43	45/17910	0.00522097	0.0151214	0.0055838	STAT1/FGFR1	2	BP
GO:0030199	collagen fibril organization	2/43	45/17910	0.00522097	0.0151214	0.0055838	TGFB2/TGFBR1	2	BP
GO:0035987	endodermal cell differentiation	2/43	45/17910	0.00522097	0.0151214	0.0055838	MMP9/MMP2	2	BP
GO:0046580	negative regulation of Ras protein signal transduction	2/43	45/17910	0.00522097	0.0151214	0.0055838	MET/TGFB2	2	BP
GO:0071675	regulation of mononuclear cell migration	2/43	45/17910	0.00522097	0.0151214	0.0055838	CCL5/MAPK14	2	BP
GO:1902652	secondary alcohol metabolic process	3/43	147/17910	0.00525825	0.0152166	0.00561894	FGFR1/HMGCR/FDPS	3	BP
GO:0003682	chromatin binding	5/43	437/16967	0.00476517	0.015301	0.00526468	PPARG/ESR1/AR/STAT1/EGFR	5	MF
GO:0048037	cofactor binding	5/43	438/16967	0.00481123	0.015301	0.00526468	ALB/NOS3/JAK2/HMGCR/GSTM1	5	MF
GO:0030331	estrogen receptor binding	2/43	41/16967	0.00483191	0.015301	0.00526468	PPARG/ESR1	2	MF
GO:0019887	protein kinase regulator activity	3/43	136/16967	0.00491871	0.0154405	0.00531266	CCL5/MAP2K1/CASP3	3	MF
GO:0008643	carbohydrate transport	3/43	148/17910	0.00535815	0.0154926	0.00572086	IGF1/AKT1/MAPK14	3	BP
GO:0051641	cellular localization	13/43	2548/17910	0.00536761	0.0155069	0.00572615	MAP2K1/AKT1/ALB/ESR1/AR/HSP90AA1/EGFR/GSK3B/PTPN1/LCK/MAPK14/HMGCR/FKBP1A	13	BP
GO:0033043	regulation of organelle organization	8/43	1147/17910	0.00537592	0.0155179	0.0057302	IGF1/MAP2K1/KDR/MMP9/AKT1/MET/GSK3B/TGFBR1	8	BP
GO:0006984	ER-nucleus signaling pathway	2/43	46/17910	0.00545001	0.0156006	0.00576075	GSK3B/PTPN1	2	BP
GO:0032369	negative regulation of lipid transport	2/43	46/17910	0.00545001	0.0156006	0.00576075	AKT1/NR1H2	2	BP
GO:0048538	thymus development	2/43	46/17910	0.00545001	0.0156006	0.00576075	MAP2K1/TGFBR1	2	BP
GO:0048806	genitalia development	2/43	46/17910	0.00545001	0.0156006	0.00576075	ESR1/AR	2	BP
GO:0060324	face development	2/43	46/17910	0.00545001	0.0156006	0.00576075	MAP2K1/MMP2	2	BP
GO:0060711	labyrinthine layer development	2/43	46/17910	0.00545001	0.0156006	0.00576075	MAP2K1/AKT1	2	BP
GO:0070231	T cell apoptotic process	2/43	46/17910	0.00545001	0.0156006	0.00576075	CCL5/AKT1	2	BP
GO:0071354	cellular response to interleukin-6	2/43	46/17910	0.00545001	0.0156006	0.00576075	STAT1/JAK2	2	BP
GO:1900087	positive regulation of G1/S transition of mitotic cell cycle	2/43	46/17910	0.00545001	0.0156006	0.00576075	AKT1/EGFR	2	BP
GO:2000107	negative regulation of leukocyte apoptotic process	2/43	46/17910	0.00545001	0.0156006	0.00576075	CCL5/IL2	2	BP
GO:0031091	platelet alpha granule	3/43	91/18675	0.0011996	0.0156614	0.0105929	IGF1/ALB/TGFB2	3	CC
GO:0050839	cell adhesion molecule binding	5/43	444/16967	0.00509433	0.0158539	0.00545491	IGF1/KDR/STAT1/EGFR/PTPN1	5	MF
GO:0060627	regulation of vesicle-mediated transport	5/43	480/17910	0.0056337	0.0161131	0.00594997	MAP2K1/PPARG/GSK3B/PTPN1/NR1H2	5	BP
GO:0014911	positive regulation of smooth muscle cell migration	2/43	47/17910	0.0056836	0.0161749	0.00597282	CCL5/IGF1	2	BP
GO:0042743	hydrogen peroxide metabolic process	2/43	47/17910	0.0056836	0.0161749	0.00597282	EGFR/MMP3	2	BP
GO:0043124	negative regulation of I-kappaB kinase/NF-kappaB signaling	2/43	47/17910	0.0056836	0.0161749	0.00597282	ESR1/STAT1	2	BP
GO:0045646	regulation of erythrocyte differentiation	2/43	47/17910	0.0056836	0.0161749	0.00597282	STAT1/MAPK14	2	BP
GO:0045912	negative regulation of carbohydrate metabolic process	2/43	47/17910	0.0056836	0.0161749	0.00597282	PPARA/GSK3B	2	BP
GO:0070849	response to epidermal growth factor	2/43	47/17910	0.0056836	0.0161749	0.00597282	AKT1/EGFR	2	BP
GO:1990845	adaptive thermogenesis	3/43	152/17910	0.00576916	0.0164048	0.00605772	IGF1R/JAK2/NR1H2	3	BP
GO:0050729	positive regulation of inflammatory response	3/43	153/17910	0.00587479	0.0166914	0.00616353	IL2/EGFR/JAK2	3	BP
GO:0031103	axon regeneration	2/43	48/17910	0.00592172	0.0167554	0.00618718	MAP2K1/JAK2	2	BP
GO:0051972	regulation of telomerase activity	2/43	48/17910	0.00592172	0.0167554	0.00618718	PPARG/HSP90AA1	2	BP
GO:0060389	pathway-restricted SMAD protein phosphorylation	2/43	48/17910	0.00592172	0.0167554	0.00618718	TGFB2/TGFBR1	2	BP
GO:0101023	vascular endothelial cell proliferation	2/43	48/17910	0.00592172	0.0167554	0.00618718	PPARG/FGFR1	2	BP
GO:1905562	regulation of vascular endothelial cell proliferation	2/43	48/17910	0.00592172	0.0167554	0.00618718	PPARG/FGFR1	2	BP
GO:0031214	biomineral tissue development	3/43	154/17910	0.00598158	0.0169109	0.00624457	IGF1/PPARA/NOS3	3	BP
GO:0044459	plasma membrane part	13/43	2283/18675	0.00137966	0.0170642	0.0115417	IGF1/IGF1R/KDR/CASP3/ANXA5/EGFR/MET/NOS3/JAK2/LCK/ZAP70/DPP4/FKBP1A	13	CC
GO:0045309	protein phosphorylated amino acid binding	2/43	44/16967	0.00554764	0.0171171	0.00588953	LCK/ZAP70	2	MF
GO:0032874	positive regulation of stress-activated MAPK cascade	3/43	155/17910	0.00608953	0.0172019	0.00635204	TGFB2/PTPN1/HMGCR	3	BP
GO:0010558	negative regulation of macromolecule biosynthetic process	9/43	1432/17910	0.00611406	0.017257	0.00637239	PPARG/ESR1/AR/STAT1/PPARA/GSK3B/FGFR1/VDR/NR1H2	9	BP
GO:0045981	positive regulation of nucleotide metabolic process	2/43	49/17910	0.00616435	0.0173562	0.00640901	IGF1/NOS3	2	BP
GO:0060395	SMAD protein signal transduction	2/43	49/17910	0.00616435	0.0173562	0.00640901	TGFB2/TGFBR1	2	BP
GO:1900544	positive regulation of purine nucleotide metabolic process	2/43	49/17910	0.00616435	0.0173562	0.00640901	IGF1/NOS3	2	BP
GO:0009416	response to light stimulus	4/43	307/17910	0.00617607	0.0173749	0.00641593	AKT1/CASP3/EGFR/HMGCR	4	BP
GO:0070304	positive regulation of stress-activated protein kinase signaling cascade	3/43	156/17910	0.00619864	0.0174242	0.00643411	TGFB2/PTPN1/HMGCR	3	BP
GO:0032813	tumor necrosis factor receptor superfamily binding	2/43	45/16967	0.00579638	0.0175094	0.00602453	STAT1/CASP3	2	MF
GO:0048156	tau protein binding	2/43	45/16967	0.00579638	0.0175094	0.00602453	HSP90AA1/GSK3B	2	MF
GO:0044389	ubiquitin-like protein ligase binding	4/43	286/16967	0.00582031	0.0175094	0.00602453	STAT1/HSP90AA1/EGFR/GSK3B	4	MF
GO:0007049	cell cycle	10/43	1716/17910	0.00640424	0.0178907	0.00660637	IGF1/MAP2K1/AKT1/HSP90AA1/CASP3/EGFR/TGFB2/MAPK14/FGFR1/TGFBR1	10	BP
GO:0001706	endoderm formation	2/43	50/17910	0.00641147	0.0178907	0.00660637	MMP9/MMP2	2	BP
GO:0010718	positive regulation of epithelial to mesenchymal transition	2/43	50/17910	0.00641147	0.0178907	0.00660637	TGFB2/TGFBR1	2	BP
GO:0032732	positive regulation of interleukin-1 production	2/43	50/17910	0.00641147	0.0178907	0.00660637	CASP1/JAK2	2	BP
GO:0045540	regulation of cholesterol biosynthetic process	2/43	50/17910	0.00641147	0.0178907	0.00660637	HMGCR/FDPS	2	BP
GO:0070741	response to interleukin-6	2/43	50/17910	0.00641147	0.0178907	0.00660637	STAT1/JAK2	2	BP
GO:0106118	regulation of sterol biosynthetic process	2/43	50/17910	0.00641147	0.0178907	0.00660637	HMGCR/FDPS	2	BP
GO:1905517	macrophage migration	2/43	50/17910	0.00641147	0.0178907	0.00660637	CCL5/MAPK14	2	BP
GO:2000725	regulation of cardiac muscle cell differentiation	2/43	50/17910	0.00641147	0.0178907	0.00660637	IGF1/PPARA	2	BP
GO:0060070	canonical Wnt signaling pathway	4/43	311/17910	0.00646116	0.0180147	0.00665217	EGFR/GSK3B/XIAP/MAPK14	4	BP
GO:0008083	growth factor activity	3/43	147/16967	0.00610302	0.0182082	0.00626495	IGF1/IL2/TGFB2	3	MF
GO:0016055	Wnt signaling pathway	5/43	498/17910	0.00656584	0.0182917	0.00675446	ESR1/EGFR/GSK3B/XIAP/MAPK14	5	BP
GO:0008234	cysteine-type peptidase activity	3/43	148/16967	0.00621839	0.0184003	0.00633107	CASP3/CASP1/CASP7	3	MF
GO:0001954	positive regulation of cell-matrix adhesion	2/43	51/17910	0.00666305	0.0184875	0.00682678	KDR/GSK3B	2	BP
GO:0045744	negative regulation of G protein-coupled receptor signaling pathway	2/43	51/17910	0.00666305	0.0184875	0.00682678	CCL5/MET	2	BP
GO:0046579	positive regulation of Ras protein signal transduction	2/43	51/17910	0.00666305	0.0184875	0.00682678	IGF1/JAK2	2	BP
GO:0051058	negative regulation of small GTPase mediated signal transduction	2/43	51/17910	0.00666305	0.0184875	0.00682678	MET/TGFB2	2	BP
GO:0070228	regulation of lymphocyte apoptotic process	2/43	51/17910	0.00666305	0.0184875	0.00682678	CCL5/IL2	2	BP
GO:0198738	cell-cell signaling by wnt	5/43	500/17910	0.00667573	0.0185078	0.00683425	ESR1/EGFR/GSK3B/XIAP/MAPK14	5	BP
GO:0042379	chemokine receptor binding	2/43	47/16967	0.00630894	0.0185165	0.00637103	CCL5/STAT1	2	MF
GO:0051051	negative regulation of transport	5/43	502/17910	0.00678691	0.0188008	0.00694247	MMP9/AKT1/NOS3/HMGCR/NR1H2	5	BP
GO:0051056	regulation of small GTPase mediated signal transduction	4/43	316/17910	0.00682971	0.0189042	0.00698062	IGF1/MET/TGFB2/JAK2	4	BP
GO:0003179	heart valve morphogenesis	2/43	52/17910	0.00691907	0.01909	0.00704924	TGFB2/NOS3	2	BP
GO:0007566	embryo implantation	2/43	52/17910	0.00691907	0.01909	0.00704924	MMP9/MMP2	2	BP
GO:0048016	inositol phosphate-mediated signaling	2/43	52/17910	0.00691907	0.01909	0.00704924	IGF1/GSK3B	2	BP
GO:0051353	positive regulation of oxidoreductase activity	2/43	52/17910	0.00691907	0.01909	0.00704924	AKT1/VDR	2	BP
GO:0007568	aging	4/43	318/17910	0.00698097	0.0192298	0.00710088	MAP2K1/AKT1/MAPK14/HMGCR	4	BP
GO:1903829	positive regulation of cellular protein localization	4/43	318/17910	0.00698097	0.0192298	0.00710088	AKT1/EGFR/GSK3B/MAPK14	4	BP
GO:0019229	regulation of vasoconstriction	2/43	53/17910	0.00717952	0.0192988	0.00712637	AKT1/EGFR	2	BP
GO:0050994	regulation of lipid catabolic process	2/43	53/17910	0.00717952	0.0192988	0.00712637	AKT1/PPARA	2	BP
GO:0003275	apoptotic process involved in outflow tract morphogenesis	1/43	3/17910	0.0071858	0.0192988	0.00712637	TGFB2	1	BP
GO:0003340	negative regulation of mesenchymal to epithelial transition involved in metanephros morphogenesis	1/43	3/17910	0.0071858	0.0192988	0.00712637	STAT1	1	BP
GO:0009441	glycolate metabolic process	1/43	3/17910	0.0071858	0.0192988	0.00712637	IGF1	1	BP
GO:0010693	negative regulation of alkaline phosphatase activity	1/43	3/17910	0.0071858	0.0192988	0.00712637	TGFB2	1	BP
GO:0010979	regulation of vitamin D 24-hydroxylase activity	1/43	3/17910	0.0071858	0.0192988	0.00712637	VDR	1	BP
GO:0010980	positive regulation of vitamin D 24-hydroxylase activity	1/43	3/17910	0.0071858	0.0192988	0.00712637	VDR	1	BP
GO:0014858	positive regulation of skeletal muscle cell proliferation	1/43	3/17910	0.0071858	0.0192988	0.00712637	JAK2	1	BP
GO:0035898	parathyroid hormone secretion	1/43	3/17910	0.0071858	0.0192988	0.00712637	FGFR1	1	BP
GO:0038183	bile acid signaling pathway	1/43	3/17910	0.0071858	0.0192988	0.00712637	VDR	1	BP
GO:0043366	beta selection	1/43	3/17910	0.0071858	0.0192988	0.00712637	ZAP70	1	BP
GO:0046013	regulation of T cell homeostatic proliferation	1/43	3/17910	0.0071858	0.0192988	0.00712637	IL2	1	BP
GO:0048371	lateral mesodermal cell differentiation	1/43	3/17910	0.0071858	0.0192988	0.00712637	FGFR1	1	BP
GO:0051795	positive regulation of timing of catagen	1/43	3/17910	0.0071858	0.0192988	0.00712637	TGFB2	1	BP
GO:0060399	positive regulation of growth hormone receptor signaling pathway	1/43	3/17910	0.0071858	0.0192988	0.00712637	JAK2	1	BP
GO:0060523	prostate epithelial cord elongation	1/43	3/17910	0.0071858	0.0192988	0.00712637	ESR1	1	BP
GO:0060769	positive regulation of epithelial cell proliferation involved in prostate gland development	1/43	3/17910	0.0071858	0.0192988	0.00712637	AR	1	BP
GO:0060978	angiogenesis involved in coronary vascular morphogenesis	1/43	3/17910	0.0071858	0.0192988	0.00712637	TGFBR1	1	BP
GO:0070458	cellular detoxification of nitrogen compound	1/43	3/17910	0.0071858	0.0192988	0.00712637	GSTM1	1	BP
GO:0070494	regulation of thrombin-activated receptor signaling pathway	1/43	3/17910	0.0071858	0.0192988	0.00712637	MET	1	BP
GO:0070495	negative regulation of thrombin-activated receptor signaling pathway	1/43	3/17910	0.0071858	0.0192988	0.00712637	MET	1	BP
GO:0072135	kidney mesenchymal cell proliferation	1/43	3/17910	0.0071858	0.0192988	0.00712637	STAT1	1	BP
GO:0072136	metanephric mesenchymal cell proliferation involved in metanephros development	1/43	3/17910	0.0071858	0.0192988	0.00712637	STAT1	1	BP
GO:0072361	regulation of glycolytic process by regulation of transcription from RNA polymerase II promoter	1/43	3/17910	0.0071858	0.0192988	0.00712637	PPARA	1	BP
GO:0098679	regulation of carbohydrate catabolic process by regulation of transcription from RNA polymerase II promoter	1/43	3/17910	0.0071858	0.0192988	0.00712637	PPARA	1	BP
GO:1902256	regulation of apoptotic process involved in outflow tract morphogenesis	1/43	3/17910	0.0071858	0.0192988	0.00712637	TGFB2	1	BP
GO:1902722	positive regulation of prolactin secretion	1/43	3/17910	0.0071858	0.0192988	0.00712637	EGFR	1	BP
GO:1904339	negative regulation of dopaminergic neuron differentiation	1/43	3/17910	0.0071858	0.0192988	0.00712637	GSK3B	1	BP
GO:1904880	response to hydrogen sulfide	1/43	3/17910	0.0071858	0.0192988	0.00712637	KDR	1	BP
GO:1990418	response to insulin-like growth factor stimulus	1/43	3/17910	0.0071858	0.0192988	0.00712637	AKT1	1	BP
GO:2000466	negative regulation of glycogen (starch) synthase activity	1/43	3/17910	0.0071858	0.0192988	0.00712637	GSK3B	1	BP
GO:0045296	cadherin binding	4/43	297/16967	0.00663957	0.0193297	0.00665084	KDR/STAT1/EGFR/PTPN1	4	MF
GO:0008237	metallopeptidase activity	3/43	153/16967	0.00681487	0.0196013	0.00674428	MMP9/MMP3/MMP2	3	MF
GO:0016597	amino acid binding	2/43	49/16967	0.00684144	0.0196013	0.00674428	NOS3/OTC	2	MF
GO:0016241	regulation of macroautophagy	3/43	166/17910	0.00735455	0.0197058	0.00727665	KDR/AKT1/CASP3	3	BP
GO:0021543	pallium development	3/43	166/17910	0.00735455	0.0197058	0.00727665	CASP3/EGFR/GSK3B	3	BP
GO:0051262	protein tetramerization	3/43	166/17910	0.00735455	0.0197058	0.00727665	CCL5/IGF1R/HMGCR	3	BP
GO:0005125	cytokine activity	3/43	154/16967	0.00693812	0.0197217	0.00678573	CCL5/IL2/TGFB2	3	MF
GO:0050661	NADP binding	2/43	50/16967	0.00711511	0.0198398	0.00682635	NOS3/HMGCR	2	MF
GO:0046872	metal ion binding	18/43	4068/16967	0.00719997	0.0198398	0.00682635	PGR/PPARG/MMP9/ALB/ESR1/AR/ANXA5/PPARA/NOS3/MMP3/MMP2/JAK2/PTPN1/XIAP/VDR/TGFBR1/NR1H2/FDPS	18	MF
GO:0001093	TFIIB-class transcription factor binding	1/43	3/16967	0.00758419	0.0198398	0.00682635	ESR1	1	MF
GO:0004517	nitric-oxide synthase activity	1/43	3/16967	0.00758419	0.0198398	0.00682635	NOS3	1	MF
GO:0005010	insulin-like growth factor-activated receptor activity	1/43	3/16967	0.00758419	0.0198398	0.00682635	IGF1R	1	MF
GO:0030298	receptor signaling protein tyrosine kinase activator activity	1/43	3/16967	0.00758419	0.0198398	0.00682635	CCL5	1	MF
GO:0034714	type III transforming growth factor beta receptor binding	1/43	3/16967	0.00758419	0.0198398	0.00682635	TGFB2	1	MF
GO:0038181	bile acid receptor activity	1/43	3/16967	0.00758419	0.0198398	0.00682635	VDR	1	MF
GO:0042610	CD8 receptor binding	1/43	3/16967	0.00758419	0.0198398	0.00682635	LCK	1	MF
GO:0050692	DBD domain binding	1/43	3/16967	0.00758419	0.0198398	0.00682635	PPARG	1	MF
GO:0070644	vitamin D response element binding	1/43	3/16967	0.00758419	0.0198398	0.00682635	VDR	1	MF
GO:0010823	negative regulation of mitochondrion organization	2/43	54/17910	0.00744436	0.0198844	0.0073426	IGF1/AKT1	2	BP
GO:0061005	cell differentiation involved in kidney development	2/43	54/17910	0.00744436	0.0198844	0.0073426	MMP9/STAT1	2	BP
GO:0097755	positive regulation of blood vessel diameter	2/43	54/17910	0.00744436	0.0198844	0.0073426	EGFR/NOS3	2	BP
GO:1903078	positive regulation of protein localization to plasma membrane	2/43	54/17910	0.00744436	0.0198844	0.0073426	AKT1/EGFR	2	BP
GO:0030308	negative regulation of cell growth	3/43	167/17910	0.00747669	0.0199089	0.00735162	PPARG/PPARA/TGFB2	3	BP
GO:0033209	tumor necrosis factor-mediated signaling pathway	3/43	167/17910	0.00747669	0.0199089	0.00735162	STAT1/CASP1/JAK2	3	BP
GO:0048469	cell maturation	3/43	167/17910	0.00747669	0.0199089	0.00735162	PGR/PPARG/FGFR1	3	BP
GO:0071248	cellular response to metal ion	3/43	167/17910	0.00747669	0.0199089	0.00735162	MMP9/AKT1/EGFR	3	BP
GO:0006259	DNA metabolic process	7/43	963/17910	0.00751009	0.0199823	0.00737874	PPARG/IL2/AKT1/HSP90AA1/CASP3/EGFR/FGFR1	7	BP
GO:0002066	columnar/cuboidal epithelial cell development	2/43	55/17910	0.00771358	0.0204762	0.00756111	GSK3B/FGFR1	2	BP
GO:0031102	neuron projection regeneration	2/43	55/17910	0.00771358	0.0204762	0.00756111	MAP2K1/JAK2	2	BP
GO:0048008	platelet-derived growth factor receptor signaling pathway	2/43	55/17910	0.00771358	0.0204762	0.00756111	JAK2/PTPN1	2	BP
GO:0097529	myeloid leukocyte migration	3/43	170/17910	0.00785032	0.020823	0.0076892	CCL5/TGFB2/MAPK14	3	BP
GO:0060322	head development	6/43	738/17910	0.00796613	0.0210883	0.00778715	MAP2K1/CASP3/EGFR/GSK3B/MMP2/FGFR1	6	BP
GO:0009057	macromolecule catabolic process	8/43	1226/17910	0.00796656	0.0210883	0.00778715	AKT1/HSP90AA1/CASP3/EGFR/GSK3B/PTPN1/MAPK14/HMGCR	8	BP
GO:0061098	positive regulation of protein tyrosine kinase activity	2/43	56/17910	0.00798716	0.0210883	0.00778715	CCL5/PTPN1	2	BP
GO:0071398	cellular response to fatty acid	2/43	56/17910	0.00798716	0.0210883	0.00778715	PPARG/AKT1	2	BP
GO:1902808	positive regulation of cell cycle G1/S phase transition	2/43	56/17910	0.00798716	0.0210883	0.00778715	AKT1/EGFR	2	BP
GO:1903202	negative regulation of oxidative stress-induced cell death	2/43	56/17910	0.00798716	0.0210883	0.00778715	AKT1/MET	2	BP
GO:0007596	blood coagulation	4/43	331/17910	0.00801865	0.0211552	0.00781184	ANXA5/NOS3/JAK2/LCK	4	BP
GO:0006869	lipid transport	4/43	332/17910	0.00810244	0.021335	0.00787826	PPARG/AKT1/PPARA/NR1H2	4	BP
GO:0001659	temperature homeostasis	3/43	172/17910	0.00810545	0.021335	0.00787826	IGF1R/JAK2/NR1H2	3	BP
GO:0043123	positive regulation of I-kappaB kinase/NF-kappaB signaling	3/43	172/17910	0.00810545	0.021335	0.00787826	AKT1/CASP1/FKBP1A	3	BP
GO:0030054	cell junction	9/43	1247/18675	0.00182981	0.0215003	0.0145422	MAP2K1/KDR/AKT1/ANXA5/EGFR/JAK2/ZAP70/DPP4/TGFBR1	9	CC
GO:0031327	negative regulation of cellular biosynthetic process	9/43	1499/17910	0.0081975	0.0215608	0.00796162	PPARG/ESR1/AR/STAT1/PPARA/GSK3B/FGFR1/VDR/NR1H2	9	BP
GO:1903034	regulation of response to wounding	3/43	173/17910	0.00823484	0.0215898	0.00797231	MAP2K1/NOS3/HMGCR	3	BP
GO:0010665	regulation of cardiac muscle cell apoptotic process	2/43	57/17910	0.00826507	0.0215898	0.00797231	JAK2/HMGCR	2	BP
GO:0030520	intracellular estrogen receptor signaling pathway	2/43	57/17910	0.00826507	0.0215898	0.00797231	ESR1/AR	2	BP
GO:0030888	regulation of B cell proliferation	2/43	57/17910	0.00826507	0.0215898	0.00797231	IL2/CASP3	2	BP
GO:0032515	negative regulation of phosphoprotein phosphatase activity	2/43	57/17910	0.00826507	0.0215898	0.00797231	GSK3B/FKBP1A	2	BP
GO:0043525	positive regulation of neuron apoptotic process	2/43	57/17910	0.00826507	0.0215898	0.00797231	CASP3/TGFB2	2	BP
GO:0045824	negative regulation of innate immune response	2/43	57/17910	0.00826507	0.0215898	0.00797231	PPARG/NR1H2	2	BP
GO:0090183	regulation of kidney development	2/43	57/17910	0.00826507	0.0215898	0.00797231	MMP9/STAT1	2	BP
GO:1900408	negative regulation of cellular response to oxidative stress	2/43	57/17910	0.00826507	0.0215898	0.00797231	AKT1/MET	2	BP
GO:0010720	positive regulation of cell development	5/43	528/17910	0.00835346	0.0218041	0.00805145	IGF1/MAP2K1/PPARG/IL2/FGFR1	5	BP
GO:0007599	hemostasis	4/43	336/17910	0.00844342	0.0220221	0.00813198	ANXA5/NOS3/JAK2/LCK	4	BP
GO:0043169	cation binding	18/43	4133/16967	0.00855391	0.0222156	0.00764378	PGR/PPARG/MMP9/ALB/ESR1/AR/ANXA5/PPARA/NOS3/MMP3/MMP2/JAK2/PTPN1/XIAP/VDR/TGFBR1/NR1H2/FDPS	18	MF
GO:0050817	coagulation	4/43	337/17910	0.00853012	0.0222314	0.00820925	ANXA5/NOS3/JAK2/LCK	4	BP
GO:0051057	positive regulation of small GTPase mediated signal transduction	2/43	58/17910	0.0085473	0.0222593	0.00821954	IGF1/JAK2	2	BP
GO:0005516	calmodulin binding	3/43	168/16967	0.00880416	0.0226823	0.00780437	AKT1/EGFR/NOS3	3	MF
GO:0043621	protein self-association	2/43	56/16967	0.00885928	0.0226823	0.00780437	CCL5/PPARG	2	MF
GO:0044255	cellular lipid metabolic process	7/43	991/17910	0.00873617	0.0227339	0.0083948	PPARG/AKT1/EGFR/PPARA/MAPK14/NR1H2/FDPS	7	BP
GO:0016525	negative regulation of angiogenesis	3/43	177/17910	0.0087646	0.0227734	0.00840938	PPARG/STAT1/TGFB2	3	BP
GO:0043112	receptor metabolic process	3/43	177/17910	0.0087646	0.0227734	0.00840938	PPARG/PPARA/PTPN1	3	BP
GO:0005925	focal adhesion	5/43	397/18675	0.0020974	0.0228994	0.0154885	MAP2K1/ANXA5/EGFR/JAK2/DPP4	5	CC
GO:0005924	cell-substrate adherens junction	5/43	399/18675	0.00214378	0.0228994	0.0154885	MAP2K1/ANXA5/EGFR/JAK2/DPP4	5	CC
GO:0010662	regulation of striated muscle cell apoptotic process	2/43	59/17910	0.00883381	0.0229012	0.0084566	JAK2/HMGCR	2	BP
GO:0072678	T cell migration	2/43	59/17910	0.00883381	0.0229012	0.0084566	CCL5/ZAP70	2	BP
GO:1902883	negative regulation of response to oxidative stress	2/43	59/17910	0.00883381	0.0229012	0.0084566	AKT1/MET	2	BP
GO:0007369	gastrulation	3/43	178/17910	0.0089001	0.0230557	0.00851363	MMP9/MMP2/FGFR1	3	BP
GO:0030055	cell-substrate junction	5/43	404/18675	0.00226299	0.0231218	0.015639	MAP2K1/ANXA5/EGFR/JAK2/DPP4	5	CC
GO:0034762	regulation of transmembrane transport	5/43	538/17910	0.00901813	0.0233438	0.00862003	IGF1/MMP9/AKT1/MAPK14/FKBP1A	5	BP
GO:0009890	negative regulation of biosynthetic process	9/43	1522/17910	0.00902683	0.0233488	0.00862185	PPARG/ESR1/AR/STAT1/PPARA/GSK3B/FGFR1/VDR/NR1H2	9	BP
GO:2000181	negative regulation of blood vessel morphogenesis	3/43	179/17910	0.00903684	0.0233571	0.00862492	PPARG/STAT1/TGFB2	3	BP
GO:0010659	cardiac muscle cell apoptotic process	2/43	60/17910	0.0091246	0.0234955	0.00867604	JAK2/HMGCR	2	BP
GO:0032371	regulation of sterol transport	2/43	60/17910	0.0091246	0.0234955	0.00867604	PPARG/NR1H2	2	BP
GO:0032374	regulation of cholesterol transport	2/43	60/17910	0.0091246	0.0234955	0.00867604	PPARG/NR1H2	2	BP
GO:0046824	positive regulation of nucleocytoplasmic transport	2/43	60/17910	0.0091246	0.0234955	0.00867604	GSK3B/MAPK14	2	BP
GO:2000401	regulation of lymphocyte migration	2/43	60/17910	0.0091246	0.0234955	0.00867604	CCL5/AKT1	2	BP
GO:1905475	regulation of protein localization to membrane	3/43	181/17910	0.00931401	0.0238552	0.00880885	AKT1/AR/EGFR	3	BP
GO:0003170	heart valve development	2/43	61/17910	0.00941964	0.0238552	0.00880885	TGFB2/NOS3	2	BP
GO:1904377	positive regulation of protein localization to cell periphery	2/43	61/17910	0.00941964	0.0238552	0.00880885	AKT1/EGFR	2	BP
GO:0043901	negative regulation of multi-organism process	3/43	182/17910	0.00945445	0.0238552	0.00880885	CCL5/IGF1/STAT1	3	BP
GO:0051216	cartilage development	3/43	182/17910	0.00945445	0.0238552	0.00880885	MAPK14/FGFR1/TGFBR1	3	BP
GO:1901566	organonitrogen compound biosynthetic process	10/43	1819/17910	0.00956794	0.0238552	0.00880885	CCL5/IGF1/PPARG/AKT1/EGFR/PPARA/TGFB2/NOS3/OTC/GSTM1	10	BP
GO:0001777	T cell homeostatic proliferation	1/43	4/17910	0.00956984	0.0238552	0.00880885	IL2	1	BP
GO:0003274	endocardial cushion fusion	1/43	4/17910	0.00956984	0.0238552	0.00880885	TGFB2	1	BP
GO:0006591	ornithine metabolic process	1/43	4/17910	0.00956984	0.0238552	0.00880885	OTC	1	BP
GO:0010746	regulation of plasma membrane long-chain fatty acid transport	1/43	4/17910	0.00956984	0.0238552	0.00880885	AKT1	1	BP
GO:0010748	negative regulation of plasma membrane long-chain fatty acid transport	1/43	4/17910	0.00956984	0.0238552	0.00880885	AKT1	1	BP
GO:0014738	regulation of muscle hyperplasia	1/43	4/17910	0.00956984	0.0238552	0.00880885	NOS3	1	BP
GO:0014834	skeletal muscle satellite cell maintenance involved in skeletal muscle regeneration	1/43	4/17910	0.00956984	0.0238552	0.00880885	IGF1	1	BP
GO:0015911	plasma membrane long-chain fatty acid transport	1/43	4/17910	0.00956984	0.0238552	0.00880885	AKT1	1	BP
GO:0018916	nitrobenzene metabolic process	1/43	4/17910	0.00956984	0.0238552	0.00880885	GSTM1	1	BP
GO:0019240	citrulline biosynthetic process	1/43	4/17910	0.00956984	0.0238552	0.00880885	OTC	1	BP
GO:0021769	orbitofrontal cortex development	1/43	4/17910	0.00956984	0.0238552	0.00880885	FGFR1	1	BP
GO:0032079	positive regulation of endodeoxyribonuclease activity	1/43	4/17910	0.00956984	0.0238552	0.00880885	AKT1	1	BP
GO:0032431	activation of phospholipase A2 activity	1/43	4/17910	0.00956984	0.0238552	0.00880885	EGFR	1	BP
GO:0033590	response to cobalamin	1/43	4/17910	0.00956984	0.0238552	0.00880885	EGFR	1	BP
GO:0033594	response to hydroxyisoflavone	1/43	4/17910	0.00956984	0.0238552	0.00880885	EGFR	1	BP
GO:0035910	ascending aorta morphogenesis	1/43	4/17910	0.00956984	0.0238552	0.00880885	TGFB2	1	BP
GO:0036343	psychomotor behavior	1/43	4/17910	0.00956984	0.0238552	0.00880885	DPP4	1	BP
GO:0042637	catagen	1/43	4/17910	0.00956984	0.0238552	0.00880885	TGFB2	1	BP
GO:0048369	lateral mesoderm morphogenesis	1/43	4/17910	0.00956984	0.0238552	0.00880885	FGFR1	1	BP
GO:0048370	lateral mesoderm formation	1/43	4/17910	0.00956984	0.0238552	0.00880885	FGFR1	1	BP
GO:0048808	male genitalia morphogenesis	1/43	4/17910	0.00956984	0.0238552	0.00880885	AR	1	BP
GO:0051794	regulation of timing of catagen	1/43	4/17910	0.00956984	0.0238552	0.00880885	TGFB2	1	BP
GO:0060283	negative regulation of oocyte development	1/43	4/17910	0.00956984	0.0238552	0.00880885	IGF1	1	BP
GO:0060665	regulation of branching involved in salivary gland morphogenesis by mesenchymal-epithelial signaling	1/43	4/17910	0.00956984	0.0238552	0.00880885	FGFR1	1	BP
GO:0060737	prostate gland morphogenetic growth	1/43	4/17910	0.00956984	0.0238552	0.00880885	ESR1	1	BP
GO:0060750	epithelial cell proliferation involved in mammary gland duct elongation	1/43	4/17910	0.00956984	0.0238552	0.00880885	ESR1	1	BP
GO:0071593	lymphocyte aggregation	1/43	4/17910	0.00956984	0.0238552	0.00880885	ZAP70	1	BP
GO:0072367	regulation of lipid transport by regulation of transcription from RNA polymerase II promoter	1/43	4/17910	0.00956984	0.0238552	0.00880885	PPARA	1	BP
GO:0090170	regulation of Golgi inheritance	1/43	4/17910	0.00956984	0.0238552	0.00880885	MAP2K1	1	BP
GO:0090272	negative regulation of fibroblast growth factor production	1/43	4/17910	0.00956984	0.0238552	0.00880885	FGFR1	1	BP
GO:0090598	male anatomical structure morphogenesis	1/43	4/17910	0.00956984	0.0238552	0.00880885	AR	1	BP
GO:0097296	activation of cysteine-type endopeptidase activity involved in apoptotic signaling pathway	1/43	4/17910	0.00956984	0.0238552	0.00880885	JAK2	1	BP
GO:0099179	regulation of synaptic membrane adhesion	1/43	4/17910	0.00956984	0.0238552	0.00880885	MAPK14	1	BP
GO:1902202	regulation of hepatocyte growth factor receptor signaling pathway	1/43	4/17910	0.00956984	0.0238552	0.00880885	PTPN1	1	BP
GO:1903463	regulation of mitotic cell cycle DNA replication	1/43	4/17910	0.00956984	0.0238552	0.00880885	FGFR1	1	BP
GO:1904849	positive regulation of cell chemotaxis to fibroblast growth factor	1/43	4/17910	0.00956984	0.0238552	0.00880885	FGFR1	1	BP
GO:1905880	negative regulation of oogenesis	1/43	4/17910	0.00956984	0.0238552	0.00880885	IGF1	1	BP
GO:2000546	positive regulation of endothelial cell chemotaxis to fibroblast growth factor	1/43	4/17910	0.00956984	0.0238552	0.00880885	FGFR1	1	BP
GO:0050767	regulation of neurogenesis	6/43	768/17910	0.00959947	0.0239117	0.00882971	MAP2K1/PPARG/IL2/AKT1/GSK3B/FGFR1	6	BP
GO:0070491	repressing transcription factor binding	2/43	59/16967	0.00979593	0.0240292	0.00826779	STAT1/PPARA	2	MF
GO:0005497	androgen binding	1/43	4/16967	0.0100997	0.0240292	0.00826779	AR	1	MF
GO:0031628	opioid receptor binding	1/43	4/16967	0.0100997	0.0240292	0.00826779	IL2	1	MF
GO:0034056	estrogen response element binding	1/43	4/16967	0.0100997	0.0240292	0.00826779	ESR1	1	MF
GO:0034191	apolipoprotein A-I receptor binding	1/43	4/16967	0.0100997	0.0240292	0.00826779	NR1H2	1	MF
GO:0034617	tetrahydrobiopterin binding	1/43	4/16967	0.0100997	0.0240292	0.00826779	NOS3	1	MF
GO:0048273	mitogen-activated protein kinase p38 binding	1/43	4/16967	0.0100997	0.0240292	0.00826779	MAPK14	1	MF
GO:0090722	receptor-receptor interaction	1/43	4/16967	0.0100997	0.0240292	0.00826779	FGFR1	1	MF
GO:0097199	cysteine-type endopeptidase activity involved in apoptotic signaling pathway	1/43	4/16967	0.0100997	0.0240292	0.00826779	CASP3	1	MF
GO:0001098	basal transcription machinery binding	2/43	60/16967	0.0101175	0.0240292	0.00826779	ESR1/AR	2	MF
GO:0001099	basal RNA polymerase II transcription machinery binding	2/43	60/16967	0.0101175	0.0240292	0.00826779	ESR1/AR	2	MF
GO:0010658	striated muscle cell apoptotic process	2/43	62/17910	0.0097189	0.0241916	0.00893308	JAK2/HMGCR	2	BP
GO:0051147	regulation of muscle cell differentiation	3/43	185/17910	0.00988322	0.0245828	0.00907754	IGF1/PPARA/MAPK14	3	BP
GO:0046637	regulation of alpha-beta T cell differentiation	2/43	63/17910	0.0100224	0.0248904	0.00919113	IL2/ZAP70	2	BP
GO:0090181	regulation of cholesterol metabolic process	2/43	63/17910	0.0100224	0.0248904	0.00919113	HMGCR/FDPS	2	BP
GO:0002685	regulation of leukocyte migration	3/43	186/17910	0.0100286	0.0248904	0.00919113	CCL5/AKT1/MAPK14	3	BP
GO:0097435	supramolecular fiber organization	5/43	553/17910	0.0100829	0.025007	0.00923419	MET/TGFB2/JAK2/FKBP1A/TGFBR1	5	BP
GO:0050866	negative regulation of cell activation	3/43	187/17910	0.0101753	0.025218	0.00931209	IL2/CASP3/NOS3	3	BP
GO:0022402	cell cycle process	8/43	1280/17910	0.0102215	0.0253143	0.00934765	IGF1/MAP2K1/AKT1/HSP90AA1/EGFR/TGFB2/FGFR1/TGFBR1	8	BP
GO:0030595	leukocyte chemotaxis	3/43	188/17910	0.0103232	0.0255278	0.00942649	CCL5/TGFB2/MAPK14	3	BP
GO:0015909	long-chain fatty acid transport	2/43	64/17910	0.01033	0.0255278	0.00942649	PPARG/AKT1	2	BP
GO:0071230	cellular response to amino acid stimulus	2/43	64/17910	0.01033	0.0255278	0.00942649	EGFR/MMP2	2	BP
GO:0006694	steroid biosynthetic process	3/43	190/17910	0.0106228	0.0261666	0.00966238	HMGCR/VDR/FDPS	3	BP
GO:0006801	superoxide metabolic process	2/43	65/17910	0.0106419	0.0261666	0.00966238	EGFR/NOS3	2	BP
GO:0032945	negative regulation of mononuclear cell proliferation	2/43	65/17910	0.0106419	0.0261666	0.00966238	IL2/CASP3	2	BP
GO:0035308	negative regulation of protein dephosphorylation	2/43	65/17910	0.0106419	0.0261666	0.00966238	GSK3B/FKBP1A	2	BP
GO:0050672	negative regulation of lymphocyte proliferation	2/43	65/17910	0.0106419	0.0261666	0.00966238	IL2/CASP3	2	BP
GO:0071242	cellular response to ammonium ion	2/43	65/17910	0.0106419	0.0261666	0.00966238	CASP3/CASP7	2	BP
GO:1904888	cranial skeletal system development	2/43	65/17910	0.0106419	0.0261666	0.00966238	TGFB2/TGFBR1	2	BP
GO:0002440	production of molecular mediator of immune response	3/43	191/17910	0.0107745	0.0264549	0.00976882	IL2/TGFB2/MAPK14	3	BP
GO:1901343	negative regulation of vasculature development	3/43	191/17910	0.0107745	0.0264549	0.00976882	PPARG/STAT1/TGFB2	3	BP
GO:0031346	positive regulation of cell projection organization	4/43	362/17910	0.0108916	0.0267043	0.00986092	MAP2K1/IL2/FGFR1/TGFBR1	4	BP
GO:0035690	cellular response to drug	4/43	362/17910	0.0108916	0.0267043	0.00986092	KDR/EGFR/MET/MMP3	4	BP
GO:0006733	oxidoreduction coenzyme metabolic process	3/43	192/17910	0.0109274	0.0267539	0.00987924	IGF1/PPARA/HMGCR	3	BP
GO:0045732	positive regulation of protein catabolic process	3/43	192/17910	0.0109274	0.0267539	0.00987924	AKT1/HSP90AA1/GSK3B	3	BP
GO:0006635	fatty acid beta-oxidation	2/43	66/17910	0.0109578	0.0268092	0.00989967	AKT1/PPARA	2	BP
GO:0016787	hydrolase activity	11/43	2052/16967	0.0114572	0.027033	0.00930132	CCL5/MMP9/HSP90AA1/CASP3/CASP1/MMP3/MMP2/PTPN1/LCK/CASP7/DPP4	11	MF
GO:0002757	immune response-activating signal transduction	5/43	567/17910	0.0111525	0.027266	0.0100684	ESR1/HSP90AA1/XIAP/LCK/ZAP70	5	BP
GO:0010256	endomembrane system organization	4/43	365/17910	0.0112007	0.0273449	0.0100975	MAP2K1/AKT1/AR/TGFB2	4	BP
GO:0010959	regulation of metal ion transport	4/43	365/17910	0.0112007	0.0273449	0.0100975	CCL5/AKT1/NOS3/FKBP1A	4	BP
GO:0010876	lipid localization	4/43	366/17910	0.0113049	0.0275799	0.0101843	PPARG/AKT1/PPARA/NR1H2	4	BP
GO:0005007	fibroblast growth factor-activated receptor activity	1/43	5/16967	0.0126091	0.028098	0.00966777	FGFR1	1	MF
GO:0005131	growth hormone receptor binding	1/43	5/16967	0.0126091	0.028098	0.00966777	JAK2	1	MF
GO:0005134	interleukin-2 receptor binding	1/43	5/16967	0.0126091	0.028098	0.00966777	IL2	1	MF
GO:0005143	interleukin-12 receptor binding	1/43	5/16967	0.0126091	0.028098	0.00966777	JAK2	1	MF
GO:0030284	estrogen receptor activity	1/43	5/16967	0.0126091	0.028098	0.00966777	ESR1	1	MF
GO:0031726	CCR1 chemokine receptor binding	1/43	5/16967	0.0126091	0.028098	0.00966777	CCL5	1	MF
GO:0043559	insulin binding	1/43	5/16967	0.0126091	0.028098	0.00966777	IGF1R	1	MF
GO:0046870	cadmium ion binding	1/43	5/16967	0.0126091	0.028098	0.00966777	NOS3	1	MF
GO:0050544	arachidonic acid binding	1/43	5/16967	0.0126091	0.028098	0.00966777	PPARG	1	MF
GO:0032436	positive regulation of proteasomal ubiquitin-dependent protein catabolic process	2/43	68/17910	0.0116021	0.0282647	0.0104371	AKT1/GSK3B	2	BP
GO:0071674	mononuclear cell migration	2/43	68/17910	0.0116021	0.0282647	0.0104371	CCL5/MAPK14	2	BP
GO:0070647	protein modification by small protein conjugation or removal	7/43	1050/17910	0.0117994	0.0283246	0.0104593	AKT1/ESR1/AR/HSP90AA1/XIAP/FKBP1A/TGFBR1	7	BP
GO:0030900	forebrain development	4/43	371/17910	0.0118358	0.0283246	0.0104593	CASP3/EGFR/GSK3B/FGFR1	4	BP
GO:0051155	positive regulation of striated muscle cell differentiation	2/43	69/17910	0.0119304	0.0283246	0.0104593	IGF1/MAPK14	2	BP
GO:0003289	atrial septum primum morphogenesis	1/43	5/17910	0.0119483	0.0283246	0.0104593	TGFB2	1	BP
GO:0007008	outer mitochondrial membrane organization	1/43	5/17910	0.0119483	0.0283246	0.0104593	HSP90AA1	1	BP
GO:0010716	negative regulation of extracellular matrix disassembly	1/43	5/17910	0.0119483	0.0283246	0.0104593	DPP4	1	BP
GO:0010750	positive regulation of nitric oxide mediated signal transduction	1/43	5/17910	0.0119483	0.0283246	0.0104593	EGFR	1	BP
GO:0010936	negative regulation of macrophage cytokine production	1/43	5/17910	0.0119483	0.0283246	0.0104593	TGFB2	1	BP
GO:0014805	smooth muscle adaptation	1/43	5/17910	0.0119483	0.0283246	0.0104593	NOS3	1	BP
GO:0014900	muscle hyperplasia	1/43	5/17910	0.0119483	0.0283246	0.0104593	NOS3	1	BP
GO:0021869	forebrain ventricular zone progenitor cell division	1/43	5/17910	0.0119483	0.0283246	0.0104593	FGFR1	1	BP
GO:0031584	activation of phospholipase D activity	1/43	5/17910	0.0119483	0.0283246	0.0104593	CCL5	1	BP
GO:0031999	negative regulation of fatty acid beta-oxidation	1/43	5/17910	0.0119483	0.0283246	0.0104593	AKT1	1	BP
GO:0032077	positive regulation of deoxyribonuclease activity	1/43	5/17910	0.0119483	0.0283246	0.0104593	AKT1	1	BP
GO:0035905	ascending aorta development	1/43	5/17910	0.0119483	0.0283246	0.0104593	TGFB2	1	BP
GO:0038033	positive regulation of endothelial cell chemotaxis by VEGF-activated vascular endothelial growth factor receptor signaling pathway	1/43	5/17910	0.0119483	0.0283246	0.0104593	KDR	1	BP
GO:0045040	protein import into mitochondrial outer membrane	1/43	5/17910	0.0119483	0.0283246	0.0104593	HSP90AA1	1	BP
GO:0048550	negative regulation of pinocytosis	1/43	5/17910	0.0119483	0.0283246	0.0104593	NR1H2	1	BP
GO:0048818	positive regulation of hair follicle maturation	1/43	5/17910	0.0119483	0.0283246	0.0104593	TGFB2	1	BP
GO:0051410	detoxification of nitrogen compound	1/43	5/17910	0.0119483	0.0283246	0.0104593	GSTM1	1	BP
GO:0060398	regulation of growth hormone receptor signaling pathway	1/43	5/17910	0.0119483	0.0283246	0.0104593	JAK2	1	BP
GO:0060751	branch elongation involved in mammary gland duct branching	1/43	5/17910	0.0119483	0.0283246	0.0104593	ESR1	1	BP
GO:0061343	cell adhesion involved in heart morphogenesis	1/43	5/17910	0.0119483	0.0283246	0.0104593	TGFB2	1	BP
GO:0070640	vitamin D3 metabolic process	1/43	5/17910	0.0119483	0.0283246	0.0104593	FGFR1	1	BP
GO:0072162	metanephric mesenchymal cell differentiation	1/43	5/17910	0.0119483	0.0283246	0.0104593	STAT1	1	BP
GO:0072656	maintenance of protein location in mitochondrion	1/43	5/17910	0.0119483	0.0283246	0.0104593	AKT1	1	BP
GO:0080184	response to phenylpropanoid	1/43	5/17910	0.0119483	0.0283246	0.0104593	EGFR	1	BP
GO:0090080	positive regulation of MAPKKK cascade by fibroblast growth factor receptor signaling pathway	1/43	5/17910	0.0119483	0.0283246	0.0104593	FGFR1	1	BP
GO:0097039	protein linear polyubiquitination	1/43	5/17910	0.0119483	0.0283246	0.0104593	XIAP	1	BP
GO:1900019	regulation of protein kinase C activity	1/43	5/17910	0.0119483	0.0283246	0.0104593	EGFR	1	BP
GO:1900020	positive regulation of protein kinase C activity	1/43	5/17910	0.0119483	0.0283246	0.0104593	EGFR	1	BP
GO:1902339	positive regulation of apoptotic process involved in morphogenesis	1/43	5/17910	0.0119483	0.0283246	0.0104593	VDR	1	BP
GO:1903721	positive regulation of I-kappaB phosphorylation	1/43	5/17910	0.0119483	0.0283246	0.0104593	AKT1	1	BP
GO:1903898	negative regulation of PERK-mediated unfolded protein response	1/43	5/17910	0.0119483	0.0283246	0.0104593	PTPN1	1	BP
GO:1904885	beta-catenin destruction complex assembly	1/43	5/17910	0.0119483	0.0283246	0.0104593	GSK3B	1	BP
GO:1905098	negative regulation of guanyl-nucleotide exchange factor activity	1/43	5/17910	0.0119483	0.0283246	0.0104593	MET	1	BP
GO:1990264	peptidyl-tyrosine dephosphorylation involved in inactivation of protein kinase activity	1/43	5/17910	0.0119483	0.0283246	0.0104593	PTPN1	1	BP
GO:2000646	positive regulation of receptor catabolic process	1/43	5/17910	0.0119483	0.0283246	0.0104593	PTPN1	1	BP
GO:2001184	positive regulation of interleukin-12 secretion	1/43	5/17910	0.0119483	0.0283246	0.0104593	MAPK14	1	BP
GO:1904813	ficolin-1-rich granule lumen	3/43	124/18675	0.00290513	0.028446	0.0192401	MMP9/HSP90AA1/MAPK14	3	CC
GO:0030295	protein kinase activator activity	2/43	68/16967	0.0128561	0.0284727	0.00979669	CCL5/MAP2K1	2	MF
GO:0030278	regulation of ossification	3/43	199/17910	0.0120334	0.0284871	0.0105192	IGF1/TGFB2/MAPK14	3	BP
GO:0034764	positive regulation of transmembrane transport	3/43	199/17910	0.0120334	0.0284871	0.0105192	IGF1/AKT1/MAPK14	3	BP
GO:0007610	behavior	5/43	578/17910	0.0120459	0.0284969	0.0105229	CASP3/EGFR/PPARA/HMGCR/DPP4	5	BP
GO:0019953	sexual reproduction	6/43	808/17910	0.012136	0.0286903	0.0105943	PGR/IGF1/AKT1/AR/NOS3/TGFBR1	6	BP
GO:0001772	immunological synapse	2/43	36/18675	0.00310443	0.0291816	0.0197376	LCK/ZAP70	2	CC
GO:0002573	myeloid leukocyte differentiation	3/43	201/17910	0.0123608	0.0291818	0.0107758	PPARG/MMP9/MAPK14	3	BP
GO:0010810	regulation of cell-substrate adhesion	3/43	201/17910	0.0123608	0.0291818	0.0107758	KDR/GSK3B/JAK2	3	BP
GO:0031670	cellular response to nutrient	2/43	71/17910	0.0125991	0.0296424	0.0109459	PPARG/VDR	2	BP
GO:0042100	B cell proliferation	2/43	71/17910	0.0125991	0.0296424	0.0109459	IL2/CASP3	2	BP
GO:0042310	vasoconstriction	2/43	71/17910	0.0125991	0.0296424	0.0109459	AKT1/EGFR	2	BP
GO:0043407	negative regulation of MAP kinase activity	2/43	71/17910	0.0125991	0.0296424	0.0109459	PTPN1/HMGCR	2	BP
GO:0070664	negative regulation of leukocyte proliferation	2/43	71/17910	0.0125991	0.0296424	0.0109459	IL2/CASP3	2	BP
GO:0002028	regulation of sodium ion transport	2/43	72/17910	0.0129395	0.0303394	0.0112032	AKT1/NOS3	2	BP
GO:0006695	cholesterol biosynthetic process	2/43	72/17910	0.0129395	0.0303394	0.0112032	HMGCR/FDPS	2	BP
GO:0043627	response to estrogen	2/43	72/17910	0.0129395	0.0303394	0.0112032	PPARG/ESR1	2	BP
GO:0051651	maintenance of location in cell	2/43	72/17910	0.0129395	0.0303394	0.0112032	AKT1/ALB	2	BP
GO:1902653	secondary alcohol biosynthetic process	2/43	72/17910	0.0129395	0.0303394	0.0112032	HMGCR/FDPS	2	BP
GO:0005975	carbohydrate metabolic process	5/43	589/17910	0.0129872	0.0304304	0.0112368	IGF1/AKT1/PPARA/GSK3B/MAPK14	5	BP
GO:0007492	endoderm development	2/43	73/17910	0.0132839	0.0310621	0.0114701	MMP9/MMP2	2	BP
GO:0051881	regulation of mitochondrial membrane potential	2/43	73/17910	0.0132839	0.0310621	0.0114701	KDR/AKT1	2	BP
GO:0061045	negative regulation of wound healing	2/43	73/17910	0.0132839	0.0310621	0.0114701	NOS3/HMGCR	2	BP
GO:0046332	SMAD binding	2/43	72/16967	0.0143333	0.0315506	0.0108557	FKBP1A/TGFBR1	2	MF
GO:0001618	virus receptor activity	2/43	74/16967	0.0150982	0.031718	0.0109133	EGFR/DPP4	2	MF
GO:0104005	hijacked molecular function	2/43	74/16967	0.0150982	0.031718	0.0109133	EGFR/DPP4	2	MF
GO:0005024	transforming growth factor beta-activated receptor activity	1/43	6/16967	0.0151122	0.031718	0.0109133	TGFBR1	1	MF
GO:0005499	vitamin D binding	1/43	6/16967	0.0151122	0.031718	0.0109133	VDR	1	MF
GO:0034190	apolipoprotein receptor binding	1/43	6/16967	0.0151122	0.031718	0.0109133	NR1H2	1	MF
GO:0034618	arginine binding	1/43	6/16967	0.0151122	0.031718	0.0109133	NOS3	1	MF
GO:0050542	icosanoid binding	1/43	6/16967	0.0151122	0.031718	0.0109133	PPARG	1	MF
GO:0050543	icosatetraenoic acid binding	1/43	6/16967	0.0151122	0.031718	0.0109133	PPARG	1	MF
GO:1900182	positive regulation of protein localization to nucleus	2/43	74/17910	0.0136323	0.0318551	0.0117629	AKT1/MAPK14	2	BP
GO:0034655	nucleobase-containing compound catabolic process	5/43	598/17910	0.0137938	0.0322105	0.0118942	IGF1/AKT1/CASP3/PPARA/MAPK14	5	BP
GO:0010951	negative regulation of endopeptidase activity	3/43	210/17910	0.0138976	0.032409	0.0119675	MMP9/AKT1/XIAP	3	BP
GO:0043523	regulation of neuron apoptotic process	3/43	210/17910	0.0138976	0.032409	0.0119675	CASP3/TGFB2/JAK2	3	BP
GO:0006110	regulation of glycolytic process	2/43	75/17910	0.0139846	0.0325015	0.0120016	IGF1/PPARA	2	BP
GO:0016126	sterol biosynthetic process	2/43	75/17910	0.0139846	0.0325015	0.0120016	HMGCR/FDPS	2	BP
GO:0031016	pancreas development	2/43	75/17910	0.0139846	0.0325015	0.0120016	AKT1/GSK3B	2	BP
GO:0031100	animal organ regeneration	2/43	75/17910	0.0139846	0.0325015	0.0120016	PPARG/EGFR	2	BP
GO:0048678	response to axon injury	2/43	75/17910	0.0139846	0.0325015	0.0120016	MAP2K1/JAK2	2	BP
GO:0051701	interaction with host	3/43	211/17910	0.0140748	0.0326865	0.0120699	EGFR/MET/DPP4	3	BP
GO:0002764	immune response-regulating signaling pathway	5/43	603/17910	0.0142563	0.0326865	0.0120699	ESR1/HSP90AA1/XIAP/LCK/ZAP70	5	BP
GO:0001957	intramembranous ossification	1/43	6/17910	0.0143212	0.0326865	0.0120699	MMP2	1	BP
GO:0003057	regulation of the force of heart contraction by chemical signal	1/43	6/17910	0.0143212	0.0326865	0.0120699	NOS3	1	BP
GO:0003100	regulation of systemic arterial blood pressure by endothelin	1/43	6/17910	0.0143212	0.0326865	0.0120699	NOS3	1	BP
GO:0003278	apoptotic process involved in heart morphogenesis	1/43	6/17910	0.0143212	0.0326865	0.0120699	TGFB2	1	BP
GO:0003284	septum primum development	1/43	6/17910	0.0143212	0.0326865	0.0120699	TGFB2	1	BP
GO:0010536	positive regulation of activation of Janus kinase activity	1/43	6/17910	0.0143212	0.0326865	0.0120699	CCL5	1	BP
GO:0010571	positive regulation of nuclear cell cycle DNA replication	1/43	6/17910	0.0143212	0.0326865	0.0120699	FGFR1	1	BP
GO:0032430	positive regulation of phospholipase A2 activity	1/43	6/17910	0.0143212	0.0326865	0.0120699	EGFR	1	BP
GO:0033634	positive regulation of cell-cell adhesion mediated by integrin	1/43	6/17910	0.0143212	0.0326865	0.0120699	CCL5	1	BP
GO:0034112	positive regulation of homotypic cell-cell adhesion	1/43	6/17910	0.0143212	0.0326865	0.0120699	CCL5	1	BP
GO:0036072	direct ossification	1/43	6/17910	0.0143212	0.0326865	0.0120699	MMP2	1	BP
GO:0045719	negative regulation of glycogen biosynthetic process	1/43	6/17910	0.0143212	0.0326865	0.0120699	GSK3B	1	BP
GO:0045899	positive regulation of RNA polymerase II transcriptional preinitiation complex assembly	1/43	6/17910	0.0143212	0.0326865	0.0120699	ESR1	1	BP
GO:0051891	positive regulation of cardioblast differentiation	1/43	6/17910	0.0143212	0.0326865	0.0120699	TGFB2	1	BP
GO:0060440	trachea formation	1/43	6/17910	0.0143212	0.0326865	0.0120699	MAP2K1	1	BP
GO:0060526	prostate glandular acinus morphogenesis	1/43	6/17910	0.0143212	0.0326865	0.0120699	ESR1	1	BP
GO:0060527	prostate epithelial cord arborization involved in prostate glandular acinus morphogenesis	1/43	6/17910	0.0143212	0.0326865	0.0120699	ESR1	1	BP
GO:0060685	regulation of prostatic bud formation	1/43	6/17910	0.0143212	0.0326865	0.0120699	AR	1	BP
GO:0070459	prolactin secretion	1/43	6/17910	0.0143212	0.0326865	0.0120699	EGFR	1	BP
GO:0110112	regulation of lipid transporter activity	1/43	6/17910	0.0143212	0.0326865	0.0120699	PPARG	1	BP
GO:1903719	regulation of I-kappaB phosphorylation	1/43	6/17910	0.0143212	0.0326865	0.0120699	AKT1	1	BP
GO:1905323	telomerase holoenzyme complex assembly	1/43	6/17910	0.0143212	0.0326865	0.0120699	HSP90AA1	1	BP
GO:2000110	negative regulation of macrophage apoptotic process	1/43	6/17910	0.0143212	0.0326865	0.0120699	CCL5	1	BP
GO:2000503	positive regulation of natural killer cell chemotaxis	1/43	6/17910	0.0143212	0.0326865	0.0120699	CCL5	1	BP
GO:2001268	negative regulation of cysteine-type endopeptidase activity involved in apoptotic signaling pathway	1/43	6/17910	0.0143212	0.0326865	0.0120699	MMP9	1	BP
GO:0010611	regulation of cardiac muscle hypertrophy	2/43	76/17910	0.0143409	0.0326882	0.0120706	IGF1/PPARA	2	BP
GO:0048844	artery morphogenesis	2/43	76/17910	0.0143409	0.0326882	0.0120706	TGFB2/TGFBR1	2	BP
GO:0051219	phosphoprotein binding	2/43	76/16967	0.0158804	0.0331376	0.0114018	LCK/ZAP70	2	MF
GO:0001894	tissue homeostasis	3/43	214/17910	0.0146142	0.0332668	0.0122842	ALB/EGFR/NOS3	3	BP
GO:0060560	developmental growth involved in morphogenesis	3/43	214/17910	0.0146142	0.0332668	0.0122842	ESR1/HSP90AA1/GSK3B	3	BP
GO:0030811	regulation of nucleotide catabolic process	2/43	77/17910	0.0147011	0.0333763	0.0123247	IGF1/PPARA	2	BP
GO:0033143	regulation of intracellular steroid hormone receptor signaling pathway	2/43	77/17910	0.0147011	0.0333763	0.0123247	ESR1/AR	2	BP
GO:0048708	astrocyte differentiation	2/43	77/17910	0.0147011	0.0333763	0.0123247	MAP2K1/EGFR	2	BP
GO:0090398	cellular senescence	2/43	77/17910	0.0147011	0.0333763	0.0123247	MAP2K1/MAPK14	2	BP
GO:0042113	B cell activation	3/43	215/17910	0.0147965	0.0335264	0.0123801	IL2/CASP3/ZAP70	3	BP
GO:0042445	hormone metabolic process	3/43	215/17910	0.0147965	0.0335264	0.0123801	ESR1/FGFR1/VDR	3	BP
GO:0090092	regulation of transmembrane receptor protein serine/threonine kinase signaling pathway	3/43	215/17910	0.0147965	0.0335264	0.0123801	XIAP/FKBP1A/TGFBR1	3	BP
GO:0045664	regulation of neuron differentiation	5/43	609/17910	0.0148251	0.033569	0.0123958	MAP2K1/IL2/AKT1/GSK3B/FGFR1	5	BP
GO:0055013	cardiac muscle cell development	2/43	78/17910	0.0150652	0.0340903	0.0125883	IGF1/PPARA	2	BP
GO:0032386	regulation of intracellular transport	4/43	400/17910	0.0152327	0.0344465	0.0127198	MAP2K1/GSK3B/PTPN1/MAPK14	4	BP
GO:0001708	cell fate specification	2/43	79/17910	0.0154332	0.0348084	0.0128535	AR/FGFR1	2	BP
GO:0014743	regulation of muscle hypertrophy	2/43	79/17910	0.0154332	0.0348084	0.0128535	IGF1/PPARA	2	BP
GO:0021766	hippocampus development	2/43	79/17910	0.0154332	0.0348084	0.0128535	CASP3/GSK3B	2	BP
GO:1900034	regulation of cellular response to heat	2/43	79/17910	0.0154332	0.0348084	0.0128535	HSP90AA1/GSK3B	2	BP
GO:0031669	cellular response to nutrient levels	3/43	220/17910	0.0157278	0.0354262	0.0130816	PPARG/ALB/VDR	3	BP
GO:0033157	regulation of intracellular protein transport	3/43	220/17910	0.0157278	0.0354262	0.0130816	GSK3B/PTPN1/MAPK14	3	BP
GO:0044282	small molecule catabolic process	4/43	404/17910	0.0157449	0.0354414	0.0130872	AKT1/PPARA/NOS3/OTC	4	BP
GO:1990782	protein tyrosine kinase binding	2/43	80/16967	0.0174959	0.0355133	0.0122192	HSP90AA1/PTPN1	2	MF
GO:0004955	prostaglandin receptor activity	1/43	7/16967	0.0176091	0.0355133	0.0122192	PPARG	1	MF
GO:0005021	vascular endothelial growth factor-activated receptor activity	1/43	7/16967	0.0176091	0.0355133	0.0122192	KDR	1	MF
GO:0031702	type 1 angiotensin receptor binding	1/43	7/16967	0.0176091	0.0355133	0.0122192	JAK2	1	MF
GO:0042608	T cell receptor binding	1/43	7/16967	0.0176091	0.0355133	0.0122192	LCK	1	MF
GO:0050693	LBD domain binding	1/43	7/16967	0.0176091	0.0355133	0.0122192	PPARG	1	MF
GO:0050886	endocrine process	2/43	80/17910	0.0158051	0.0355537	0.0131287	NOS3/FGFR1	2	BP
GO:0048018	receptor ligand activity	4/43	397/16967	0.0177636	0.0356259	0.0122579	CCL5/IGF1/IL2/TGFB2	4	MF
GO:0045444	fat cell differentiation	3/43	222/17910	0.0161094	0.0361917	0.0133643	PPARG/AKT1/MAPK14	3	BP
GO:0007346	regulation of mitotic cell cycle	5/43	622/17910	0.0161098	0.0361917	0.0133643	IGF1/AKT1/HSP90AA1/EGFR/FGFR1	5	BP
GO:0002690	positive regulation of leukocyte chemotaxis	2/43	81/17910	0.0161808	0.03628	0.0133969	CCL5/MAPK14	2	BP
GO:0045682	regulation of epidermis development	2/43	81/17910	0.0161808	0.03628	0.0133969	TGFB2/VDR	2	BP
GO:0046889	positive regulation of lipid biosynthetic process	2/43	81/17910	0.0161808	0.03628	0.0133969	AKT1/NR1H2	2	BP
GO:0010466	negative regulation of peptidase activity	3/43	223/17910	0.0163022	0.036443	0.0134571	MMP9/AKT1/XIAP	3	BP
GO:0034504	protein localization to nucleus	3/43	223/17910	0.0163022	0.036443	0.0134571	AKT1/GSK3B/MAPK14	3	BP
GO:0006970	response to osmotic stress	2/43	82/17910	0.0165603	0.036443	0.0134571	CASP3/EGFR	2	BP
GO:1901992	positive regulation of mitotic cell cycle phase transition	2/43	82/17910	0.0165603	0.036443	0.0134571	AKT1/EGFR	2	BP
GO:2000060	positive regulation of ubiquitin-dependent protein catabolic process	2/43	82/17910	0.0165603	0.036443	0.0134571	AKT1/GSK3B	2	BP
GO:2000106	regulation of leukocyte apoptotic process	2/43	82/17910	0.0165603	0.036443	0.0134571	CCL5/IL2	2	BP
GO:1901565	organonitrogen compound catabolic process	7/43	1123/17910	0.0165993	0.036443	0.0134571	AKT1/HSP90AA1/EGFR/GSK3B/NOS3/HMGCR/OTC	7	BP
GO:0000052	citrulline metabolic process	1/43	7/17910	0.0166885	0.036443	0.0134571	OTC	1	BP
GO:0001554	luteolysis	1/43	7/17910	0.0166885	0.036443	0.0134571	CASP3	1	BP
GO:0001955	blood vessel maturation	1/43	7/17910	0.0166885	0.036443	0.0134571	MMP2	1	BP
GO:0002741	positive regulation of cytokine secretion involved in immune response	1/43	7/17910	0.0166885	0.036443	0.0134571	MAPK14	1	BP
GO:0006924	activation-induced cell death of T cells	1/43	7/17910	0.0166885	0.036443	0.0134571	AKT1	1	BP
GO:0021873	forebrain neuroblast division	1/43	7/17910	0.0166885	0.036443	0.0134571	FGFR1	1	BP
GO:0032287	peripheral nervous system myelin maintenance	1/43	7/17910	0.0166885	0.036443	0.0134571	AKT1	1	BP
GO:0035095	behavioral response to nicotine	1/43	7/17910	0.0166885	0.036443	0.0134571	PPARA	1	BP
GO:0035630	bone mineralization involved in bone maturation	1/43	7/17910	0.0166885	0.036443	0.0134571	IGF1	1	BP
GO:0036015	response to interleukin-3	1/43	7/17910	0.0166885	0.036443	0.0134571	GSK3B	1	BP
GO:0036016	cellular response to interleukin-3	1/43	7/17910	0.0166885	0.036443	0.0134571	GSK3B	1	BP
GO:0038001	paracrine signaling	1/43	7/17910	0.0166885	0.036443	0.0134571	PGR	1	BP
GO:0038089	positive regulation of cell migration by vascular endothelial growth factor signaling pathway	1/43	7/17910	0.0166885	0.036443	0.0134571	KDR	1	BP
GO:0042661	regulation of mesodermal cell fate specification	1/43	7/17910	0.0166885	0.036443	0.0134571	FGFR1	1	BP
GO:0046719	regulation by virus of viral protein levels in host cell	1/43	7/17910	0.0166885	0.036443	0.0134571	STAT1	1	BP
GO:0060017	parathyroid gland development	1/43	7/17910	0.0166885	0.036443	0.0134571	TGFBR1	1	BP
GO:0060020	Bergmann glial cell differentiation	1/43	7/17910	0.0166885	0.036443	0.0134571	MAP2K1	1	BP
GO:0060558	regulation of calcidiol 1-monooxygenase activity	1/43	7/17910	0.0166885	0.036443	0.0134571	VDR	1	BP
GO:0060687	regulation of branching involved in prostate gland morphogenesis	1/43	7/17910	0.0166885	0.036443	0.0134571	ESR1	1	BP
GO:0061744	motor behavior	1/43	7/17910	0.0166885	0.036443	0.0134571	DPP4	1	BP
GO:0070100	negative regulation of chemokine-mediated signaling pathway	1/43	7/17910	0.0166885	0.036443	0.0134571	CCL5	1	BP
GO:0070874	negative regulation of glycogen metabolic process	1/43	7/17910	0.0166885	0.036443	0.0134571	GSK3B	1	BP
GO:0071455	cellular response to hyperoxia	1/43	7/17910	0.0166885	0.036443	0.0134571	PPARG	1	BP
GO:0072257	metanephric nephron tubule epithelial cell differentiation	1/43	7/17910	0.0166885	0.036443	0.0134571	STAT1	1	BP
GO:0072307	regulation of metanephric nephron tubule epithelial cell differentiation	1/43	7/17910	0.0166885	0.036443	0.0134571	STAT1	1	BP
GO:1900222	negative regulation of amyloid-beta clearance	1/43	7/17910	0.0166885	0.036443	0.0134571	HMGCR	1	BP
GO:1901299	negative regulation of hydrogen peroxide-mediated programmed cell death	1/43	7/17910	0.0166885	0.036443	0.0134571	MET	1	BP
GO:1902969	mitotic DNA replication	1/43	7/17910	0.0166885	0.036443	0.0134571	FGFR1	1	BP
GO:1903896	positive regulation of IRE1-mediated unfolded protein response	1/43	7/17910	0.0166885	0.036443	0.0134571	PTPN1	1	BP
GO:1904747	positive regulation of apoptotic process involved in development	1/43	7/17910	0.0166885	0.036443	0.0134571	VDR	1	BP
GO:1904781	positive regulation of protein localization to centrosome	1/43	7/17910	0.0166885	0.036443	0.0134571	GSK3B	1	BP
GO:1905097	regulation of guanyl-nucleotide exchange factor activity	1/43	7/17910	0.0166885	0.036443	0.0134571	MET	1	BP
GO:1905460	negative regulation of vascular associated smooth muscle cell apoptotic process	1/43	7/17910	0.0166885	0.036443	0.0134571	IGF1	1	BP
GO:2000465	regulation of glycogen (starch) synthase activity	1/43	7/17910	0.0166885	0.036443	0.0134571	GSK3B	1	BP
GO:0060249	anatomical structure homeostasis	4/43	413/17910	0.0169369	0.0368595	0.0136109	ALB/HSP90AA1/EGFR/NOS3	4	BP
GO:0002718	regulation of cytokine production involved in immune response	2/43	83/17910	0.0169436	0.0368595	0.0136109	TGFB2/MAPK14	2	BP
GO:0003073	regulation of systemic arterial blood pressure	2/43	83/17910	0.0169436	0.0368595	0.0136109	AR/NOS3	2	BP
GO:0010507	negative regulation of autophagy	2/43	83/17910	0.0169436	0.0368595	0.0136109	AKT1/MET	2	BP
GO:0045582	positive regulation of T cell differentiation	2/43	83/17910	0.0169436	0.0368595	0.0136109	IL2/ZAP70	2	BP
GO:0051492	regulation of stress fiber assembly	2/43	83/17910	0.0169436	0.0368595	0.0136109	MET/TGFBR1	2	BP
GO:0051960	regulation of nervous system development	6/43	870/17910	0.01696	0.0368718	0.0136154	MAP2K1/PPARG/IL2/AKT1/GSK3B/FGFR1	6	BP
GO:0010608	posttranscriptional regulation of gene expression	7/43	1129/17910	0.017048	0.0370399	0.0136775	CCL5/MAP2K1/PPARG/AKT1/ESR1/EGFR/MAPK14	7	BP
GO:0042593	glucose homeostasis	3/43	227/17910	0.0170863	0.0370995	0.0136995	PPARG/AKT1/HMGCR	3	BP
GO:0033500	carbohydrate homeostasis	3/43	228/17910	0.0172856	0.0375085	0.0138505	PPARG/AKT1/HMGCR	3	BP
GO:0031012	extracellular matrix	5/43	468/18675	0.00425078	0.0375432	0.0253931	MMP9/ANXA5/TGFB2/MMP3/MMP2	5	CC
GO:0030139	endocytic vesicle	4/43	289/18675	0.00431347	0.0375432	0.0253931	HSP90AA1/EGFR/NOS3/DPP4	4	CC
GO:0043470	regulation of carbohydrate catabolic process	2/43	84/17910	0.0173307	0.0375589	0.0138691	IGF1/PPARA	2	BP
GO:0055006	cardiac cell development	2/43	84/17910	0.0173307	0.0375589	0.0138691	IGF1/PPARA	2	BP
GO:0005576	extracellular region	18/43	4295/18675	0.0045376	0.0380834	0.0257585	CCL5/IGF1/KDR/IL2/MMP9/ALB/HSP90AA1/ANXA5/EGFR/MET/TGFB2/MMP3/MMP2/LCK/MAPK14/FGFR1/DPP4/GSTM1	18	CC
GO:1903362	regulation of cellular protein catabolic process	3/43	230/17910	0.0176881	0.0382852	0.0141373	AKT1/HSP90AA1/GSK3B	3	BP
GO:0001942	hair follicle development	2/43	85/17910	0.0177215	0.0382852	0.0141373	EGFR/TGFB2	2	BP
GO:0014910	regulation of smooth muscle cell migration	2/43	85/17910	0.0177215	0.0382852	0.0141373	CCL5/IGF1	2	BP
GO:0070542	response to fatty acid	2/43	85/17910	0.0177215	0.0382852	0.0141373	PPARG/AKT1	2	BP
GO:0106027	neuron projection organization	2/43	85/17910	0.0177215	0.0382852	0.0141373	IGF1R/GSK3B	2	BP
GO:0007050	cell cycle arrest	3/43	231/17910	0.0178913	0.0386277	0.0142638	MAP2K1/TGFB2/TGFBR1	3	BP
GO:0004954	prostanoid receptor activity	1/43	8/16967	0.0200998	0.039011	0.0134226	PPARG	1	MF
GO:0008239	dipeptidyl-peptidase activity	1/43	8/16967	0.0200998	0.039011	0.0134226	DPP4	1	MF
GO:0030911	TPR domain binding	1/43	8/16967	0.0200998	0.039011	0.0134226	HSP90AA1	1	MF
GO:0031701	angiotensin receptor binding	1/43	8/16967	0.0200998	0.039011	0.0134226	JAK2	1	MF
GO:0042609	CD4 receptor binding	1/43	8/16967	0.0200998	0.039011	0.0134226	LCK	1	MF
GO:0097371	MDM2/MDM4 family protein binding	1/43	8/16967	0.0200998	0.039011	0.0134226	PPARA	1	MF
GO:0051258	protein polymerization	3/43	232/17910	0.0180958	0.0390216	0.0144092	HSP90AA1/MET/JAK2	3	BP
GO:0048013	ephrin receptor signaling pathway	2/43	86/17910	0.0181161	0.0390216	0.0144092	MMP9/MMP2	2	BP
GO:0061097	regulation of protein tyrosine kinase activity	2/43	86/17910	0.0181161	0.0390216	0.0144092	CCL5/PTPN1	2	BP
GO:0046700	heterocycle catabolic process	5/43	641/17910	0.0181192	0.0390216	0.0144092	IGF1/AKT1/CASP3/PPARA/MAPK14	5	BP
GO:0044270	cellular nitrogen compound catabolic process	5/43	642/17910	0.0182294	0.0392342	0.0144878	IGF1/AKT1/CASP3/PPARA/MAPK14	5	BP
GO:0030217	T cell differentiation	3/43	234/17910	0.0185088	0.0396986	0.0146593	IL2/LCK/ZAP70	3	BP
GO:0022404	molting cycle process	2/43	87/17910	0.0185145	0.0396986	0.0146593	EGFR/TGFB2	2	BP
GO:0022405	hair cycle process	2/43	87/17910	0.0185145	0.0396986	0.0146593	EGFR/TGFB2	2	BP
GO:0060021	roof of mouth development	2/43	87/17910	0.0185145	0.0396986	0.0146593	TGFB2/TGFBR1	2	BP
GO:0098773	skin epidermis development	2/43	87/17910	0.0185145	0.0396986	0.0146593	EGFR/TGFB2	2	BP
GO:1903035	negative regulation of response to wounding	2/43	87/17910	0.0185145	0.0396986	0.0146593	NOS3/HMGCR	2	BP
GO:0046394	carboxylic acid biosynthetic process	4/43	426/17910	0.018757	0.0399496	0.0147519	IGF1/PPARA/OTC/NR1H2	4	BP
GO:0002253	activation of immune response	5/43	647/17910	0.0187869	0.0399496	0.0147519	ESR1/HSP90AA1/XIAP/LCK/ZAP70	5	BP
GO:0016053	organic acid biosynthetic process	4/43	427/17910	0.0189019	0.0399496	0.0147519	IGF1/PPARA/OTC/NR1H2	4	BP
GO:0097306	cellular response to alcohol	2/43	88/17910	0.0189165	0.0399496	0.0147519	PPARG/AKT1	2	BP
GO:1904035	regulation of epithelial cell apoptotic process	2/43	88/17910	0.0189165	0.0399496	0.0147519	KDR/JAK2	2	BP
GO:0001547	antral ovarian follicle growth	1/43	8/17910	0.0190502	0.0399496	0.0147519	ESR1	1	BP
GO:0003223	ventricular compact myocardium morphogenesis	1/43	8/17910	0.0190502	0.0399496	0.0147519	TGFBR1	1	BP
GO:0003339	regulation of mesenchymal to epithelial transition involved in metanephros morphogenesis	1/43	8/17910	0.0190502	0.0399496	0.0147519	STAT1	1	BP
GO:0008627	intrinsic apoptotic signaling pathway in response to osmotic stress	1/43	8/17910	0.0190502	0.0399496	0.0147519	CASP3	1	BP
GO:0010533	regulation of activation of Janus kinase activity	1/43	8/17910	0.0190502	0.0399496	0.0147519	CCL5	1	BP
GO:0010727	negative regulation of hydrogen peroxide metabolic process	1/43	8/17910	0.0190502	0.0399496	0.0147519	MMP3	1	BP
GO:0010966	regulation of phosphate transport	1/43	8/17910	0.0190502	0.0399496	0.0147519	FGFR1	1	BP
GO:0031284	positive regulation of guanylate cyclase activity	1/43	8/17910	0.0190502	0.0399496	0.0147519	NOS3	1	BP
GO:0032071	regulation of endodeoxyribonuclease activity	1/43	8/17910	0.0190502	0.0399496	0.0147519	AKT1	1	BP
GO:0032075	positive regulation of nuclease activity	1/43	8/17910	0.0190502	0.0399496	0.0147519	AKT1	1	BP
GO:0032906	transforming growth factor beta2 production	1/43	8/17910	0.0190502	0.0399496	0.0147519	TGFB2	1	BP
GO:0032909	regulation of transforming growth factor beta2 production	1/43	8/17910	0.0190502	0.0399496	0.0147519	TGFB2	1	BP
GO:0035655	interleukin-18-mediated signaling pathway	1/43	8/17910	0.0190502	0.0399496	0.0147519	AKT1	1	BP
GO:0038114	interleukin-21-mediated signaling pathway	1/43	8/17910	0.0190502	0.0399496	0.0147519	STAT1	1	BP
GO:0050847	progesterone receptor signaling pathway	1/43	8/17910	0.0190502	0.0399496	0.0147519	PGR	1	BP
GO:0051890	regulation of cardioblast differentiation	1/43	8/17910	0.0190502	0.0399496	0.0147519	TGFB2	1	BP
GO:0060056	mammary gland involution	1/43	8/17910	0.0190502	0.0399496	0.0147519	VDR	1	BP
GO:0060484	lung-associated mesenchyme development	1/43	8/17910	0.0190502	0.0399496	0.0147519	FGFR1	1	BP
GO:0060638	mesenchymal-epithelial cell signaling	1/43	8/17910	0.0190502	0.0399496	0.0147519	FGFR1	1	BP
GO:0061626	pharyngeal arch artery morphogenesis	1/43	8/17910	0.0190502	0.0399496	0.0147519	TGFB2	1	BP
GO:0071351	cellular response to interleukin-18	1/43	8/17910	0.0190502	0.0399496	0.0147519	AKT1	1	BP
GO:0072161	mesenchymal cell differentiation involved in kidney development	1/43	8/17910	0.0190502	0.0399496	0.0147519	STAT1	1	BP
GO:0090400	stress-induced premature senescence	1/43	8/17910	0.0190502	0.0399496	0.0147519	MAPK14	1	BP
GO:0098756	response to interleukin-21	1/43	8/17910	0.0190502	0.0399496	0.0147519	STAT1	1	BP
GO:0098757	cellular response to interleukin-21	1/43	8/17910	0.0190502	0.0399496	0.0147519	STAT1	1	BP
GO:0098926	postsynaptic signal transduction	1/43	8/17910	0.0190502	0.0399496	0.0147519	JAK2	1	BP
GO:0099527	postsynapse to nucleus signaling pathway	1/43	8/17910	0.0190502	0.0399496	0.0147519	JAK2	1	BP
GO:1902949	positive regulation of tau-protein kinase activity	1/43	8/17910	0.0190502	0.0399496	0.0147519	HSP90AA1	1	BP
GO:2000074	regulation of type B pancreatic cell development	1/43	8/17910	0.0190502	0.0399496	0.0147519	GSK3B	1	BP
GO:2000192	negative regulation of fatty acid transport	1/43	8/17910	0.0190502	0.0399496	0.0147519	AKT1	1	BP
GO:2001012	mesenchymal cell differentiation involved in renal system development	1/43	8/17910	0.0190502	0.0399496	0.0147519	STAT1	1	BP
GO:0072659	protein localization to plasma membrane	3/43	237/17910	0.0191382	0.0401096	0.014811	AKT1/AR/EGFR	3	BP
GO:0035258	steroid hormone receptor binding	2/43	88/16967	0.0209263	0.0403978	0.0138998	PPARG/ESR1	2	MF
GO:0051402	neuron apoptotic process	3/43	238/17910	0.0193506	0.0405301	0.0149663	CASP3/TGFB2/JAK2	3	BP
GO:0044433	cytoplasmic vesicle part	9/43	1450/18675	0.00505303	0.040947	0.0276954	IGF1/MMP9/ALB/HSP90AA1/EGFR/TGFB2/NOS3/JAK2/MAPK14	9	CC
GO:0004222	metalloendopeptidase activity	2/43	89/16967	0.0213733	0.0410413	0.0141212	MMP9/MMP2	2	MF
GO:0019439	aromatic compound catabolic process	5/43	655/17910	0.0197025	0.0412024	0.0152146	IGF1/AKT1/CASP3/PPARA/MAPK14	5	BP
GO:0045639	positive regulation of myeloid cell differentiation	2/43	90/17910	0.0197316	0.0412024	0.0152146	STAT1/MAPK14	2	BP
GO:0046634	regulation of alpha-beta T cell activation	2/43	90/17910	0.0197316	0.0412024	0.0152146	IL2/ZAP70	2	BP
GO:0051196	regulation of coenzyme metabolic process	2/43	90/17910	0.0197316	0.0412024	0.0152146	IGF1/PPARA	2	BP
GO:2001169	regulation of ATP biosynthetic process	2/43	90/17910	0.0197316	0.0412024	0.0152146	IGF1/PPARA	2	BP
GO:0010717	regulation of epithelial to mesenchymal transition	2/43	91/17910	0.0201446	0.0419374	0.015486	TGFB2/TGFBR1	2	BP
GO:0014909	smooth muscle cell migration	2/43	91/17910	0.0201446	0.0419374	0.015486	CCL5/IGF1	2	BP
GO:0060337	type I interferon signaling pathway	2/43	91/17910	0.0201446	0.0419374	0.015486	STAT1/PTPN1	2	BP
GO:0071357	cellular response to type I interferon	2/43	91/17910	0.0201446	0.0419374	0.015486	STAT1/PTPN1	2	BP
GO:0090277	positive regulation of peptide hormone secretion	2/43	91/17910	0.0201446	0.0419374	0.015486	EGFR/JAK2	2	BP
GO:0030545	receptor regulator activity	4/43	425/16967	0.022198	0.0420256	0.0144599	CCL5/IGF1/IL2/TGFB2	4	MF
GO:0005527	macrolide binding	1/43	9/16967	0.0225844	0.0420256	0.0144599	FKBP1A	1	MF
GO:0005528	FK506 binding	1/43	9/16967	0.0225844	0.0420256	0.0144599	FKBP1A	1	MF
GO:0032052	bile acid binding	1/43	9/16967	0.0225844	0.0420256	0.0144599	VDR	1	MF
GO:0034713	type I transforming growth factor beta receptor binding	1/43	9/16967	0.0225844	0.0420256	0.0144599	FKBP1A	1	MF
GO:0043208	glycosphingolipid binding	1/43	9/16967	0.0225844	0.0420256	0.0144599	IL2	1	MF
GO:0061448	connective tissue development	3/43	243/17910	0.0204324	0.0425108	0.0156977	MAPK14/FGFR1/TGFBR1	3	BP
GO:0005912	adherens junction	5/43	496/18675	0.00542775	0.0425174	0.0287575	MAP2K1/ANXA5/EGFR/JAK2/DPP4	5	CC
GO:0045926	negative regulation of growth	3/43	244/17910	0.0206527	0.0429172	0.0158478	PPARG/PPARA/TGFB2	3	BP
GO:0051924	regulation of calcium ion transport	3/43	244/17910	0.0206527	0.0429172	0.0158478	CCL5/NOS3/FKBP1A	3	BP
GO:0002702	positive regulation of production of molecular mediator of immune response	2/43	93/17910	0.0209815	0.0433045	0.0159908	IL2/MAPK14	2	BP
GO:0044070	regulation of anion transport	2/43	93/17910	0.0209815	0.0433045	0.0159908	AKT1/FGFR1	2	BP
GO:0045621	positive regulation of lymphocyte differentiation	2/43	93/17910	0.0209815	0.0433045	0.0159908	IL2/ZAP70	2	BP
GO:1901800	positive regulation of proteasomal protein catabolic process	2/43	93/17910	0.0209815	0.0433045	0.0159908	AKT1/GSK3B	2	BP
GO:0002697	regulation of immune effector process	4/43	441/17910	0.021004	0.0433045	0.0159908	IL2/STAT1/TGFB2/MAPK14	4	BP
GO:0021537	telencephalon development	3/43	246/17910	0.0210973	0.0433045	0.0159908	CASP3/EGFR/GSK3B	3	BP
GO:0007611	learning or memory	3/43	247/17910	0.0213216	0.0433045	0.0159908	CASP3/EGFR/HMGCR	3	BP
GO:0009062	fatty acid catabolic process	2/43	94/17910	0.0214054	0.0433045	0.0159908	AKT1/PPARA	2	BP
GO:0032231	regulation of actin filament bundle assembly	2/43	94/17910	0.0214054	0.0433045	0.0159908	MET/TGFBR1	2	BP
GO:0045778	positive regulation of ossification	2/43	94/17910	0.0214054	0.0433045	0.0159908	IGF1/TGFB2	2	BP
GO:0110020	regulation of actomyosin structure organization	2/43	94/17910	0.0214054	0.0433045	0.0159908	MET/TGFBR1	2	BP
GO:0002676	regulation of chronic inflammatory response	1/43	9/17910	0.0214064	0.0433045	0.0159908	CCL5	1	BP
GO:0008354	germ cell migration	1/43	9/17910	0.0214064	0.0433045	0.0159908	TGFBR1	1	BP
GO:0010692	regulation of alkaline phosphatase activity	1/43	9/17910	0.0214064	0.0433045	0.0159908	TGFB2	1	BP
GO:0022417	protein maturation by protein folding	1/43	9/17910	0.0214064	0.0433045	0.0159908	FKBP1A	1	BP
GO:0038113	interleukin-9-mediated signaling pathway	1/43	9/17910	0.0214064	0.0433045	0.0159908	STAT1	1	BP
GO:0038155	interleukin-23-mediated signaling pathway	1/43	9/17910	0.0214064	0.0433045	0.0159908	JAK2	1	BP
GO:0042473	outer ear morphogenesis	1/43	9/17910	0.0214064	0.0433045	0.0159908	FGFR1	1	BP
GO:0044848	biological phase	1/43	9/17910	0.0214064	0.0433045	0.0159908	TGFB2	1	BP
GO:0044851	hair cycle phase	1/43	9/17910	0.0214064	0.0433045	0.0159908	TGFB2	1	BP
GO:0045898	regulation of RNA polymerase II transcriptional preinitiation complex assembly	1/43	9/17910	0.0214064	0.0433045	0.0159908	ESR1	1	BP
GO:0048819	regulation of hair follicle maturation	1/43	9/17910	0.0214064	0.0433045	0.0159908	TGFB2	1	BP
GO:0060281	regulation of oocyte development	1/43	9/17910	0.0214064	0.0433045	0.0159908	IGF1	1	BP
GO:0060502	epithelial cell proliferation involved in lung morphogenesis	1/43	9/17910	0.0214064	0.0433045	0.0159908	MAP2K1	1	BP
GO:0060556	regulation of vitamin D biosynthetic process	1/43	9/17910	0.0214064	0.0433045	0.0159908	VDR	1	BP
GO:0060693	regulation of branching involved in salivary gland morphogenesis	1/43	9/17910	0.0214064	0.0433045	0.0159908	FGFR1	1	BP
GO:0060742	epithelial cell differentiation involved in prostate gland development	1/43	9/17910	0.0214064	0.0433045	0.0159908	AR	1	BP
GO:0060768	regulation of epithelial cell proliferation involved in prostate gland development	1/43	9/17910	0.0214064	0.0433045	0.0159908	AR	1	BP
GO:0060982	coronary artery morphogenesis	1/43	9/17910	0.0214064	0.0433045	0.0159908	TGFBR1	1	BP
GO:0070424	regulation of nucleotide-binding oligomerization domain containing signaling pathway	1/43	9/17910	0.0214064	0.0433045	0.0159908	XIAP	1	BP
GO:0070561	vitamin D receptor signaling pathway	1/43	9/17910	0.0214064	0.0433045	0.0159908	VDR	1	BP
GO:0071355	cellular response to interleukin-9	1/43	9/17910	0.0214064	0.0433045	0.0159908	STAT1	1	BP
GO:0071394	cellular response to testosterone stimulus	1/43	9/17910	0.0214064	0.0433045	0.0159908	AR	1	BP
GO:0072217	negative regulation of metanephros development	1/43	9/17910	0.0214064	0.0433045	0.0159908	STAT1	1	BP
GO:0090269	fibroblast growth factor production	1/43	9/17910	0.0214064	0.0433045	0.0159908	FGFR1	1	BP
GO:0090270	regulation of fibroblast growth factor production	1/43	9/17910	0.0214064	0.0433045	0.0159908	FGFR1	1	BP
GO:0097011	cellular response to granulocyte macrophage colony-stimulating factor stimulus	1/43	9/17910	0.0214064	0.0433045	0.0159908	AKT1	1	BP
GO:0097012	response to granulocyte macrophage colony-stimulating factor	1/43	9/17910	0.0214064	0.0433045	0.0159908	AKT1	1	BP
GO:1900122	positive regulation of receptor binding	1/43	9/17910	0.0214064	0.0433045	0.0159908	MMP9	1	BP
GO:1905770	regulation of mesodermal cell differentiation	1/43	9/17910	0.0214064	0.0433045	0.0159908	FGFR1	1	BP
GO:1905879	regulation of oogenesis	1/43	9/17910	0.0214064	0.0433045	0.0159908	IGF1	1	BP
GO:2000320	negative regulation of T-helper 17 cell differentiation	1/43	9/17910	0.0214064	0.0433045	0.0159908	IL2	1	BP
GO:2000501	regulation of natural killer cell chemotaxis	1/43	9/17910	0.0214064	0.0433045	0.0159908	CCL5	1	BP
GO:2000644	regulation of receptor catabolic process	1/43	9/17910	0.0214064	0.0433045	0.0159908	PTPN1	1	BP
GO:2001182	regulation of interleukin-12 secretion	1/43	9/17910	0.0214064	0.0433045	0.0159908	MAPK14	1	BP
GO:0034340	response to type I interferon	2/43	95/17910	0.0218328	0.0441151	0.0162901	STAT1/PTPN1	2	BP
GO:0060079	excitatory postsynaptic potential	2/43	95/17910	0.0218328	0.0441151	0.0162901	AKT1/GSK3B	2	BP
GO:0006897	endocytosis	5/43	675/17910	0.0221199	0.044669	0.0164946	PPARG/ALB/HSP90AA1/PTPN1/NR1H2	5	BP
GO:0031668	cellular response to extracellular stimulus	3/43	251/17910	0.0222318	0.0448422	0.0165586	PPARG/ALB/VDR	3	BP
GO:0090257	regulation of muscle system process	3/43	251/17910	0.0222318	0.0448422	0.0165586	IGF1/PPARA/NOS3	3	BP
GO:0008610	lipid biosynthetic process	5/43	676/17910	0.0222457	0.0448438	0.0165592	AKT1/HMGCR/VDR/NR1H2/FDPS	5	BP
GO:0070161	anchoring junction	5/43	514/18675	0.00629689	0.0449901	0.0304301	MAP2K1/ANXA5/EGFR/JAK2/DPP4	5	CC
GO:0044428	nuclear part	19/43	4801/18675	0.00647533	0.0449901	0.0304301	PGR/PPARG/AKT1/ESR1/AR/STAT1/HSP90AA1/CASP3/EGFR/PPARA/GSK3B/JAK2/XIAP/MAPK14/CASP7/FGFR1/VDR/NR1H2/FDPS	19	CC
GO:0031981	nuclear lumen	18/43	4454/18675	0.00680213	0.0449901	0.0304301	PGR/PPARG/AKT1/ESR1/AR/STAT1/HSP90AA1/CASP3/PPARA/GSK3B/JAK2/XIAP/MAPK14/CASP7/FGFR1/VDR/NR1H2/FDPS	18	CC
GO:0072563	endothelial microparticle	1/43	3/18675	0.00689211	0.0449901	0.0304301	ANXA5	1	CC
GO:0097169	AIM2 inflammasome complex	1/43	3/18675	0.00689211	0.0449901	0.0304301	CASP1	1	CC
GO:1990425	ryanodine receptor complex	1/43	3/18675	0.00689211	0.0449901	0.0304301	FKBP1A	1	CC
GO:0030038	contractile actin filament bundle assembly	2/43	97/17910	0.0226983	0.0456224	0.0168467	MET/TGFBR1	2	BP
GO:0034766	negative regulation of ion transmembrane transport	2/43	97/17910	0.0226983	0.0456224	0.0168467	MMP9/AKT1	2	BP
GO:0043149	stress fiber assembly	2/43	97/17910	0.0226983	0.0456224	0.0168467	MET/TGFBR1	2	BP
GO:0120162	positive regulation of cold-induced thermogenesis	2/43	97/17910	0.0226983	0.0456224	0.0168467	IGF1R/JAK2	2	BP
GO:1901989	positive regulation of cell cycle phase transition	2/43	97/17910	0.0226983	0.0456224	0.0168467	AKT1/EGFR	2	BP
GO:0004707	MAP kinase activity	1/43	10/16967	0.0250628	0.0456953	0.0157225	MAPK14	1	MF
GO:0004859	phospholipase inhibitor activity	1/43	10/16967	0.0250628	0.0456953	0.0157225	ANXA5	1	MF
GO:0031994	insulin-like growth factor I binding	1/43	10/16967	0.0250628	0.0456953	0.0157225	IGF1R	1	MF
GO:0033130	acetylcholine receptor binding	1/43	10/16967	0.0250628	0.0456953	0.0157225	JAK2	1	MF
GO:0034248	regulation of cellular amide metabolic process	4/43	452/17910	0.0227534	0.0457063	0.0168777	CCL5/IGF1/AKT1/CASP3	4	BP
GO:0030301	cholesterol transport	2/43	98/17910	0.0231364	0.0462879	0.0170925	PPARG/NR1H2	2	BP
GO:1901606	alpha-amino acid catabolic process	2/43	98/17910	0.0231364	0.0462879	0.0170925	NOS3/OTC	2	BP
GO:0050769	positive regulation of neurogenesis	4/43	455/17910	0.0232456	0.0462879	0.0170925	MAP2K1/PPARG/IL2/FGFR1	4	BP
GO:1901361	organic cyclic compound catabolic process	5/43	685/17910	0.0233986	0.0462879	0.0170925	IGF1/AKT1/CASP3/PPARA/MAPK14	5	BP
GO:0001824	blastocyst development	2/43	99/17910	0.0235779	0.0462879	0.0170925	IGF1/TGFBR1	2	BP
GO:0046632	alpha-beta T cell differentiation	2/43	99/17910	0.0235779	0.0462879	0.0170925	IL2/ZAP70	2	BP
GO:0048525	negative regulation of viral process	2/43	99/17910	0.0235779	0.0462879	0.0170925	CCL5/STAT1	2	BP
GO:0098869	cellular oxidant detoxification	2/43	99/17910	0.0235779	0.0462879	0.0170925	ALB/NOS3	2	BP
GO:0032409	regulation of transporter activity	3/43	257/17910	0.0236368	0.0462879	0.0170925	PPARG/MMP9/FKBP1A	3	BP
GO:0001886	endothelial cell morphogenesis	1/43	10/17910	0.0237571	0.0462879	0.0170925	MET	1	BP
GO:0003149	membranous septum morphogenesis	1/43	10/17910	0.0237571	0.0462879	0.0170925	TGFB2	1	BP
GO:0006527	arginine catabolic process	1/43	10/17910	0.0237571	0.0462879	0.0170925	NOS3	1	BP
GO:0010749	regulation of nitric oxide mediated signal transduction	1/43	10/17910	0.0237571	0.0462879	0.0170925	EGFR	1	BP
GO:0010918	positive regulation of mitochondrial membrane potential	1/43	10/17910	0.0237571	0.0462879	0.0170925	AKT1	1	BP
GO:0031282	regulation of guanylate cyclase activity	1/43	10/17910	0.0237571	0.0462879	0.0170925	NOS3	1	BP
GO:0032000	positive regulation of fatty acid beta-oxidation	1/43	10/17910	0.0237571	0.0462879	0.0170925	PPARA	1	BP
GO:0032025	response to cobalt ion	1/43	10/17910	0.0237571	0.0462879	0.0170925	CASP3	1	BP
GO:0032070	regulation of deoxyribonuclease activity	1/43	10/17910	0.0237571	0.0462879	0.0170925	AKT1	1	BP
GO:0032429	regulation of phospholipase A2 activity	1/43	10/17910	0.0237571	0.0462879	0.0170925	EGFR	1	BP
GO:0035768	endothelial cell chemotaxis to fibroblast growth factor	1/43	10/17910	0.0237571	0.0462879	0.0170925	FGFR1	1	BP
GO:0042178	xenobiotic catabolic process	1/43	10/17910	0.0237571	0.0462879	0.0170925	GSTM1	1	BP
GO:0045060	negative thymic T cell selection	1/43	10/17910	0.0237571	0.0462879	0.0170925	ZAP70	1	BP
GO:0045713	low-density lipoprotein particle receptor biosynthetic process	1/43	10/17910	0.0237571	0.0462879	0.0170925	PPARG	1	BP
GO:0045792	negative regulation of cell size	1/43	10/17910	0.0237571	0.0462879	0.0170925	AKT1	1	BP
GO:0045945	positive regulation of transcription by RNA polymerase III	1/43	10/17910	0.0237571	0.0462879	0.0170925	AR	1	BP
GO:0046322	negative regulation of fatty acid oxidation	1/43	10/17910	0.0237571	0.0462879	0.0170925	AKT1	1	BP
GO:0048245	eosinophil chemotaxis	1/43	10/17910	0.0237571	0.0462879	0.0170925	CCL5	1	BP
GO:0048304	positive regulation of isotype switching to IgG isotypes	1/43	10/17910	0.0237571	0.0462879	0.0170925	IL2	1	BP
GO:0051006	positive regulation of lipoprotein lipase activity	1/43	10/17910	0.0237571	0.0462879	0.0170925	NR1H2	1	BP
GO:0051657	maintenance of organelle location	1/43	10/17910	0.0237571	0.0462879	0.0170925	ALB	1	BP
GO:0051901	positive regulation of mitochondrial depolarization	1/43	10/17910	0.0237571	0.0462879	0.0170925	KDR	1	BP
GO:0060068	vagina development	1/43	10/17910	0.0237571	0.0462879	0.0170925	ESR1	1	BP
GO:0060346	bone trabecula formation	1/43	10/17910	0.0237571	0.0462879	0.0170925	MMP2	1	BP
GO:0060439	trachea morphogenesis	1/43	10/17910	0.0237571	0.0462879	0.0170925	MAP2K1	1	BP
GO:0060513	prostatic bud formation	1/43	10/17910	0.0237571	0.0462879	0.0170925	AR	1	BP
GO:0060525	prostate glandular acinus development	1/43	10/17910	0.0237571	0.0462879	0.0170925	ESR1	1	BP
GO:0060767	epithelial cell proliferation involved in prostate gland development	1/43	10/17910	0.0237571	0.0462879	0.0170925	AR	1	BP
GO:0061179	negative regulation of insulin secretion involved in cellular response to glucose stimulus	1/43	10/17910	0.0237571	0.0462879	0.0170925	HMGCR	1	BP
GO:0070099	regulation of chemokine-mediated signaling pathway	1/43	10/17910	0.0237571	0.0462879	0.0170925	CCL5	1	BP
GO:0070391	response to lipoteichoic acid	1/43	10/17910	0.0237571	0.0462879	0.0170925	MAPK14	1	BP
GO:0071104	response to interleukin-9	1/43	10/17910	0.0237571	0.0462879	0.0170925	STAT1	1	BP
GO:0071223	cellular response to lipoteichoic acid	1/43	10/17910	0.0237571	0.0462879	0.0170925	MAPK14	1	BP
GO:0072203	cell proliferation involved in metanephros development	1/43	10/17910	0.0237571	0.0462879	0.0170925	STAT1	1	BP
GO:0090336	positive regulation of brown fat cell differentiation	1/43	10/17910	0.0237571	0.0462879	0.0170925	MAPK14	1	BP
GO:1903265	positive regulation of tumor necrosis factor-mediated signaling pathway	1/43	10/17910	0.0237571	0.0462879	0.0170925	CASP1	1	BP
GO:1903799	negative regulation of production of miRNAs involved in gene silencing by miRNA	1/43	10/17910	0.0237571	0.0462879	0.0170925	ESR1	1	BP
GO:1903897	regulation of PERK-mediated unfolded protein response	1/43	10/17910	0.0237571	0.0462879	0.0170925	PTPN1	1	BP
GO:1904338	regulation of dopaminergic neuron differentiation	1/43	10/17910	0.0237571	0.0462879	0.0170925	GSK3B	1	BP
GO:1904779	regulation of protein localization to centrosome	1/43	10/17910	0.0237571	0.0462879	0.0170925	GSK3B	1	BP
GO:2000109	regulation of macrophage apoptotic process	1/43	10/17910	0.0237571	0.0462879	0.0170925	CCL5	1	BP
GO:2000317	negative regulation of T-helper 17 type immune response	1/43	10/17910	0.0237571	0.0462879	0.0170925	IL2	1	BP
GO:2000544	regulation of endothelial cell chemotaxis to fibroblast growth factor	1/43	10/17910	0.0237571	0.0462879	0.0170925	FGFR1	1	BP
GO:2001214	positive regulation of vasculogenesis	1/43	10/17910	0.0237571	0.0462879	0.0170925	KDR	1	BP
GO:0046822	regulation of nucleocytoplasmic transport	2/43	100/17910	0.0240229	0.0467528	0.0172641	GSK3B/MAPK14	2	BP
GO:0060840	artery development	2/43	100/17910	0.0240229	0.0467528	0.0172641	TGFB2/TGFBR1	2	BP
[truncated: 541 more rows]

## Sheet: KEGG-P＜0.05+FDR＜0.01
ID	Description	GeneRatio	BgRatio	pvalue	p.adjust	qvalue	geneID	Count	one_type	two_type
hsa05200	Pathways in cancer	23/41	530/7914	4.05139e-17	7.33301e-15	2.68671e-15	IGF1/MAP2K1/PPARG/IGF1R/IL2/MMP9/AKT1/ESR1/AR/STAT1/HSP90AA1/CASP3/EGFR/MET/TGFB2/GSK3B/MMP2/JAK2/XIAP/CASP7/FGFR1/GSTM1/TGFBR1	23	Human Diseases	Cancer: overview
hsa05205	Proteoglycans in cancer	14/41	204/7914	6.99682e-13	6.33212e-11	2.32e-11	IGF1/MAP2K1/IGF1R/KDR/MMP9/AKT1/ESR1/CASP3/EGFR/MET/TGFB2/MMP2/MAPK14/FGFR1	14	Human Diseases	Cancer: overview
hsa05215	Prostate cancer	11/41	97/7914	1.22579e-12	7.39557e-11	2.70963e-11	IGF1/MAP2K1/IGF1R/MMP9/AKT1/AR/HSP90AA1/EGFR/GSK3B/MMP3/FGFR1	11	Human Diseases	Cancer: specific types
hsa01521	EGFR tyrosine kinase inhibitor resistance	9/41	79/7914	1.67063e-10	7.55962e-09	2.76973e-09	IGF1/MAP2K1/IGF1R/KDR/AKT1/EGFR/MET/GSK3B/JAK2	9	Human Diseases	Drug resistance: antineoplastic
hsa01522	Endocrine resistance	9/41	98/7914	1.1913e-09	4.31229e-08	1.57996e-08	IGF1/MAP2K1/IGF1R/MMP9/AKT1/ESR1/EGFR/MMP2/MAPK14	9	Human Diseases	Drug resistance: antineoplastic
hsa04933	AGE-RAGE signaling pathway in diabetic complications	9/41	100/7914	1.42949e-09	4.31229e-08	1.57996e-08	AKT1/STAT1/CASP3/TGFB2/NOS3/MMP2/JAK2/MAPK14/TGFBR1	9	Human Diseases	Endocrine and metabolic disease
hsa04151	PI3K-Akt signaling pathway	13/41	354/7914	1.30228e-08	2.96859e-07	1.08765e-07	IGF1/MAP2K1/IGF1R/KDR/IL2/AKT1/HSP90AA1/EGFR/MET/GSK3B/NOS3/JAK2/FGFR1	13	Environmental Information Processing	Signal transduction
hsa05235	PD-L1 expression and PD-1 checkpoint pathway in cancer	8/41	89/7914	1.31209e-08	2.96859e-07	1.08765e-07	MAP2K1/AKT1/STAT1/EGFR/JAK2/LCK/MAPK14/ZAP70	8	Human Diseases	Cancer: overview
hsa04010	MAPK signaling pathway	12/41	295/7914	1.72589e-08	3.47095e-07	1.27171e-07	IGF1/MAP2K1/IGF1R/KDR/AKT1/CASP3/EGFR/MET/TGFB2/MAPK14/FGFR1/TGFBR1	12	Environmental Information Processing	Signal transduction
hsa04915	Estrogen signaling pathway	9/41	138/7914	2.50396e-08	4.53217e-07	1.66052e-07	PGR/MAP2K1/MMP9/AKT1/ESR1/HSP90AA1/EGFR/NOS3/MMP2	9	Organismal Systems	Endocrine system
hsa05224	Breast cancer	9/41	147/7914	4.34895e-08	7.15601e-07	2.62186e-07	PGR/IGF1/MAP2K1/IGF1R/AKT1/ESR1/EGFR/GSK3B/FGFR1	9	Human Diseases	Cancer: specific types
hsa04917	Prolactin signaling pathway	7/41	70/7914	5.52179e-08	7.88239e-07	2.888e-07	MAP2K1/AKT1/ESR1/STAT1/GSK3B/JAK2/MAPK14	7	Organismal Systems	Endocrine system
hsa04659	Th17 cell differentiation	8/41	107/7914	5.66139e-08	7.88239e-07	2.888e-07	IL2/STAT1/HSP90AA1/JAK2/LCK/MAPK14/ZAP70/TGFBR1	8	Organismal Systems	Immune system
hsa05218	Melanoma	7/41	72/7914	6.7343e-08	8.70649e-07	3.18993e-07	IGF1/MAP2K1/IGF1R/AKT1/EGFR/MET/FGFR1	7	Human Diseases	Cancer: specific types
hsa04668	TNF signaling pathway	8/41	112/7914	8.10568e-08	9.78085e-07	3.58356e-07	CCL5/MAP2K1/MMP9/AKT1/CASP3/MMP3/MAPK14/CASP7	8	Environmental Information Processing	Signal transduction
hsa05161	Hepatitis B	9/41	162/7914	1.01006e-07	1.14263e-06	4.18644e-07	MAP2K1/MMP9/AKT1/STAT1/CASP3/TGFB2/JAK2/MAPK14/TGFBR1	9	Human Diseases	Infectious disease: viral
hsa05225	Hepatocellular carcinoma	9/41	168/7914	1.38179e-07	1.39785e-06	5.12154e-07	MAP2K1/IGF1R/AKT1/EGFR/MET/TGFB2/GSK3B/GSTM1/TGFBR1	9	Human Diseases	Cancer: specific types
hsa05135	Yersinia infection	8/41	120/7914	1.39013e-07	1.39785e-06	5.12154e-07	MAP2K1/IL2/AKT1/CASP1/GSK3B/LCK/MAPK14/ZAP70	8	Human Diseases	Infectious disease: bacterial
hsa04380	Osteoclast differentiation	8/41	128/7914	2.29549e-07	2.10141e-06	7.69927e-07	MAP2K1/PPARG/AKT1/STAT1/TGFB2/LCK/MAPK14/TGFBR1	8	Organismal Systems	Development and regeneration
hsa05210	Colorectal cancer	7/41	86/7914	2.32963e-07	2.10141e-06	7.69927e-07	MAP2K1/AKT1/CASP3/EGFR/TGFB2/GSK3B/TGFBR1	7	Human Diseases	Cancer: specific types
hsa04926	Relaxin signaling pathway	8/41	129/7914	2.4381e-07	2.10141e-06	7.69927e-07	MAP2K1/MMP9/AKT1/EGFR/NOS3/MMP2/MAPK14/TGFBR1	8	Organismal Systems	Endocrine system
hsa04068	FoxO signaling pathway	8/41	131/7914	2.74629e-07	2.25945e-06	8.27831e-07	IGF1/MAP2K1/IGF1R/AKT1/EGFR/TGFB2/MAPK14/TGFBR1	8	Environmental Information Processing	Signal transduction
hsa05418	Fluid shear stress and atherosclerosis	8/41	139/7914	4.33733e-07	3.41329e-06	1.25058e-06	KDR/MMP9/AKT1/HSP90AA1/NOS3/MMP2/MAPK14/GSTM1	8	Human Diseases	Cardiovascular disease
hsa04550	Signaling pathways regulating pluripotency of stem cells	8/41	140/7914	4.58299e-07	3.45634e-06	1.26635e-06	IGF1/MAP2K1/IGF1R/AKT1/GSK3B/JAK2/MAPK14/FGFR1	8	Cellular Processes	Cellular community - eukaryotes
hsa04914	Progesterone-mediated oocyte maturation	7/41	98/7914	5.73174e-07	4.07579e-06	1.49331e-06	PGR/IGF1/MAP2K1/IGF1R/AKT1/HSP90AA1/MAPK14	7	Organismal Systems	Endocrine system
hsa04510	Focal adhesion	9/41	199/7914	5.85473e-07	4.07579e-06	1.49331e-06	IGF1/MAP2K1/IGF1R/KDR/AKT1/EGFR/MET/GSK3B/XIAP	9	Cellular Processes	Cellular community - eukaryotes
hsa04660	T cell receptor signaling pathway	7/41	104/7914	8.6036e-07	5.7676e-06	2.11316e-06	MAP2K1/IL2/AKT1/GSK3B/LCK/MAPK14/ZAP70	7	Organismal Systems	Immune system
hsa04015	Rap1 signaling pathway	9/41	210/7914	9.21171e-07	5.95471e-06	2.18172e-06	IGF1/MAP2K1/IGF1R/KDR/AKT1/EGFR/MET/MAPK14/FGFR1	9	Environmental Information Processing	Signal transduction
hsa05145	Toxoplasmosis	7/41	112/7914	1.42344e-06	8.8842e-06	3.25504e-06	AKT1/STAT1/CASP3/TGFB2/JAK2/XIAP/MAPK14	7	Human Diseases	Infectious disease: parasitic
hsa04520	Adherens junction	6/41	71/7914	1.47655e-06	8.90851e-06	3.26395e-06	IGF1R/EGFR/MET/PTPN1/FGFR1/TGFBR1	6	Cellular Processes	Cellular community - eukaryotes
hsa05164	Influenza A	8/41	170/7914	2.00757e-06	1.15647e-05	4.23712e-06	CCL5/MAP2K1/AKT1/STAT1/CASP3/CASP1/JAK2/FDPS	8	Human Diseases	Infectious disease: viral
hsa05212	Pancreatic cancer	6/41	75/7914	2.04458e-06	1.15647e-05	4.23712e-06	MAP2K1/AKT1/STAT1/EGFR/TGFB2/TGFBR1	6	Human Diseases	Cancer: specific types
hsa04014	Ras signaling pathway	9/41	232/7914	2.11627e-06	1.16074e-05	4.25279e-06	IGF1/MAP2K1/IGF1R/KDR/AKT1/EGFR/MET/FGFR1/ZAP70	9	Environmental Information Processing	Signal transduction
hsa04658	Th1 and Th2 cell differentiation	6/41	92/7914	6.78641e-06	3.61277e-05	1.32367e-05	IL2/STAT1/JAK2/LCK/MAPK14/ZAP70	6	Organismal Systems	Immune system
hsa04657	IL-17 signaling pathway	6/41	93/7914	7.22686e-06	3.73732e-05	1.3693e-05	MMP9/HSP90AA1/CASP3/GSK3B/MMP3/MAPK14	6	Organismal Systems	Immune system
hsa05226	Gastric cancer	7/41	149/7914	9.57434e-06	4.81377e-05	1.76369e-05	MAP2K1/AKT1/EGFR/MET/TGFB2/GSK3B/TGFBR1	7	Human Diseases	Cancer: specific types
hsa04370	VEGF signaling pathway	5/41	59/7914	1.18268e-05	5.75822e-05	2.10973e-05	MAP2K1/KDR/AKT1/NOS3/MAPK14	5	Environmental Information Processing	Signal transduction
hsa05142	Chagas disease (American trypanosomiasis)	6/41	102/7914	1.23362e-05	5.75822e-05	2.10973e-05	CCL5/IL2/AKT1/TGFB2/MAPK14/TGFBR1	6	Human Diseases	Infectious disease: parasitic
hsa05160	Hepatitis C	7/41	155/7914	1.24072e-05	5.75822e-05	2.10973e-05	MAP2K1/AKT1/STAT1/CASP3/EGFR/PPARA/GSK3B	7	Human Diseases	Infectious disease: viral
hsa05166	Human T-cell leukemia virus 1 infection	8/41	219/7914	1.31529e-05	5.95168e-05	2.18061e-05	MAP2K1/IL2/AKT1/TGFB2/XIAP/LCK/TGFBR1/FDPS	8	Human Diseases	Infectious disease: viral
hsa04931	Insulin resistance	6/41	108/7914	1.71345e-05	7.56425e-05	2.77143e-05	AKT1/PPARA/GSK3B/NOS3/PTPN1/NR1H2	6	Human Diseases	Endocrine and metabolic disease
hsa04066	HIF-1 signaling pathway	6/41	109/7914	1.80636e-05	7.78456e-05	2.85215e-05	IGF1/MAP2K1/IGF1R/AKT1/EGFR/NOS3	6	Environmental Information Processing	Signal transduction
hsa05230	Central carbon metabolism in cancer	5/41	69/7914	2.55594e-05	0.000107587	3.94184e-05	MAP2K1/AKT1/EGFR/MET/FGFR1	5	Human Diseases	Cancer: overview
hsa05120	Epithelial cell signaling in Helicobacter pylori infection	5/41	70/7914	2.74211e-05	0.000112801	4.13285e-05	CCL5/CASP3/EGFR/MET/MAPK14	5	Human Diseases	Infectious disease: bacterial
hsa05152	Tuberculosis	7/41	179/7914	3.16105e-05	0.000127145	4.6584e-05	AKT1/STAT1/CASP3/TGFB2/JAK2/MAPK14/VDR	7	Human Diseases	Infectious disease: bacterial
hsa05214	Glioma	5/41	75/7914	3.83679e-05	0.000150969	5.5313e-05	IGF1/MAP2K1/IGF1R/AKT1/EGFR	5	Human Diseases	Cancer: specific types
hsa05167	Kaposi sarcoma-associated herpesvirus infection	7/41	186/7914	4.04446e-05	0.000155755	5.70662e-05	MAP2K1/AKT1/STAT1/CASP3/GSK3B/JAK2/MAPK14	7	Human Diseases	Infectious disease: viral
hsa04114	Oocyte meiosis	6/41	127/7914	4.30539e-05	0.000162349	5.94824e-05	PGR/IGF1/MAP2K1/IGF1R/AR/MAPK14	6	Cellular Processes	Cell growth and death
hsa05219	Bladder cancer	4/41	41/7914	5.46678e-05	0.000201936	7.39865e-05	MAP2K1/MMP9/EGFR/MMP2	4	Human Diseases	Cancer: specific types
hsa05163	Human cytomegalovirus infection	7/41	225/7914	0.000134831	0.000488088	0.000178828	CCL5/MAP2K1/AKT1/CASP3/EGFR/GSK3B/MAPK14	7	Human Diseases	Infectious disease: viral
hsa04620	Toll-like receptor signaling pathway	5/41	104/7914	0.00018311	0.000637364	0.000233521	CCL5/MAP2K1/AKT1/STAT1/MAPK14	5	Organismal Systems	Immune system
hsa04625	C-type lectin receptor signaling pathway	5/41	104/7914	0.00018311	0.000637364	0.000233521	IL2/AKT1/STAT1/CASP1/MAPK14	5	Organismal Systems	Immune system
hsa05213	Endometrial cancer	4/41	58/7914	0.000214923	0.000733982	0.000268921	MAP2K1/AKT1/EGFR/GSK3B	4	Human Diseases	Cancer: specific types
hsa04621	NOD-like receptor signaling pathway	6/41	181/7914	0.000304428	0.0010204	0.000373859	CCL5/STAT1/HSP90AA1/CASP1/XIAP/MAPK14	6	Organismal Systems	Immune system
hsa04919	Thyroid hormone signaling pathway	5/41	119/7914	0.000343521	0.00113049	0.000414197	MAP2K1/AKT1/ESR1/STAT1/GSK3B	5	Organismal Systems	Endocrine system
hsa05202	Transcriptional misregulation in cancer	6/41	186/7914	0.000352525	0.00113394	0.00041546	IGF1/PPARG/IGF1R/MMP9/MET/MMP3	6	Human Diseases	Cancer: overview
hsa04152	AMPK signaling pathway	5/41	120/7914	0.000357098	0.00113394	0.00041546	IGF1/PPARG/IGF1R/AKT1/HMGCR	5	Environmental Information Processing	Signal transduction
hsa04062	Chemokine signaling pathway	6/41	189/7914	0.000384129	0.00119875	0.000439204	CCL5/MAP2K1/AKT1/STAT1/GSK3B/JAK2	6	Organismal Systems	Immune system
hsa05211	Renal cell carcinoma	4/41	69/7914	0.000420297	0.00128938	0.000472412	MAP2K1/AKT1/MET/TGFB2	4	Human Diseases	Cancer: specific types
hsa01524	Platinum drug resistance	4/41	73/7914	0.000521318	0.00157264	0.000576194	AKT1/CASP3/XIAP/GSTM1	4	Human Diseases	Drug resistance: antineoplastic
hsa04215	Apoptosis - multiple species	3/41	32/7914	0.00057677	0.0017114	0.000627032	CASP3/XIAP/CASP7	3	Cellular Processes	Cell growth and death
hsa05133	Pertussis	4/41	76/7914	0.000607653	0.00171852	0.000629641	CASP3/CASP1/MAPK14/CASP7	4	Human Diseases	Infectious disease: bacterial
hsa05140	Leishmaniasis	4/41	76/7914	0.000607653	0.00171852	0.000629641	STAT1/TGFB2/JAK2/MAPK14	4	Human Diseases	Infectious disease: parasitic
hsa05220	Chronic myeloid leukemia	4/41	76/7914	0.000607653	0.00171852	0.000629641	MAP2K1/AKT1/TGFB2/TGFBR1	4	Human Diseases	Cancer: specific types
hsa04210	Apoptosis	5/41	136/7914	0.000634681	0.00176734	0.000647528	MAP2K1/AKT1/CASP3/XIAP/CASP7	5	Cellular Processes	Cell growth and death
hsa05162	Measles	5/41	138/7914	0.000678316	0.00186023	0.000681562	IL2/AKT1/STAT1/CASP3/GSK3B	5	Human Diseases	Infectious disease: viral
hsa04012	ErbB signaling pathway	4/41	85/7914	0.000927316	0.00250514	0.000917846	MAP2K1/AKT1/EGFR/GSK3B	4	Environmental Information Processing	Signal transduction
hsa04932	Non-alcoholic fatty liver disease (NAFLD)	5/41	149/7914	0.000959863	0.00255493	0.000936089	AKT1/CASP3/PPARA/GSK3B/CASP7	5	Human Diseases	Endocrine and metabolic disease
hsa04150	mTOR signaling pathway	5/41	153/7914	0.00108124	0.00283628	0.00103917	IGF1/MAP2K1/IGF1R/AKT1/GSK3B	5	Environmental Information Processing	Signal transduction
hsa04211	Longevity regulating pathway	4/41	89/7914	0.00110166	0.00284857	0.00104368	IGF1/PPARG/IGF1R/AKT1	4	Organismal Systems	Aging
hsa04912	GnRH signaling pathway	4/41	93/7914	0.00129787	0.00330866	0.00121225	MAP2K1/EGFR/MMP2/MAPK14	4	Organismal Systems	Endocrine system
hsa04218	Cellular senescence	5/41	160/7914	0.00132067	0.00332001	0.0012164	MAP2K1/AKT1/TGFB2/MAPK14/TGFBR1	5	Cellular Processes	Cell growth and death
hsa04217	Necroptosis	5/41	162/7914	0.00139577	0.00341398	0.00125083	STAT1/HSP90AA1/CASP1/JAK2/XIAP	5	Cellular Processes	Cell growth and death
hsa04630	Jak-STAT signaling pathway	5/41	162/7914	0.00139577	0.00341398	0.00125083	IL2/AKT1/STAT1/EGFR/JAK2	5	Environmental Information Processing	Signal transduction
hsa04928	Parathyroid hormone synthesis, secretion and action	4/41	106/7914	0.00210377	0.00507709	0.00186017	MAP2K1/EGFR/FGFR1/VDR	4	Organismal Systems	Endocrine system
hsa05014	Amyotrophic lateral sclerosis (ALS)	3/41	51/7914	0.00226199	0.00538711	0.00197376	CASP3/CASP1/MAPK14	3	Human Diseases	Neurodegenerative disease
hsa05134	Legionellosis	3/41	56/7914	0.00295747	0.00695196	0.0025471	CASP3/CASP1/CASP7	3	Human Diseases	Infectious disease: bacterial
hsa04071	Sphingolipid signaling pathway	4/41	119/7914	0.0032039	0.00734059	0.00268949	MAP2K1/AKT1/NOS3/MAPK14	4	Environmental Information Processing	Signal transduction
hsa04722	Neurotrophin signaling pathway	4/41	119/7914	0.0032039	0.00734059	0.00268949	MAP2K1/AKT1/GSK3B/MAPK14	4	Organismal Systems	Nervous system
hsa04730	Long-term depression	3/41	60/7914	0.00359905	0.00814284	0.00298342	IGF1/MAP2K1/IGF1R	3	Organismal Systems	Nervous system
hsa04213	Longevity regulating pathway - multiple species	3/41	62/7914	0.00394931	0.008825	0.00323335	IGF1/IGF1R/AKT1	3	Organismal Systems	Aging
hsa05321	Inflammatory bowel disease (IBD)	3/41	65/7914	0.00451255	0.00985896	0.00361218	IL2/STAT1/TGFB2	3	Human Diseases	Immune disease
hsa04650	Natural killer cell mediated cytotoxicity	4/41	131/7914	0.00452096	0.00985896	0.00361218	MAP2K1/CASP3/LCK/ZAP70	4	Organismal Systems	Immune system
hsa05223	Non-small cell lung cancer	3/41	66/7914	0.00471056	0.0101501	0.00371886	MAP2K1/AKT1/EGFR	3	Human Diseases	Cancer: specific types
hsa05206	MicroRNAs in cancer	6/41	310/7914	0.00486208	0.0103534	0.00379333	MAP2K1/MMP9/CASP3/EGFR/MET/TGFB2	6	Human Diseases	Cancer: overview
hsa04664	Fc epsilon RI signaling pathway	3/41	68/7914	0.00512221	0.0107312	0.00393174	MAP2K1/AKT1/MAPK14	3	Organismal Systems	Immune system
hsa00220	Arginine biosynthesis	2/41	21/7914	0.00516706	0.0107312	0.00393174	NOS3/OTC	2	Metabolism	Amino acid metabolism
hsa04371	Apelin signaling pathway	4/41	137/7914	0.00529939	0.0107312	0.00393174	MAP2K1/AKT1/NOS3/TGFBR1	4	Environmental Information Processing	Signal transduction
hsa04910	Insulin signaling pathway	4/41	137/7914	0.00529939	0.0107312	0.00393174	MAP2K1/AKT1/GSK3B/PTPN1	4	Organismal Systems	Endocrine system
hsa04920	Adipocytokine signaling pathway	3/41	69/7914	0.00533594	0.0107312	0.00393174	AKT1/PPARA/JAK2	3	Organismal Systems	Endocrine system
hsa00900	Terpenoid backbone biosynthesis	2/41	22/7914	0.0056652	0.0112682	0.00412849	HMGCR/FDPS	2	Metabolism	Metabolism of terpenoids and polyketides
hsa05165	Human papillomavirus infection	6/41	330/7914	0.00657407	0.0129338	0.00473874	MAP2K1/AKT1/STAT1/CASP3/EGFR/GSK3B	6	Human Diseases	Infectious disease: viral
hsa04662	B cell receptor signaling pathway	3/41	82/7914	0.00861018	0.0167574	0.00613968	MAP2K1/AKT1/GSK3B	3	Organismal Systems	Immune system
hsa05222	Small cell lung cancer	3/41	92/7914	0.011782	0.0226867	0.00831208	AKT1/CASP3/XIAP	3	Human Diseases	Cancer: specific types
hsa05323	Rheumatoid arthritis	3/41	93/7914	0.0121315	0.0231137	0.00846854	CCL5/TGFB2/MMP3	3	Human Diseases	Immune disease
hsa05231	Choline metabolism in cancer	3/41	98/7914	0.0139684	0.0260976	0.00956178	MAP2K1/AKT1/EGFR	3	Human Diseases	Cancer: overview
hsa05020	Prion diseases	2/41	35/7914	0.013986	0.0260976	0.00956178	CCL5/MAP2K1	2	Human Diseases	Neurodegenerative disease
hsa04064	NF-kappa B signaling pathway	3/41	102/7914	0.0155461	0.0284358	0.0104185	XIAP/LCK/ZAP70	3	Environmental Information Processing	Signal transduction
hsa05216	Thyroid cancer	2/41	37/7914	0.0155533	0.0284358	0.0104185	MAP2K1/PPARG	2	Human Diseases	Cancer: specific types
hsa05340	Primary immunodeficiency	2/41	38/7914	0.016364	0.0296189	0.0108519	LCK/ZAP70	2	Human Diseases	Immune disease
hsa05130	Pathogenic Escherichia coli infection	4/41	201/7914	0.019644	0.0346624	0.0126998	CASP3/CASP1/MAPK14/CASP7	4	Human Diseases	Infectious disease: bacterial
hsa05169	Epstein-Barr virus infection	4/41	201/7914	0.019644	0.0346624	0.0126998	AKT1/STAT1/CASP3/MAPK14	4	Human Diseases	Infectious disease: viral
hsa04670	Leukocyte transendothelial migration	3/41	112/7914	0.0199165	0.0346624	0.0126998	MMP9/MMP2/MAPK14	3	Organismal Systems	Immune system
hsa04725	Cholinergic synapse	3/41	112/7914	0.0199165	0.0346624	0.0126998	MAP2K1/AKT1/JAK2	3	Organismal Systems	Nervous system
hsa05170	Human immunodeficiency virus 1 infection	4/41	212/7914	0.0233786	0.0403003	0.0147655	MAP2K1/AKT1/CASP3/MAPK14	4	Human Diseases	Infectious disease: viral
hsa04611	Platelet activation	3/41	124/7914	0.0259715	0.0442674	0.0162189	AKT1/NOS3/MAPK14	3	Organismal Systems	Immune system
hsa04913	Ovarian steroidogenesis	2/41	49/7914	0.0264137	0.0442674	0.0162189	IGF1/IGF1R	2	Organismal Systems	Endocrine system
hsa05144	Malaria	2/41	49/7914	0.0264137	0.0442674	0.0162189	MET/TGFB2	2	Human Diseases	Infectious disease: parasitic
hsa04728	Dopaminergic synapse	3/41	131/7914	0.0299129	0.0496719	0.0181991	AKT1/GSK3B/MAPK14	3	Organismal Systems	Nervous system
hsa04961	Endocrine and other factor-regulated calcium reabsorption	2/41	53/7914	0.0305523	0.0502724	0.0184191	ESR1/VDR	2	Organismal Systems	Excretory system
hsa04140	Autophagy - animal	3/41	137/7914	0.0335304	0.0546758	0.0200324	MAP2K1/IGF1R/AKT1	3	Cellular Processes	Transport and catabolism
hsa04072	Phospholipase D signaling pathway	3/41	148/7914	0.0407308	0.0658239	0.0241169	MAP2K1/AKT1/EGFR	3	Environmental Information Processing	Signal transduction
hsa04623	Cytosolic DNA-sensing pathway	2/41	63/7914	0.0419241	0.0671527	0.0246038	CCL5/CASP1	2	Organismal Systems	Immune system
hsa04929	GnRH secretion New!	2/41	64/7914	0.0431371	0.0684896	0.0250936	MAP2K1/AKT1	2	Organismal Systems	Endocrine system
hsa04921	Oxytocin signaling pathway	3/41	153/7914	0.0442439	0.069636	0.0255136	MAP2K1/EGFR/NOS3	3	Organismal Systems	Endocrine system
hsa04390	Hippo signaling pathway	3/41	154/7914	0.0449643	0.0701598	0.0257056	TGFB2/GSK3B/TGFBR1	3	Environmental Information Processing	Signal transduction
hsa04934	Cushing syndrome	3/41	155/7914	0.0456906	0.0706838	0.0258975	MAP2K1/EGFR/GSK3B	3	Human Diseases	Endocrine and metabolic disease
hsa05221	Acute myeloid leukemia	2/41	67/7914	0.0468544	0.0718699	0.0263321	MAP2K1/AKT1	2	Human Diseases	Cancer: specific types
